# Supplementary material for: A global characterization of the translational and transcriptional programs induced by methionine restriction through ribosome profiling and RNA-seq
Source: BMC Genomics. 2017 Feb 17;18:189. doi: 10.1186/s12864-017-3483-2 (PMC5316152; doi:10.1186/s12864-017-3483-2)
Supplement: Additional file 1: — Sequencing reads statistics. Reads statistics for the RNAseq and ribosome footprint (XLSX 27 kb) [file 12864_2017_3483_MOESM1_ESM.xlsx]

## Sheet: Sequencing Reads Statistics
Condition	SampleName	Type	read length	Number of Reads	Number of Reads aligned to genome (excluding rRNA and tRNAs)
SD	SD_M	mRNA	50	51165369	19797246
SD	SD_F	footprint	50	41917507	11446390
MetR	MetR_M	mRNA	50	34390503	12248164
MetR	MetR_F	footprint	50	42972168	10429650
