# Supplementary material for: A global characterization of the translational and transcriptional programs induced by methionine restriction through ribosome profiling and RNA-seq
Source: BMC Genomics. 2017 Feb 17;18:189. doi: 10.1186/s12864-017-3483-2 (PMC5316152; doi:10.1186/s12864-017-3483-2)
Supplement: Additional file 2: — mRNA and footprint fold changes with p-values and translational efficiency under methionine restriction. There are 4 spread sheets in this file: 1. “MetR foldchanges”: Fold changes in mRNA and footprint. 2. “mRNA_foldchange with p-val”: Fold changes in mRNA with p-values. 3. “Footpring_foldchange with p-val”: Fold changes in footprint with p-values. 4. “MetR efficiency changes”: Translational efficiency changes under methionine restriction. (XLSX 2804 kb) [file 12864_2017_3483_MOESM2_ESM.xlsx]

## Sheet: MetR foldchanges
Gene	MetR_mRNA	MetR_Footprint
YAL008W	0.486326	0.785408
YBR255W	0.265097	0.48033
YGR131W	-0.225572
YNL003C	0.192403	0.659079
YBR135W	-0.239067	-0.377718
YBR160W	-0.150833	0.18123
YJL082W	0.441939	0.506973
YJL142C	1.13234
YPL191C	0.161811	0.854655
YGL215W	0.445424	0.346305
YKL074C	-0.749238	-0.587633
YKL096W-A	0.065269	0.0978277
YIL124W	0.72691	0.409856
YPL039W	0.159884	-0.0100335
YNL170W	0.00562627
YGL141W	0.702566	0.776818
YJL179W	-0.317948	-0.138732
YOR009W	-0.949019
YKL029C	-0.84073	-2.4804
YPL166W	0.875566	1.47697
YKL052C	0.0474769	-0.0629652
YHR025W	-0.00460445	-0.431852
YOL034W	-0.273925	-0.180031
YBL008W	-0.345952	-0.557376
YIL062C	0.296856	0.260755
YOL116W	0.140867	0.554567
YDR196C	0.414718	0.905415
YNL255C	-0.755215	-0.939892
YNR032W	0.333277	0.504151
YNR045W	0.065494	0.514716
YML105C	-0.135474	-0.34715
YNL288W	-0.0319078	0.333525
YIL059C	0.517376
YIL004C	-0.05639	0.290457
YNR018W	-0.226363	-0.739636
YPL144W	-0.0990841	0.329226
YFR047C	0.167673	-0.19172
YER087C-B	-0.0532713	-0.0573334
YHR078W	0.0948478	0.346822
YJR115W
YLR355C	0.187986	-1.22574
YGR099W	-0.216166	0.28151
YLR300W	0.102373	-0.429999
YBL003C	-0.130696	-0.0930186
YJR140C	-0.184991	-0.380072
YOR033C	-0.299406	-0.304057
YOR062C	0.142627	1.12072
YBR043C	-0.0512569	0.108361
YHR112C	2.88786	2.51538
YLR011W	0.150967	0.647317
YHR007C	-0.436199	-1.02607
YNL197C	0.184391	0.0956221
YKR084C	-0.254196	-0.474199
YER121W	0.780067
YCR046C	0.215502	-0.144421
YKL204W	-0.161983	0.048996
YOR266W	0.0553579	-0.158072
YDR421W	0.0387686	0.38943
YGL171W	-1.61808	-2.595
YPR194C	-0.652682	0.155667
YGR019W	0.472591	0.215206
YNL208W	0.350185	-0.0966393
YLL057C	1.53357	3.14399
YBR296C
YNL277W	4.20377	3.73898
YMR040W	0.366504
YDR077W	-0.098306	0.0849364
YMR266W	-0.191972	-0.63377
YKR064W	-0.0688248	0.382891
YPL089C	0.0573123	0.0203297
YGR277C	0.13813	-0.111708
YDL139C	-0.127819	0.319755
YDR246W	-0.197719	0.381552
YOR288C	0.144313	0.0133694
YCR028C	-0.613861	-0.725884
YML054C	0.54769	1.8634
YLR179C	0.826304	0.614433
YOR141C	0.0853507	-0.420971
YPL280W
YBL106C	-0.763937
YGL044C	-0.238879	0.248738
YER107C	-0.327788	-0.710514
YBR038W	0.830337	0.795958
YEL047C	-0.0404522	-0.514066
YPR016C	-0.337312	-0.872014
YOR208W	0.370146	0.610276
YDL055C	-0.402193	-0.895204
YML009C	0.0138285	-0.113918
YML072C	0.204766	-0.261072
YDR142C	0.351464	0.459932
YFL044C	0.131687	-0.102492
YKL019W	0.184605	0.107288
YJL130C	-0.900369	-2.58111
YBL085W	0.365114	0.23873
YFL011W
YDR082W	-0.309832
YDR348C	0.0168591	-0.242068
YKL182W	-0.158002	-1.36267
YDR333C	-0.192557	-0.0445478
YKL018C-A	0.255743	0.0924834
YIR012W	-0.872556	-1.55008
YLR363C	-0.0403684	0.528604
YDR179C	-0.51569
YLR431C	0.00774166
YKR046C	0.539963	0.427516
YJR005W	-0.148208	0.0336574
YJL116C	-1.13006
YER030W	0.123506	0.0936535
YHR041C	-0.0321234	-0.329044
YJR072C	-1.01181	-1.31625
YDR515W	-0.094293	-0.238335
YKR039W	-1.03106	-2.64708
YGL003C	0.201247	0.195704
YPL009C	-0.310934	-0.757896
YDR268W	-0.0599925	0.294821
YDL117W	0.205583	-0.241718
YMR131C	-1.33514	-2.05915
YMR293C	0.204692	1.14471
YJL214W	0.195214	1.68874
YIL105C	0.233632	0.733482
YML126C	-0.267268	-1.42048
YLR189C	0.225243	0.349862
YIL150C	-0.302332
YBR212W	0.515848	0.235724
YJR109C	2.92418	1.37435
YLR254C	0.592632	0.81028
YGR085C	-0.427274	-1.15267
YPL105C	-0.067977	-0.241785
YGR145W	-1.99777	-3.03096
YGR110W	1.38364
YKL177W
YGL154C	0.743977
YBR129C	0.277604	-0.0518373
YDL215C	0.00355631	-0.377428
YKL099C	-0.907036	-1.39414
YDR315C	0.403554
YLR394W	0.248914
YNL104C	0.803603	0.282252
YNL151C	-0.900868	-1.18582
YNR066C	0.282181
YLR220W	-0.20275	-0.0298916
YIL045W	0.942937	1.95438
YMR232W	-0.000489111
YNL083W	-0.286457	0.565219
YMR238W	0.0722272	-0.213567
YER168C	-0.240969	-0.250616
YPL265W	-0.812899	-0.255993
YOR227W	0.599614	0.463391
YOR081C	0.0704774	0.210459
YEL026W	-0.660643	-1.89858
YGR050C	0.239254	1.42754
YDR021W	-1.53812
YGL063W	-0.905577
YPL212C	-0.125261	-0.977825
YOL157C	0.120165
YPR095C	0.0193386	0.22033
YOR310C	-1.03244	-2.08202
YDR188W	-0.232526	-0.80675
YAL027W	0.0882971	-0.0560256
YGL236C	0.232116	-0.863624
YHR133C	-0.275054	-0.589693
YDR017C	-0.51944	-0.28501
YIL090W	-0.425579	-0.109011
YBR183W	0.360417	1.23912
YOL048C	1.18741	1.96257
YCR007C	0.0251965
YAR035W
YEL004W	-0.322973	0.132561
YPR057W	0.0146519	0.40174
YLL032C	0.148348	-0.0940229
YDR116C	0.279291	-0.20775
YPL119C-A
YHR130C	0.312552
YLR030W	-0.0162342
YDR122W	0.71885	0.584526
YOL062C	0.228261	0.00882551
YNL234W	-0.282404
YLR467W	-0.0364426	0.386503
YJL194W	0.386107	0.0542174
YOL015W	-0.217325
YDL070W	-0.366031	-0.481539
YOR241W	-0.360183	0.151165
YLR056W	-0.670098	-1.59358
YPR039W		0.615162
YKL110C	-0.878071	-1.30182
YBR280C	0.733756	1.18788
YLR204W	0.0893946	0.367171
YML097C	0.00428067	-0.150373
YKR007W	0.345755	0.578775
YHR193C	-0.0697145	-0.628168
YBL099W	0.178603	-0.450171
YJR035W	0.350255	0.877581
YNL305C	0.719352	0.890586
YMR023C	-0.341968
YOR119C	-0.981617	-2.3978
YNL196C
YNL187W	-0.0272486
YMR101C
YCL045C	0.0744573	-0.833862
YCR061W	0.943306	0.253301
YPR115W	0.669091	0.0752267
YHR088W	-1.69388	-2.39507
YBR017C	-0.359351	-0.674088
YPR162C	-0.130662	0.189398
YGR166W	0.00226458	0.368869
YDL161W	-0.0274824	0.232344
YKL050C	-0.486693
YJR055W	-0.901259
YGL099W	-0.723072	-1.37294
YFL030W	0.462164
YIL119C	0.0113423	0.444358
YPL193W	-0.551011	-0.830112
YNL005C	0.149981	-0.147803
YJL144W	0.876282	1.84401
YJR139C	1.44188	0.626994
YBR133C	-0.0485058	-0.0246714
YBR162C	0.082236	-0.433515
YOR130C	2.23396	2.12812
YJL079C	-0.11052	-0.153001
YGL019W	0.012673	0.0697935
YGR201C	0.436859
YNL172W	0.102574	1.00225
YNL058C	0.814589	1.01395
YPL160W	-0.473308	-1.29308
YNL023C	-0.498853	-0.736133
YDR214W	-0.0766269	-0.686823
YLR222C	-1.10578	-2.67487
YLR295C	0.549216	0.254061
YER175W-A		7.96302
YHR168W	0.0991683	0.750091
YOR064C	-0.0126077
YOL081W	0.575252	0.372516
YOL036W	-0.0609644	-0.348109
YGL148W	0.321965	-0.842616
YBR282W	0.207592	0.0549673
YDR194C	-0.27363	-0.388341
YOL114C	0.128425
YNL257C	0.633557	0.743946
YNR030W	0.0624698	-0.111888
YKL076C	-0.333064
YDR466W	0.00381711	0.32409
YFR045W	0.851837	1.11164
YIL002C	-0.0103397	0.00253925
YGR159C	-1.54093	-4.71428
YFR032C
YNL118C	-0.0409189	0.150775
YGL228W	-0.0742023	-0.0364985
YJR117W	0.103924	-0.74355
YIL030W-A	-0.0326161
YLR357W	0.0514191	-0.195728
YER127W	-1.17108	-2.17108
YBL015W	0.0216303	0.0135634
YLR017W	-0.79929	-0.828711
YHR110W	0.431909	-0.0651751
YBR041W	0.110685	-0.00768357
YCR044C	0.164102	-0.4718
YDL039C
YOR264W	-0.165925	0.0761808
YBL029C-A	0.679606	1.15049
YGR184C	0.196232	-0.523306
YOR366W
YNL275W	-0.454305	-0.698128
YAR015W	-0.268579	-0.0986913
YOR384W	1.66586
YLL051C	0.226867	0.492641
YDR395W	-0.567618	-1.11403
YLR079W	0.313749	0.58524
YLR408C	0.464684	1.203
YMR093W	-0.592488	-2.01776
YMR042W	-0.34026	0.418701
YDR079W	0.318687	0.473712
YMR268C	-0.404832	-0.544773
YML070W	0.392971	-0.145132
YHR175W-A
YPR072W	-0.0471898	-0.0898025
YMR108W	0.321806	-1.02714
YCR091W	0.80012	1.33826
YER062C	0.514261	-0.0704533
YDR244W	0.231881	0.605284
YER189W
YDL137W	0.280518	0.272884
YGR271W	0.216712	0.011277
YDR233C	-0.212764	-0.404342
YGR071C	0.375798	0.328515
YCR106W	0.077709
YDR489W	0.0294501	-0.209815
YPR049C	-0.375148	-0.141734
YDL057W	0.080622	0.28798
YGR257C	0.469125	0.927398
YEL045C	-0.0850402	4.13436
YPL235W	-0.143805	-0.430541
YLR122C
YLR155C	0.309076	2.40572
YBL087C	-0.481359	-1.05604
YJL132W	0.434427	1.2766
YGL190C	-0.104867	0.330128
YBR110W	0.141174	0.172841
YDR144C	-0.458667	-1.53613
YOR180C	0.116367
YFL046W	0.481971	0.547352
YOR103C	0.266974	-0.0375035
YKL137W	0.327775	0.00882551
YDR447C	-0.691126	-0.907664
YAL061W	1.1286	2.01313
YPR145W	0.10905	-1.3479
YJL063C	-0.0145587	-0.171525
YMR149W	0.119172	-0.239348
YIR010W	0.251201	-0.00361159
YDR331W	-0.103988	0.125743
YML056C	-0.768234	-1.63075
YKR044W	-0.294332
YLR433C	-0.514485	-0.521345
YMR068W	0.283471	1.73675
YNL164C	-0.969437	-1.32302
YER032W	0.192813	0.376034
YJR070C	-0.836456	-2.50229
YGL005C	0.00980818	-0.0428895
YHR043C	0.22042	0.446822
YDL111C	0.0328631	0.00882551
YMR133W
YPL007C	-0.0320989	0.119529
YKL159C	0.238164	0.426891
YDR059C	0.946606	0.809056
YBR101C	-0.56196	-1.12252
YLR396C	0.110493	0.180194
YBR245C	-0.0924656	-0.247335
YJL216C	-0.404681
YBR210W	-0.059785	0.141851
YPL103C	0.19672	0.683055
YIL103W	-1.15864	-1.44463
YIL152W	1.13228	2.64326
YJR096W	0.739379	1.22158
YGR143W	0.223088	0.958044
YGR112W	0.435727	1.36942
YLR256W	0.00457212	0.57558
YHR174W	-0.195915	-1.00195
YOR012W	-0.216726
YHR062C	-0.695603	-1.14575
YDL213C	-1.19125	-1.61133
YDR317W	-0.356086
YDR478W	-0.206324	-0.290735
YNL106C	0.209565	-0.0157316
YOR378W	0.159912
YFR015C	1.12115	1.52192
YMR230W	-0.470427	-0.848785
YIL092W	0.279356	0.856822
YLR321C	-0.404341	-0.0121341
YGR052W	-0.313928	-0.163642
YJR161C	0.269268	0.512274
YOR278W	-0.153288	0.20449
YNL085W	-0.313671	-0.704197
YGL061C	-0.500422	0.129841
YPL210C	-0.476102	-0.370131
YOR087W	0.149333	0.475607
YGL234W	-0.401011	-1.62188
YOR347C	1.0118	0.85086
YPR093C	0.0288519
YAL029C	-0.32437	-0.388671
YOL155C	1.37066	1.76234
YDR393W	0.0692757	0.810497
YGR186W	-0.00966846	-0.295122
YDR294C	0.143617	-0.0741495
YHR135C	0.0715324	-0.212695
YBR181C	-0.571174	-1.10267
YOR078W	-0.803992	-2.42273
YOR243C	-0.989823	-1.34949
YMR165C	0.0818822	0.28322
YCR005C	-0.518894	-1.06244
YGR296W	-0.00908017	0.564553
YPR055W	0.08191	0.240641
YHR037W	0.118815	-0.0810951
YLR032W	-0.221027	-0.428951
YLR089C	0.541553	-0.325322
YBR099C
YBL027W	-0.555204	-0.984135
YOL060C	0.728969	0.345008
YBL033C	0.898735	0.0752129
YNL232W	-0.516469	-0.744082
YDL076C	0.275777	0.241237
YDR120C	-1.29454	-1.759
YJL192C	-0.0395727	-0.281726
YLR054C	-0.632541
YLR009W	-1.0412	-2.38992
YDR063W	0.512174	0.391367
YGR238C	0.0126333	-0.303559
YER044C	0.125359	-0.5028
YLR105C	-0.368291	0.147802
YML091C	0.667718	0.729881
YHR191C	-0.0249422	0.0483539
YDL098C	-0.259863	0.0284543
YLR202C	0.231632	1.03907
YKR005C	-0.268147
YMR143W	-0.351403	-0.744161
YCR063W	0.100851	0.312606
YNL189W	-0.075247	-0.524786
YCL047C	0.41077	0.0697935
YGL122C	0.117683	-0.11043
YDL018C	0.103846	0.291339
YOR120W	1.09343	1.46853
YPR160W	0.79503	0.127555
YBL060W	-0.676368	0.281351
YBR019C
YKL056C	-0.387896	-1.07675
YKL065W-A	1.1211
YPL068C	-1.02263
YJR057W	-0.157834	0.132561
YKL178C	-0.974419	1.36728
YFL032W	0.0183768
YPL195W	-0.132851	-0.161099
YCL044C	0.0274087	-0.329044
YAL059W	-1.23069	-1.19231
YNL007C	-0.10199	-0.360253
YPL148C	0.125724
YJR137C	4.29628	3.72413
YMR021C	-0.206226	0.283
YMR074C	0.0612219	-0.255963
YDR378C	-0.222234	0.0562423
YJR039W	0.572315	1.13756
YDL158C	-0.246585
YNL323W	-0.263613	-0.239102
YFL009W	-0.0914483	0.13127
YLR297W	0.240402	1.60357
YDR216W	-0.365259	-0.610199
YIL120W	-0.076364	1.8106
YNL021W	-0.239816	-0.35434
YGR095C	-0.381713	-0.495647
YCL027W	-0.309227	-0.160269
YOR066W	0.610863	-0.372923
YIR021W-A	-0.0300495
YAL033W	-0.237938	0.0992805
YNL130C	0.15367	-0.449897
YNR036C	0.580962	0.0815541
YNR049C	0.109128	0.150298
YDR192C	0.141999	-0.444632
YOL112W	0.132137	-0.0452819
YML109W	-0.473075	-0.58071
YOL083W	0.409002	0.660902
YNL251C	-0.798367	-0.420081
YBL004W	-1.42508	-1.74866
YBR164C	0.0132026	-0.26831
YHR074W	0.0633637	-0.230845
YDR464W	-0.0221196	-0.650492
YFR030W	4.26338	4.27415
YBR131W	-0.723876	0.103983
YKL078W	-2.37798	-3.45061
YIL055C	0.307517	1.05829
YPL053C	0.0342425	0.125865
YLR351C	-0.00740701	-0.418456
YNR014W	-0.0517783	1.36638
YER125W	0.193987	-0.316878
YER152C	0.179062	-0.336467
YLR015W	-0.705808	-0.550602
YHR116W	0.0672962	0.476812
YPL259C	-0.0125783	-0.0711966
YGR093W	-0.69984	-0.455578
YDL037C
YPR070W	-0.150216	-0.0852967
YOR386W	0.894465	1.33075
YDR397C	-0.57012	-0.708775
YPR198W	-0.158474	-0.461014
YHL038C	0.768934	-0.620531
YLL053C	-0.718535
YDR425W	0.711088	0.934279
YML076C	0.570022	0.540439
YKR060W	-0.971802	-1.44852
YHR094C	-0.673264	-2.28471
YER069W	2.93784	2.76443
YMR091C	0.194132	-0.0581055
YER012W	0.38544	0.374519
YHR098C	-0.0252719	-0.923122
YDL135C	-0.00499628	-0.133667
YCR093W	0.252615	0.16159
YBR069C	-2.13651	-3.16025
YGL040C	-0.0649201	-0.584036
YDR040C	-0.299	-0.585787
YGR255C	0.504432	0.367532
YDL051W	-0.838652	-1.79263
YBL102W	0.369123	-0.12534
YPL237W	-0.412244	-0.861
YLR120C	0.623644	0.685429
YEL043W	0.333063	0.504907
YNL068C	-0.134841	-0.578504
YBL002W	-0.116964	-0.0289053
YDR146C	0.41349	1.00339
YBR112C	0.0380792	-0.111272
YBL081W	-0.479817	-0.322342
YNL326C	0.0611309	0.671791
YDR337W	0.0984298	0.329435
YJL061W	-0.0459286	-0.318181
YPR147C	-0.0715662	-0.654139
YDR441C	-0.875075	0.41691
YPL094C	-0.0608005	-0.346655
YPL023C	0.06581	-0.0806096
YDR231C	0.75433	0.606066
YJL112W	-0.362527	0.25096
YFL066C	-0.0513911
YNL193W	-0.0306693	-0.190246
YML058W	0.217603	0.206629
YOR071C	-0.284003	-0.698582
YER034W	-0.150812	0.58445
YJR076C	-0.196262	-0.153927
YKL157W	0.296457	-0.524821
YBR003W	0.599109	0.329085
YPR129W	0.205539	-0.0932727
YDL113C	0.554552	1.11635
YMR135C	0.562192	1.58401
YPL005W	-0.0142291	1.37919
YBR247C	-1.00314	-2.50964
YLR185W	-0.42799	-0.559348
YJL210W	0.570676	1.08748
YLR398C	-0.299602	-0.534872
YIL154C	0.195352	0.439702
YIL101C	0.57452	2.07296
YKL004W	-0.57955	-0.665358
YLR157C	0.309076	2.40572
YPL154C	0.709663	0.0939231
YPL101W	-0.605192	-0.656236
YLR258W	1.13337	1.40964
YJR098C	-0.191108	0.577109
YHR176W	3.89055	4.72361
YJR018W
YDL211C	0.260867
YDL244W
YDR319C	0.376673	0.363668
YKL095W	-0.368726	0.694717
YIL094C	-0.0549153	-0.658843
YLR451W	-0.0165332	0.287801
YFR017C	0.846866	2.38555
YGR084C	0.117198	0.57522
YIL076W	-0.0805262	-0.108911
YOL044W	-0.388878	0.0319091
YLR323C	-0.583512	0.124303
YOR085W	-0.215134	-0.452932
YGR054W	0.0404066	-0.81691
YNL087W	-0.318126	-0.105778
YLR318W	-0.0943445
YOR341W	-1.52121	-2.44798
YNL024C-A	0.0854374	0.19661
YDR296W	0.191948	-0.122105
YGL232W	-0.023036	-0.0795561
YPR091C	0.457869	0.421107
YGR141W	0.209193	0.190272
YHR137W	-0.115502	0.524746
YBR187W	-0.635448	-0.753912
YMR198W	0.16342	0.851439
YCR003W	0.145524	0.0769145
YMR316C-B	0.405826
YMR163C	0.0193233	0.504353
YLL067C	-0.0365679
YBR020W	0.240402
YLR418C	-0.132534	-0.0889793
YER059W	0.372368	0.735449
YPL153C	-0.165284	-0.410981
YBL025W	-0.355672	0.50264
YOL066C	-0.352802	-0.570468
YDR126W	-0.647838
YPL216W	-0.327453	0.11845
YOR223W	0.662635	0.689938
YEL022W	-0.181417	-0.498056
YHR072W	-0.265559	-0.691235
YDL074C	-0.333502	-0.0711966
YJL190C	-0.6909	-1.46495
YMR218C	-0.273078	0.0384507
YNL265C	0.24804	0.523399
YNL230C	-0.197218
YLL049W	0.408525	1.91989
YHR211W	-0.342909
YPR166C	0.247782	-0.391857
YJL042W	0.11014	-0.0563072
YNL301C	-0.808166	-1.36681
YMR058W	0.216373	-0.246755
YDR061W	0.360724	0.769559
YJR112W-A	0.138188	0.628222
YOR290C	0.264679	0.1652
YKL114C	-0.0730987	0.0298433
YML024W	-0.504204	-0.72585
YML093W	-1.55324	-2.27128
YHR197W	-1.52842	-3.05676
YDR276C	0.307018	0.513139
YLR200W	-0.245427	-0.427857
YKR003W	0.29287	0.539663
YLR107W	-0.218117	0.292279
YMR321C	0.442097	-0.755885
YER175C	3.07592	3.02962
YKL135C	-0.0239747	-0.322091
YDL183C	0.114872
YPL278C
YCL049C	0.0569671	-0.15968
YBL066C	0.331901	-0.0470277
YGL107C	-0.096267	-0.157578
YGR271C-A	-1.16939	-2.14248
YDR169C	0.119058	0.360986
YOR057W	-0.0102776	0.0832755
YMR272C	-0.20851	-1.09005
YPR108W	0.198408	0.114306
YKL054C	-0.280944	-0.655536
YGR162W	-0.853444	-1.54787
YDL165W	-0.0877576	-0.0591319
YDR520C	-0.484069	0.0682041
YKL023W	0.865541	1.03077
YJR051W	0.172607	-0.149872
YNL009W	-0.0644522	0.633977
YFL034W	0.0314246	0.299822
YJR135C	-0.290404
YGL213C	0.178603	0.0972943
YMR076C	-0.329596	-0.448032
YGR205W	0.383552	0.52898
YKL113C	-0.558292	-0.457574
YNL027W	0.0954624	0.118121
YLR291C	-0.0770955	-0.411144
YDR210W	-0.0943851	0.422987
YIL122W	-0.556611
YDL230W	0.544906	0.588185
YJR113C	-0.135264	-0.298603
YGR024C	0.0183085	-0.445206
YIR026C	-1.21798	-1.43993
YIL156W-B	0.380395	0.370116
YIL156W-A
YGR097W	0.243223	-0.0269245
YIL068C	0.0081241	0.133108
YCL025C	0.396029	-0.330974
YNR034W	0.223077	-0.320209
YNL282W	-0.765698	-1.24493
YBR286W	0.244589	-0.0168043
YGL144C	-0.296155
YDR190C	-0.504705	-0.767523
YAL031C	0.48004	0.410924
YBL006C	0.0364326	0.0715613
YGR108W	-0.433351	-0.00347375
YBR264C	0.207335	0.464325
YBR231C	0.156733	0.106123
YLR162W-A
YBR166C	0.128028	0.0327287
YDR462W	0.11267	0.0191305
YJL148W	-1.15873	-1.9502
YIL057C	-0.116218	-0.0786373
YPL055C	0.299611	0.444106
YLR353W	0.306079	0.228951
YIL148W	-0.410697	-0.655034
YNR016C	-0.0426277	-1.26679
YFR036W	0.0704774
YHR114W	-0.049599	-0.0870345
YGR028W	0.165168	0.856822
YER150W	0.52002	1.11874
YNL279W	-0.504863
YCL034W	0.57659	0.29063
YOL027C	0.329783	-0.129721
YPL257W	0.20007	1.89231
YPL120W	0.222024	0.495813
YOL145C	-0.479078	-0.845208
YJL099W	0.0975613	0.378876
YDR034W-B
YOL110W	1.28976	2.44094
YDR005C	0.0878302	0.0661003
YMR311C	0.123485	0.505675
YBL039C	-1.61285	-2.85192
YGR188C	-0.633017	-0.22564
YOR362C	0.221005	-0.191066
YLR126C	-0.152382	-0.313103
YDL053C	0.00874842	-0.15884
YML074C	-0.518265	-1.05899
YKR062W	0.255235	-0.059346
YNL286W	-0.033557	1.00113
YER010C	0.264096	0.154165
YML003W	0.198395	1.5089
YMR097C	0.216735	-0.280681
YDL133W	-0.090904	0.666593
YNL330C	-0.187212	0.217461
YHR096C	-0.398198	-1.52043
YBR008C	0.0791077
YDL035C	0.0730285	0.261063
YMR253C	0.192468	0.803507
YCR102C	-0.687594
YJL127C-B	0.23969
YOR257W	-0.0243697	0.432131
YGR002C	0.022949	0.0899623
YEL041W	0.908487	0.807192
YGR075C	-0.175783	-0.12503
YGR253C	0.217582	-0.0702461
YDR510W	0.306882	-0.131191
Q0115	0.50666
YPR045C	-0.0423093	0.523785
Q0110	0.420696
YPL231W	-0.112401	-1.19972
YLR148W	-0.208318	0.15744
YMR137C	-0.446237	-0.123086
YDL082W	-0.544087	-1.32161
YKL155C	-0.142462	-0.720527
YBR162W-A	-0.305296	-0.0890667
YFL042C	0.684009	-0.0409275
YBL083C	-0.971517
YDR148C	0.282451	-0.43769
YHR052W-A	-0.373589
YPL096W	0.0606119	0.852809
YDR335W	0.576634	0.183962
YPR141C	-0.323217	0.123761
YMR039C	-0.315647	0.0512192
YDR342C	0.0678191	-0.384972
YDR443C	0.369248	-0.141266
YCR095C	-0.208905	-0.153446
YLL011W	-0.91565	-1.9877
YCR077C	0.0648529	-0.320503
YLR437C	0.211653	0.916567
YFL064C	-0.275129
YNL191W	3.19722	3.1771
YDR237W	0.0996691	0.147401
YJL110C	0.00379119	-0.389724
YKR048C	-0.0654252	-0.688258
YBR001C	0.333341	0.569795
YPL003W	0.261099	1.09705
YKL108W	-0.102257	-0.314963
YJR094C
YJR074W	0.296258	0.858449
YPR127W	0.147876	0.587185
YDL148C	-1.6309	-2.64829
YAL012W	2.72854	2.25137
YMR288W	-0.423689	-0.0897383
YIL156W	0.198823	0.458236
YBR241C	0.63512	0.38853
YJL212C	2.78843	2.15469
YPL156C	-0.106869
YNL312W	-0.160345	-0.288818
YLR187W	-0.015755	-0.285841
YDR099W	0.316198	0.181699
YKL133C	0.56971
YKL188C	0.463622	0.945632
YHR170W	-1.31938	-1.90644
YDR259C	0.323243
YDR177W	-0.1189	0.0655848
YKL068W	-0.483199	-0.577016
YOR032C
YKL093W	0.210655
YMR002W	0.179408	0.151055
YLR261C	0.010606	-0.643251
YDL246C	0.550151
YER081W	0.146736	1.8461
YPL178W	-0.0233194	-0.0353421
YPR202W	-0.173776
YIL096C	-2.22951
YFR011C	0.211833	0.173885
YIL074C	3.90684	3.8772
YHL008C	0.37295	1.10448
YLR325C	-0.760261	-1.2226
YNL249C	-0.297494
YGR056W	0.0125965	0.0240119
YGL065C	0.124925	0.0461387
YOR052C	0.897413	1.65384
YGR116W	-0.0943896	-0.524287
YGL230C
YOL159C	0.332919	0.105502
YBR185C	0.109223	0.280128
YOR010C	0.0497189
YDR019C	0.170723	0.75836
YBR150C	0.931071	0.678188
YER119C	0.532583	0.22772
YMR196W	1.24793	0.781334
YMR161W	0.134076	0.627955
YDR499W	-0.0571204	0.344174
YKL068W-A	3.435	3.57088
YJL133C-A	-0.0576131	0.21761
YCR054C	-0.785978	-0.432444
YMR322C
YLL061W	4.23174	3.81947
YDR110W	-0.686419	-0.568603
YDR419W	-0.306531	0.503185
YOR221C	0.332132	0.441545
YPL214C	0.389259	0.3599
YOL064C	3.29108	2.8515
YBL023C	-0.0081398	-0.0311726
YOR274W	-1.10581	-0.368244
YOR329C	0.272692	0.494864
YLR005W	-0.24166	-0.164711
YDR124W	-0.147328
YNL267W	0.0776514	0.24029
YLR461W
YLR050C	0.0943706	-0.672873
YOR124C	0.3123	-0.0171901
YDR067C	0.117647	0.787611
YOR296W	-0.140361	0.0158459
YHR032W-A	-0.38638
YJL044C	-0.101934	-0.103441
YPR164W	-0.327774	-0.0955111
YEL060C	0.940169	0.95016
YHR195W	0.529973	1.34285
YLR101C
YBL107W-A
YML026C	-0.606236	-0.984201
YPR066W	0.310191	0.838901
YDR229W	0.0353439	0.636857
YDL181W	0.354885	0.453709
YBR022W	0.0928987	0.417631
YER177W	0.058007	-0.153587
YML048W	0.173555	-0.27545
YBL064C	0.675316	0.322904
YHR006W	0.202573	0.565219
YKL221W
YGL126W	-0.718049	-0.53119
YLR167W	-0.420188	-1.08578
YMR270C	-0.0767485	0.574929
YLR293C	-0.410882	-0.625314
YLR228C	0.171945	0.107711
YJR053W	-0.401144	-0.20898
YJL171C	0.295	0.14725
YDR374C
YIR002C	-0.0947963	-0.310634
YDL167C	-0.959424	-1.99508
YLR388W	-0.419616	-0.411499
YLR373C	0.221619	0.0554517
YKR001C	-0.048369	-0.439457
YKR054C	0.344887	0.236236
YIR034C	1.71122	0.97892
YGL013C	0.145095	0.288771
YMR070W	0.108924	-0.0179421
YGR207C	0.170115	0.122269
YDR212W	-0.254199	-0.62382
YDR321W	-0.784161	-1.29124
YLR456W	0.474868
YNL052W	0.19233	0.124623
YDR514C	-0.456068	-0.784245
YNL025C	0.382914
YGR121W-A
YGR091W	-0.303455	-0.244155
YDL232W	0.386253	0.467224
YPL119C	0.185955	1.03797
YLR242C	-0.36674
YJR148W	-0.47986	-1.23427
YJR082C	-0.262817	-0.213567
YOL087C	0.529642	0.286102
YNL134C	0.328796	-0.193754
YAL037W	-0.584091
YGL146C	0.0919146
YCR051W	-0.290435	-1.21049
YBR262C	0.453872	-0.114749
YPL199C	0.0360986	-0.142406
YFL036W	0.410286	-0.163384
YDL209C	-0.321587	-0.0351178
YIL051C	0.179026	-0.240893
YPL057C	0.566232	0.584616
YNR010W	-0.234815	0.295707
YDR365C	-1.22021	-2.26153
YNL169C	0.20932	0.090186
YFR034C	0.160069	0.146728
YHR070W	-0.734304	-1.20868
YDR460W	0.01801	0.443763
YNL112W	-1.68333	-2.70224
YHL047C	1.29422	2.12711
YOR360C	-0.295739	-0.0374681
YOR335C	-0.337619	-1.49724
YGL251C	0.121586	1.45729
YER156C	-0.564554	-1.00899
YPL255W	-0.136948	0.231218
YOR095C	-1.89735	-1.53661
YEL038W	0.196008	0.118237
YCL014W	-0.0170725	-0.591154
YOL025W	0.0667829	0.305807
YPL208W	-0.24833	-0.101521
YOL147C	-0.519783	-0.160302
YNL280C	-0.4396	-0.827549
YDR007W	0.0554702	-0.0189576
YIL160C	0.194306
YPR089W	0.056977	-0.397667
YBR233W	-0.0111364	0.156223
YPL122C	-0.108458	-0.0114945
YDL086W	0.322415	0.176264
YMR313C	0.383277	0.614226
YGL179C	-0.179593	0.346695
YGR120C	0.104528	0.470931
YML001W	0.178023	-0.0366175
YLL028W	-0.157792	-0.327014
YER016W	-0.238147	-0.00503334
YDR438W	0.355377
YNL211C	0.251543
YLR124W
YML058W-A
YLR026C	0.0287437	-0.435009
YJR065C	0.532991	-0.248417
YDL131W	0.774541	-0.0139177
YMR095C
YDL033C	-0.330621	0.142092
YMR255W	0.17307	0.580964
YHR209W	0.127898	1.08855
YGL247W	-0.107481	0.703971
YCR100C	0.220758
YDR516C	1.27254	1.103
Q0130	0.170301
YPL233W	-0.511379	0.390255
YOR063W	-0.47532	-1.444
YGR251W	-1.25595	-1.18052
YPR047W	0.465664	0.275712
YDR044W	-0.924189	-0.982386
YEL016C	-0.171201	-0.548392
YOL128C	-1.09599	-0.103649
YPL215W	0.0624948	0.245485
YMR139W	0.742903	0.908424
YDL080C	-0.343765	0.820164
YOR172W	0.321519
YOR105W	-0.262946
YJL138C	-0.422465	-0.843043
YPR143W	-1.08852	-1.33663
YDR340W
YNL322C	0.0469998	-0.0276139
YPL090C	-0.584762	-1.13085
YPR078C
YBL058W	0.260187	0.1747
YFL062W	0.246541	0.163238
YCL057C-A	0.145199	-0.0667548
YLR439W	-0.109344	0.0547914
YCR020C	-0.203617
YDR450W	-0.556979	-0.940243
YCL051W	0.506458	0.766367
YCR097W	0.218503	0.606425
YBL039C-A	-2.12478
YLL013C	0.33651	-0.0804238
YGL194C-A	-0.184581
YER038C	0.0758909
YPR125W	-0.310789	-0.511182
YHR049W	-0.571525	-0.850576
YBR007C	-0.205686	0.514604
YPL001W	-0.347217	-0.0222014
YJL038C
YOR158W	0.0617812	0.0912877
YPR178W	-0.136928	0.346267
YNL159C	0.224283	0.65237
YAL014C	0.545652	0.745791
YCR020W-B	-0.0826794	0.110364
YBR243C	0.291901	-0.291298
YLR181C	-0.22089	0.0844898
YBL056W	0.00564155	0.236658
YNL075W	-0.948408	-1.49434
YPL150W	0.00947086	0.428539
YJL012C	-0.270019	-0.386297
YJL065C	0.300296	0.262582
YKR020W	0.171455	0.14047
YMR202W	-0.132271	-0.287489
YKL066W	-0.0815257
YMR004W	0.300284	0.513239
YER083C	0.289871	-0.226112
YPL176C	-0.117355	-0.156983
YHR172W	-0.352982	-0.44428
YKL091C	0.805465	1.21915
YDL240W	0.565318	0.224712
YFR013W	0.135217	-0.530041
YHR013C	0.062672	-0.21319
YOL040C	-0.335517	-1.24852
YGR072W	-0.324522	-0.255552
YCL035C	0.765928	0.740695
YIL023C	0.235611	0.748511
YNR073C
YPR200C	0.101696
YIL072W	0.21157
YLR327C	0.735017	1.75219
YBR229C	0.303455	-0.680387
YMR100W	0.199844	0.706935
YML133C	0.036023	0.878118
YOR131C	0.439312	0.341271
YLR455W	-0.161026	0.199104
YNL247W	-0.50013	-0.830401
YOR054C	0.746777	0.788679
YFR028C	-0.279802	-0.147294
YBR152W	-0.332069
YDR292C	-0.187343	-0.447615
YKR103W	-0.0331452
YMR194W	-0.348036	-0.88405
YMR167W	-0.176323	0.311388
YOR249C	-0.0884293	0.373237
YER117W	-0.387719	-1.03885
YOR301W	0.0237464	0.337058
YPL187W
YKL218C	2.09129	1.44779
YOR140W	-0.178266	-0.684513
YLL063C	-0.352828	0.376557
YOR276W	-0.276822	-0.695011
YMR309C	-0.478538	-1.58315
YOR089C	0.0819845	0.296145
YNL146C-A	0.0202042
YMR180C	-0.0327864	0.0835933
YGL163C	-0.162476	-0.0214208
YDL056W	-0.0340603	0.409066
YBL021C	-0.0449998	-0.171747
YHR215W	-0.862758	-1.7351
YLL045C	-0.486485	-1.64264
YLR007W	-0.306086	0.663329
YNL261W	0.057688	0.915716
YMR054W	0.378652	0.0191551
YDR065W	-0.186833
YOR126C	0.018675	-0.12288
YJL046W	0.0160958	0.0685318
YKR078W	0.0295056	0.0365705
YOR191W	0.168289	0.00185596
YDR272W	0.352355	0.246677
YGR289C	0.264576
YML020W	0.0473197	-0.264823
YLR103C	-0.574486	-0.669246
YOR294W	-1.29751	-2.5305
YEL062W	0.341006	0.793813
YPR031W	-0.463589	0.0581532
YLR038C	0.254129	0.23839
YNL096C	-0.473121	-0.81954
YDR038C	-0.36427	-0.593143
YPR160W-A
YDL187C
YBR024W	0.0695439	1.01256
YER171W	-0.365093	-0.576137
YDL047W	-0.342998	-0.832887
YML046W	-0.358215	0.0695795
YGL124C	-0.277032	0.15143
YMR276W	0.0954238	-0.462333
YDL160C-A	0.15082	0.0376804
YLR165C	0.203451	1.11316
YCR069W	0.460424	-0.232871
YLR138W	-0.233811	-0.20908
YKL027W	-0.49424	-0.333811
YJL173C	0.129288	-0.0233788
YDR152W	-0.509702	-1.18338
YKL127W	-0.291542	-0.637976
YDR309C	-0.3748	-0.384435
YLR386W	-0.054432	0.102726
YLR371W	0.238297	0.173456
YDL169C	0.623018
YLR092W	4.72118	5.25198
YLR423C	0.11066	0.433323
YMR072W	0.358539	0.0800943
YJR033C	0.427605	0.0339712
YKR056W	-1.34002	-2.353
YGL011C	0.423483	0.315706
YIR036C	0.260974	-0.0581329
YMR123W	-0.114514	-0.306836
YGR073C	0.0410336
YGR209C	0.353746	-0.309778
YJL150W		1.42002
YNL050C	-0.613154	0.184144
YMR304C-A	-0.655919
YLR240W	0.555904	0.221935
YOR039W	0.10439	0.114029
YDL234C	0.317153	0.552187
YGL080W	0.224996	0.299472
YNL136W	-0.127355	0.38943
YKL049C	-0.352165	0.501638
YJR080C	0.221952	0.320099
YNR038W	-0.756903	-1.39676
YGL140C	-0.157882	-0.543913
YCL029C	-0.0999377	-0.648893
YFL038C	0.156228	-0.0741849
YJR131W	0.585336	0.00377229
YNR012W	-1.37017	-1.62344
YNL110C	-1.25558	-2.18032
YDR367W	0.10238	0.269309
YIL053W	-0.414675	-1.5686
YPL059W	0.22656	0.152128
YGL253W	-0.399457	-0.844531
YHL032C	0.245352
YAR002C-A	-0.130052	-0.38287
YOR337W	0.598654	-0.254209
YMR010W	0.0511846	-0.425071
YOR097C	0.455654	0.692963
YHR118C	-0.00701196	0.000832722
YGL075C	-0.455204	0.13131
YOL023W	0.223068	0.415735
YPL253C	0.017638	0.460037
YER154W	-0.0663534	-0.115956
YEL036C	-0.171269	-0.659005
YBR260C	0.27288	0.0660209
YPL124W	-0.328072	0.372982
YAL042W	-0.283201	-0.961906
YAL035W	-0.643188	-1.39891
YBR235W	0.198233	-0.643251
YDR001C	0.895811	0.776792
YIL162W	0.147914	-0.210292
YOL141W	-1.62019
YBR195C	-0.317824	-0.155919
YIL039W	-0.195305	-0.369312
YGR122W	-0.169987	-0.00967083
YPL092W	-0.109746	0.651891
YMR315W	0.537775	-0.199213
YPL029W	-0.376918	0.233257
YDR384C	-1.73831	-3.28767
YML007W	-0.0556884	-0.0251218
YER063W	0.380736	0.141995
YDR481C	0.292799	-0.364485
YER014W	-0.0666749	0.290664
YPR041W	-0.538278	-1.11725
YNL213C	0.457619
YKL006C-A	-0.337171	0.107741
YBR058C	-0.0894993	-0.533291
YLR024C	0.594655	-0.0128696
YLR071C	0.0139522	-0.220536
YHR092C	-0.365871	-0.780933
YDL199C	0.866007	1.75167
YHL007C	-0.258224	-0.749846
YBR297W	-0.0265592
YDL064W	0.123329	0.0277154
YDL031W	-1.26823	-1.88426
YMR257C	0.359455
YDR046C	0.770944	0.559269
YOR253W	-0.217423	-0.253676
YOR202W	1.13339	0.514303
YGL245W	-0.0251272	-0.580821
YGR006W	-0.171228	0.775848
YGR079W	-1.42609	-2.93673
YDL119C	0.306902	0.76936
YKL151C	0.941595	0.762514
YGL198W	0.575202	0.444537
YKL104C	0.0883993	-0.359572
YBL091C-A	0.493938	0.506012
YLR361C-A	0.093165	0.0612929
YIL019W	-1.70636	-2.3131
YML069W	-0.285828	-0.500461
YKR019C	0.0574605	0.286359
YKR047W
YGR279C	-0.110026	-0.158284
YCR073C	-0.494664
YLL015W	-0.0909013	-0.244361
YNL195C
YFL060C	0.0872727
YDR173C	0.056138	0.605912
YBR208C	-1.04286	-3.02092
YCL057W	0.324505	-0.165033
YBR072W	1.1578	1.45131
YBR005W	0.130889	1.04764
YDL173W	0.00452871	0.0834058
YJR047C	-0.973917	-1.02504
YMR006C	-0.251679	-0.943346
YKL145W-A	0.0482817	-0.658599
YAL016W	0.106143	0.162912
YBL068W-A	0.0666958
YHR011W	0.274281	0.789339
YPL152W	0.503002	0.481997
YLR183C	-0.595947	-0.403072
YNL077W	-0.0857627	-0.0588132
YBR109C	0.0072497	-0.324661
YBR172C	-0.0176804	-1.19336
YDR346C	-0.657295	-0.479582
YJL010C	-1.2393	-1.88286
YOL077W-A	0.186156	0.0309362
YGR213C
YBR236C	0.124925	0.190272
YGL193C	0.638566
YIL070C	0.188814	0.066541
YJL225C	0.0046677	0.769332
YKL064W	-0.0269325	-0.175472
YLR265C	-0.0739125	-0.138732
YKR022C	-0.209135	-0.342647
YLR287C	-0.580393	-1.19676
YPL174C	-0.167934
YOR070C	0.21222	0.233963
YDR403W	-0.449116
YOL093W	-0.48617	-0.610647
YOL042W	-0.0601413	0.625497
YBR189W	-0.755683	-1.65816
YCL037C	-0.527867	-1.94447
YNR071C
YML131W	0.483178	0.167682
YNL245C	-0.136318	-0.254209
YNR024W	-0.400524	-0.294022
YOL108C	0.23462	1.18969
YLR329W
YPL043W	-1.31398	-3.08621
YKL002W	0.0494444	0.0314743
YDR328C	0.0708781	-0.174248
YIR009W	-0.241801	0.385201
YBR154C	-0.486313	-1.00254
YLR001C	0.239039	0.552831
YKR101W	0.0109865	0.792202
YMR230W-A
YER115C	-0.676339
YHR124W
YER148W	-0.309423	-0.456442
YHL015W	-0.464884	-1.24362
YGL033W	0.27297
YOR303W	2.09171	2.18373
YIL087C	1.05063	0.673339
YMR192W	-0.0625719	-0.578576
YMR229C	-1.25684	-2.57494
YLL038C	-0.339507	0.531052
YOR056C	-0.890034	-1.28544
YOR270C	0.00645043	-0.400565
YDR106W	-0.687448
YOL068C	-0.0807874	0.314328
YMR182C
YBR201W	-0.177209	0.588822
YLL043W	-0.146411	-0.307443
YDR415C	-0.0353772	-0.0698865
YGL161C	0.436034	0.472393
YOL133W	0.462368	0.538506
YNL263C	0.259716	-0.24472
YDR128W	-0.0968449	-0.259991
YOR193W	0.158263	1.19786
YER028C	-0.799227	-0.0485077
YMR052W	0.295898	0.111919
YMR203W	0.0743297	-0.29215
YKR076W	0.750897	0.477379
YDR225W	-0.0899402	0.289732
YDR270W	0.592944	1.05025
YOR181W	0.489146	0.474027
YGR230W	0.242538	1.29571
YPR062W	-0.192054	-0.197258
YDR528W	-0.274043	-0.454742
YER173W	-0.153227	1.05945
YBR026C	0.462899	0.100214
YBR030W	-0.31046	-0.814297
YBR091C	-0.186194	0.0206996
YNL094W	0.127204	-0.355449
YGR047C	-0.281229	-0.088036
YPL227C	-0.298892	0.0523819
YLR222C-A	-0.309795
YDL010W	-0.0773455	0.357755
YML019W	-0.317062	-0.176948
YDL045C	-0.0723072	0.615624
YLR163C	-0.0554663	-0.0599653
YLR178C	1.92946	2.13149
YBL079W	-0.318075	-0.573277
YNL056W	0.217034	0.444522
YOR038C	-0.0175984	-0.551642
YFL001W	-0.686952	-0.786512
YKL025C	0.532534	0.120629
YKL125W	-0.91305	-0.797264
YKL170W	0.151024	0.325415
YPR157W	0.17665
YLR384C	-0.794606	-1.89807
YPL060W	0.377906	0.883295
YML099C	-0.677135	-0.0379687
YLR421C	0.268896	0.182666
YLR090W	-0.04151	0.335425
YJR064W	-0.288819	-0.957981
YML022W	-0.485846	-1.18144
YER046W	0.335898
YMR029C	0.0487232	0.444622
YIR030C	-0.12592
YKR050W	0.0067015
YMR121C	-0.659961	-1.59631
YGL017W	-0.153833	0.54337
YDL150W	-0.983142	-1.5365
YNL038W	-0.0555863	0.363668
YHR001W-A	0.686166	0.975439
YOL165C	0.567755
YIL139C	0.0629078
YLR246W	0.485068	2.05322
YJR119C	-0.281212	-0.0955111
YLR359W	-0.223082	-0.576137
YLR199C	0.25105	0.0735727
YJL206C	-0.0470922
YIL142W	-0.32344	-0.759001
YGL082W	0.187448	0.615544
YNL138W	0.238608	-0.173684
YDL236W	-0.289503	-0.506286
YGL142C	0.227487	0.0561312
YGR179C	-0.262611	0.498791
YGR102C	0.149255	0.551968
YBR139W	1.12648	1.05357
YHR188C	0.10726	-1.11718
YNL116W	0.0206289	0.316948
YJR087W
YDR361C	-0.967394	-1.49248
YDL042C	-0.537205	-0.99908
YGL255W	-0.959057	-1.57261
YFR007W	0.297305	0.73856
YLR333C	-0.57903	-0.509443
YHR103W	-0.150637	-0.150653
YHL030W	0.451104	-0.217825
YGL077C	-0.35961	-0.630958
YPL204W	0.0934363	-0.0375923
YIL009C-A	-0.0303609	0.88107
YBR302C	0.298284	0.288177
YOR091W	-0.6516	-1.40507
YGR026W	0.228383	0.113961
YAL040C	0.788839	0.184505
YDR288W	0.204018	0.866221
YGL208W	0.668639	0.97406
YNL284C	0.146118	0.533488
YIL164C	2.56531	4.37257
YOL143C	-0.256513	-0.477568
YBR237W	-0.157362	0.129455
YBR197C	-0.14683	0.469799
YHR147C	0.0857837	-0.00775737
YGR124W	0.12924	-0.732231
YPL126W	-1.32399	-2.69704
YMR317W
YOR251C	0.00017719	-0.524726
YPR181C	0.195602	-0.726047
YCL008C	0.20685	0.351218
YOR107W	0.745638
YML005W	-0.307594	-0.366684
YNL215W	-0.154988	0.181662
YCR075W-A	0.5909	0.811593
YDL059C	4.05224	4.92623
YOR204W	-0.167358	-0.942567
YEL012W	0.662486	0.968019
YBL040C	0.0620767	-0.158831
YPR043W	-0.404733	-0.686884
YDR382W	-0.450192	-0.993793
YDR483W	0.0178092	-0.438561
YER061C	0.397093	0.947425
YLR022C	-0.331591	-0.358684
YLR402W		4.14399
YLR073C	-0.666488
YER183C	0.0183019	-0.0507633
YHR090C	-0.239793	-0.025526
YOL021C	-0.273381	-0.894313
YHR030C	0.176752	0.446063
YBR295W	0.23781
YDR143C	-0.295466	-0.611071
YIL011W	-0.666488	-1.59352
YEL034W	-0.111434	-0.99987
YNR050C	-0.180912	-1.29877
YKL208W	0.0372441	0.856822
YGR004W	-0.449451	0.246689
YML110C	0.175266	-0.230438
YGL048C	0.0367619	-0.315426
YGL243W	-0.407193	0.256136
YKL106W	0.0368772	-0.562716
YPR029C	0.14003	-0.252472
YJL034W	-0.325905	-0.882899
YFL048C	-0.0692394	-0.614844
YLR117C	0.0406378	0.348183
YOR176W	0.20767	-0.22295
YOR109W	0.146337	-0.378626
YBL089W	0.267038	0.263143
YDL084W	-0.228808	-0.926541
YCL055W	-0.25202	-0.0166095
YGL116W	0.120481	0.60367
YBL054W	-1.82621	-2.971
YCR024C	0.565242	0.578521
YIL102C-A	-0.234002
YMR102C	-0.215793	0.0534946
YCR071C	0.171991	0.135798
YDR175C	0.120606	-0.0876373
YOR189W	0.0430808	0.265861
YOR154W	-0.890817	-0.839171
YPR121W	0.013377
YBR070C	-0.00690185	-0.0811559
YOR280C	-0.0971951	-0.129077
YNL315C	0.108117	0.330253
YPR174C	-0.615587	-0.349222
YJR045C	-0.0706187	-0.870085
YMR008C	-0.0867748	-0.436876
YDR349C	-0.0873725	-0.521096
YDL171C	-0.140016	-0.825597
YKL062W	0.0113501	0.180971
YJR010W	4.54056	5.11274
YJL218W	-0.241801	0.339471
YIL126W	-0.193678	-0.221155
YDR093W	-0.1064	-0.951255
YMR282C	-0.107634	0.0632733
YIL109C	0.10672	-0.779311
YFL022C	-0.243196	-1.12427
YPL109C	0.671079	0.343245
YJL156C	-0.0699377	0.285935
YNL071W	0.091565	-0.326257
YMR088C	-0.345608	-0.670157
YGR211W	-1.1972	-2.35727
YKL139W	-0.221665	-0.388686
YJL069C	-1.16212	-2.39381
YJL016W	0.454485	0.647317
YDR332W	-0.336626
YPL189W	-0.560289
YLR285W	-0.130943	-0.216048
YLR267W	1.09114	2.17875
YDL219W	-0.261528	-0.0659423
YCR086W	0.341331	-0.174039
YPL172C	0.169053	0.466815
YKR024C	-1.07817	-2.1227
YBR156C	-0.205985	0.451344
YOR076C	-0.238482	0.412181
YEL059C-A
YDR405W	0.231338	0.225924
YOL091W	0.478851
YCL031C	-0.425853	-0.339463
YIL027C	-0.113093	0.0414917
YLR459W	0.251718	-0.127311
YNL144C	0.495444
YNR026C	-0.321311	-0.0441929
YHL044W	0.502428	1.24865
YPR204W	0.0503217
YNL297C	0.174076	0.0167019
YBR170C	0.229412	0.478116
YGR149W	0.577844	1.44228
YPL041C	-0.297475
YKL193C	0.42063	0.690944
YLR310C	0.094275	-0.146744
YNR008W	0.000495389	-0.127122
YLR003C	-1.18846	-1.55906
YER113C	-0.0855787	-0.119182
YHR122W	0.559848	0.158788
YHL017W	0.00112413	-0.197203
YOR305W	-0.142837	0.165551
YIL085C	-0.268879	-0.678387
YMR190C	0.04588	0.0841136
YCR052W	-0.0987194	-0.286287
YOR272W	-1.45454	-3.03416
YOR058C	0.223578	0.514171
YAL064W-B
YOR358W	0.00706824	0.219392
YAR029W	-0.387373
YNL238W	-0.0890495	-0.208998
YJL198W	-0.437728	-1.15457
YOL135C	-0.0701209	0.0893154
YOR323C	0.283939	-0.499982
YLL041C	0.648632	0.654766
YKR074W	0.0371032	0.0610082
YOR195W	-0.499137	-0.192668
YER026C	-0.0987431	0.114924
YMR201C	-0.273007	0.0334876
YLR069C	0.0624904	-0.192914
YML042W	-0.0490248	0.506325
YDR069C	1.01562	0.395849
YGR232W	0.342583	-0.152607
YEL066W	0.356782	-0.0863317
YPR035W	-1.12336	-3.73057
YDR227W	-0.110347	-0.110914
YPR060C	-0.478043	-0.707927
YHL039W	-0.831618	-1.50902
YCR038C	0.0188153	1.61095
YOR157C	0.286795	0.134766
YCL056C	-0.06264
YBR093C	-0.663759	-0.56051
YBL112C
YNL092W	1.48383	1.37806
YGR045C	-0.0862481
YLR134W	-0.0677891	-1.56729
YPL225W	0.23946	0.132174
YPL270W	0.324012	0.0783106
YDL012C	0.0866573	0.0693671
YDR218C
YLR299W	0.155869	0.0135479
YFL003C	0.038297
YPL051W	0.07281	0.736453
YNL054W	0.012939	-0.348726
YDR156W	-0.0876845	-0.661673
YPR155C	0.209058	0.446634
YOR137C	0.666349	1.45758
YKL123W	0.213435
YKL172W	-1.15524	-2.22125
YNL336W	0.199737	0.109124
YDR305C	-0.0308284	0.521638
YJL057C	0.583396	1.31298
YPR100W	0.0842528	0.110635
YDR358W	0.672248	1.27448
YLR096W	-0.0101833	-0.439156
YKR052C	0.529331	1.07618
YER040W	0.792943	0.921948
YIR032C	0.25617
YEL064C	0.313539	0.864916
YMR127C	-0.809903	-0.975407
YIL140W	-0.0473881	-0.12957
YOL163W	4.39876
YLR197W	-1.08656	-1.79134
YJL215C
YJL204C	0.0644787	-0.224605
YLR244C	-0.236834	-1.03512
YJR084W	-0.0748773	0.0699011
YLR233C	0.0402196
YDL238C	0.46804
YGL084C	0.268583	0.00882551
YML084W
YPR033C	-0.37706	-1.1373
YLR382C	0.125339	0.199431
YLR154C-H
YLR219W	0.259353	0.385389
YDR363W	-0.224114	0.258804
YNL163C	-0.761521	-0.75177
YFR005C	-0.167614	-0.301515
YHL036W	4.60564	4.98722
YFR050C	0.442814	0.298751
YLR447C	-0.20837	-0.324457
YNR069C	1.37734
YGR126W		0.240151
YAR019C	0.565093	0.756059
YGL071W	0.225517	0.105687
YGL257C	-0.144863	0.101272
YGR020C	-0.232157	0.125958
YOR093C	-0.0211531	0.193937
YAL046C	0.381332	-0.0289765
YDR198C	-0.705929	-0.381121
YAL039C	-0.113852	-0.48998
YDL185W	0.0078956	-0.618704
YGR100W	0.0814664	0.0744139
YER060W	-0.639642	-1.21647
YDR286C	0.447332	-0.109011
YHR141C	-0.373741	-0.730196
YPL128C	0.237127	-0.181059
YJL091C	0.211632	0.186095
YBR191W	-0.442523	-1.15854
YDR380W	-0.25863
YGL100W	-0.181357	-0.162402
YGL056C	0.0617113	-0.506193
YDR485C	-0.114785	0.313985
YPL239W	-0.942404	-1.07194
YPR183W	0.0359304	-0.536938
YOR206W	-1.18185	-2.48076
YBL042C	-1.46786	-2.836
YOR391C
YDR525W-A	0.117226	0.380405
YLR075W	-0.52777	-0.875759
YBR054W	0.121586	0.0415652
YLR020C	-0.362293	-0.68355
YNL217W	-0.108691	-0.106652
YER067W	1.12512	1.69801
YIL013C	0.183989	1.1957
YPL206C	0.374805	0.201714
YDL060W	-1.34025	-2.38237
YBR293W	1.32102	1.33075
YNR052C	0.151853	-0.217204
YHR032W	-0.340837	-1.06472
YEL032W	-0.154376	-0.462206
YOL076W	-0.54323	-0.274459
YHR203C	-0.595214	-1.17516
YML112W	-0.200484	-0.245747
YGL241W	-0.120251	-0.242207
YPR176C	0.325176	0.395008
YDR057W	0.0443419	0.223564
YJL036W	0.261362	0.577608
YER009W	-0.165805	-0.297996
YLR115W	0.105894	-0.280681
YLR140W	-0.378507
YGL114W	0.0186926	-0.206738
YER167W	0.0834096	0.0157449
YMR104C	0.340804	0.991548
YER185W	-0.817048
YDL195W	0.0997772	-0.903942
YNL199C	-0.212383	-0.713419
YCR026C	0.00232062	0.131773
YBL052C	-0.360644	-0.568483
YBR076W
YNL317W	0.02116	0.175935
YLL019C	0.437897	1.20469
YBR009C	-0.148055	0.0444905
YHR052W	-1.12592	-2.17387
YKR026C	-0.583416	-0.909048
YJR043C	-0.442523	-0.427274
YJR012C	0.384007	0.923658
YKL060C	-0.000520163	-0.45833
YDR119W-A	0.971654	2.63206
YDL177C	0.067398	0.440937
YNL073W	0.308605	0.373166
YMR280C	0.851582
YFL020C
YNL328C	0.943017
YJL014W	-0.45511	-0.928618
YGR217W	-0.149803	-0.0651751
YOR174W	-0.332385	-0.378198
YPR149W	0.56135	0.990842
YNL015W	0.661781	0.212496
YCR084C	0.0462497	-0.252772
YHR178W	0.156173	0.740009
YPL114W
YLR283W	0.33135	0.770039
YPL170W	0.527292	0.346459
YJL221C	0.0596707
YDR204W	0.833528	0.85394
YBR085C-A	1.22024	1.63104
YDR251W	0.507922	0.365822
YER089C	0.15794	-0.647421
YOR074C	-0.392001	-0.511838
YPL028W	-0.12214	-0.723321
YJR152W	0.155117
YDR150W	0.152341	-0.0413792
YAR008W	-0.577269	0.0401897
YBR158W	-0.221266	-0.629746
YOL097C	-0.424392	-0.673711
YOR110W	-0.0940166	-0.265008
YDR407C	0.594751	0.138109
YNR020C	-0.0185738	0.296692
YBR258C	0.0735437	0.296951
YNL146W
YAL007C	-0.0128336	-0.487132
YLR262C-A	-0.349955	-0.493039
YBR223C	0.406491	0.0301992
YNL241C	2.45665	1.23893
YJL154C	0.202696	0.120471
YDR091C	-0.656518	-1.28924
YJL123C	-0.350776	-0.12972
YHR066W	-1.43876	-3.23797
YPL047W	0.161228
YPL188W	1.24393	1.03772
YLR287C-A	-0.348038	-0.243484
YBR176W	-0.272563	0.0475579
YBL071C-B
YFR026C	-0.0337726
YDR373W	0.211234	-0.135031
YGL238W	0.0107712	-0.423418
YJL165C	0.249349	0.279354
YNL128W	0.105833
YLR312C	0.469027
YKL191W	-1.22843	-2.00582
YNR006W	0.172776	0.193995
YHR120W	-0.557001	0.0546292
YAR050W	-0.242148
YOL137W	-0.267156	-0.392623
YDR530C	0.535146	0.610775
YER111C	-0.0641958	-0.226553
YER144C	0.29473	0.862605
YOL039W	-0.495888	-1.18532
YIL083C	-0.224445	-0.380072
YHL011C	-0.836324	-2.14951
YGL173C	0.0615825	-0.609369
YMR303C	-0.278984	-0.548232
YDR307W	0.334057	0.268693
YDR411C	0.123898	-0.109279
YBR205W	-0.235641	-0.19379
YOR321W	-0.129883	-0.375765
YMR186W	-0.392826	-0.980463
YMR278W	0.163044	0.305746
YLR136C	1.57263	2.22295
YMR207C	-0.282071	-0.239995
YML015C	-0.128691	0.0729559
YOR197W	-0.0321959	-0.331689
YKR089C	0.356426	0.81904
YKR072C	-0.466477	-0.855095
YDL014W	-0.986099	-2.12602
YER079W	0.385104	1.13355
YER024W	1.26074	1.8739
YOR230W	0.558964	0.415872
YGR234W	-1.60976	-1.46625
YMR178W	0.362749	0.145474
YPR037C	-0.319105	-0.222058
YEL068C	-0.0124156
YNL090W	0.0659294	0.0135479
YOR307C	-0.0161319	0.186511
YMR225C	0.136066	0.3896
YBR095C	-0.117997	-0.115163
YDR036C	0.0199695	-0.627641
YGR043C	0.0484511	0.00882551
YPL223C
YPL272C	-0.040081
YBR203W	-0.022632
YOL002C	-0.252339	0.35278
YFL005W	0.215298	0.114571
YCR010C	0.276928
YMR152W	0.4742	0.268052
YDR154C	0.28977	-1.23672
YMR125W	-0.514205	-0.492512
YJR031C	-0.278929	-0.605776
YCL026C-A
YCL026C-B	2.28426	2.13464
YGR118W	-0.479064	-0.760548
YJL055W	0.287365	0.352053
YPR102C	-0.483495	-1.14688
YNL334C	0.0838049
YGL123W	-0.547015	-1.50093
YDR303C	-0.0758511	-0.33316
YPL086C	-1.04479	-1.25819
Q0250	0.377293
YPR153W	-0.576507	1.00883
YKR066C	0.287357	0.100131
YLL003W	-0.495552	0.381635
YLR425W	0.256064	0.45684
YDR109C	-0.0229214	0.134356
YDR221W	0.0691196	0.0373947
YLR109W	0.271581	-0.286389
YKR009C	0.534866	1.32099
YMR078C	-0.231642	-0.212561
YLR094C	-0.557105	-1.26681
YBR037C	0.185081	0.500276
YLR041W
YJR060W	-0.381673	-0.0333162
YNL161W	-0.117885	0.0316821
YIL146C	-0.2122
YLR195C	-0.26148	-0.356992
YLR231C	-0.281366	-0.316415
YKL016C	0.396882	0.148507
YPL111W	-0.599767	-2.1935
YKL174C	-0.192342	-0.119649
YKL121W	0.544	0.0275621
YLR380W	-0.256612	-0.270805
YMR012W	-0.0947496	-0.909274
YER093C	0.108313	0.19865
YDL201W	-0.494307	-1.57614
YDR468C	0.00693105	0.429902
YFR003C	0.613689	0.793855
YIL033C	0.630322	0.209431
YOR368W	-0.110443	0.525884
YGR128C	-1.12764	-2.48329
YIL048W	0.300453	0.244683
YLR441C	-0.608569	-1.18242
YOL056W	-0.267907	-0.148966
YFR052W	0.331868	0.0947256
YGR088W	0.98117	1.18272
YGL073W	0.0772906	0.744429
YGL259W	0.97526
YGR106C	-0.0963935	-0.462533
YGL086W	-0.160932	0.503846
YAL044C	0.294463	0.10689
YPR081C	0.279669	0.648531
YDR284C	0.113269	0.0236529
YJL097W	-0.179287	0.103852
YBR018C	-0.100891
YBR193C	0.00336321	0.74124
YHR143W	-0.468837	-0.284081
YCL004W	0.111997	0.617247
YCL054W-A	-0.759598
YPL042C	-0.174365	0.263398
YBR191W-A	-0.373129
YGR193C	0.207411	0.0627235
YDR487C	0.406962	-0.328209
YPR185W	0.643799	0.467689
YER065C	0.00336321
YLR077W	-0.0853387	-0.00531867
YBR056W	0.739794	0.422458
YNL219C	-0.0173405	-0.28526
YHR034C	0.0802679	-0.113857
YBL019W	-0.162287	0.556313
YOL070C	0.346336	0.379009
YGR150C	-0.260471	-0.0024898
YLR341W
YNR054C	-1.02893	-1.59244
YDR130C	0.204237	0.3546
YIL015W	0.063958	-0.322622
YEL030W	0.160075
YBR291C	0.0226148	0.162859
YML114C	-0.222791	-0.243093
YHR201C	0.007234	-0.0216858
YNL299W	-1.25566	-1.40211
YGR008C	1.13752	1.48397
YNL311C	1.13517	0.324853
YPR170C
YJL030W	0.411551	1.13988
YDR165W	-0.973223	-1.61198
YGR248W	1.58873	1.91499
YBR074W	-0.217827	-0.47709
YOR150W	0.338475	-0.0932464
YDR055W	0.61198	-0.212732
YML036W	0.21438	0.248653
YDL088C	0.0710886	-0.0316738
YLR113W	-0.194128	-0.0501241
YLR142W	-0.282276
YLL058W	1.30474	1.27956
YDL197C	0.10448	0.429963
YER130C	-0.208783	-0.529024
YER165W	-0.430771	-1.85862
YMR106C	0.101988	0.106436
YCL059C	-1.35782	-1.86926
YGL112C	-0.1995	0.0318172
YMR244W
YDL008W	-0.0717212	0.704957
YBL050W	0.302439	-0.212948
YJR086W	0.511317	0.866198
YJR014W	-0.303123	-0.326271
YHR050W	0.0172483	0.104774
YPL018W	-0.127667	0.065409
YPL185W
YJR041C	-1.08456	-1.63503
YDL248W	0.323948	0.565524
YKR028W	-0.164795	-0.371978
YMR286W	-0.0527217	0.231218
YDL175C	-0.254182	0.0582942
YKL168C	0.227691	0.348422
YFL026W	-0.362766	-0.560472
YDL102W	-0.585387	-0.951766
YGL029W	-1.2102	-2.2993
YDL128W	0.0981855	-0.0931069
YPL098C	0.698054	-0.36581
YMR033W	-0.178717	-0.0079502
YPR003C	0.420434	0.351859
YGR262C	-0.227474	-0.545763
YDR202C	0.778451	0.787194
YGR215W	-0.131386	0.123537
YDR253C	5.04403	4.53239
YCR082W	0.321756	0.301337
YOR001W	-0.736231	-1.15662
YKL088W	-0.122008	0.126319
YLR276C	-1.36954	-1.92812
YJR154W	0.442577
YNL140C	0.106424	-0.425577
YOL095C	0.325961	0.300288
YNR022C	0.0626367	0.400902
YDR409W	0.455864	0.995518
YBR221C	0.0781223	-0.454089
YAL005C	0.267257	-0.536802
YDR097C	-0.533463	-1.0594
YJL121C	-0.0470741	-0.586023
YKL008C	-0.356586	-0.111714
YBR103W	-0.122168	0.693184
YNR004W	-0.0842452
YPL032C	-0.0960618	-0.590366
YHR064C	-0.446928	-1.34771
YKL197C	0.127009	0.058794
YGR202C	0.0607794	0.333921
YDR206W	-0.340372	-0.670259
YDR377W	0.35321	0.399549
YIR007W	0.274992	0.58352
YPL045W	-0.14761	-0.0960169
YLR314C	-0.0394566	-0.23727
YFR020W	-0.0279405
YNL126W	-0.348511	-0.137493
YOR327C	0.0501964	0.169049
YOL139C	-0.226919	-0.850602
YBR207W	0.398303	0.339594
YDR532C	-0.0510126	0.3546
YKL210W	0.0710262	-1.07605
YER146W	-0.0492853	-0.364876
YHR159W	0.184861	0.68325
YPL132W	0.0596504	0.720581
YIL114C	-0.122928	-0.885184
YJL089W
YMR301C	1.66802	1.49425
YBL029W	-0.698517	-0.146825
YMR188C	-0.010329	0.246985
YGR154C	3.30489	5.62354
YOR389W	-0.459669	-0.136123
YLR130C	-0.414099	-0.851958
YER022W	-0.0669877	0.164744
YBR140C	0.453292	0.0818547
YKR070W	0.172621	-0.122758
YDL016C	0.442895
YMR205C	-0.177928	-1.0689
YNL203C
YJL185C	0.425653	0.698485
YML017W	-0.0416311	-0.162064
YKR087C	-0.221751	0.297686
YOR232W	-0.142259	-0.227593
YGR281W	0.519817	0.164327
YGR236C
YKR091W	0.719192	1.06327
YHL013C	-0.955904	-0.76721
YMR185W	-1.22798	-1.26971
YOR309C	-0.832581	-2.45376
YBR097W	0.16947	0.452255
YMR227C	-0.63919	-0.371535
YDR030C	-0.525132
YPL221W	0.130969	-0.450606
YPL274W	2.53637	1.69469
YEL051W	0.0347793	-0.206683
YOL004W	0.280318	-0.420953
YGR014W	-0.187488	-0.899126
YGL050W	-0.218823	-0.0211277
YER179W	0.281625
YMR150C	0.427006	-0.0372709
YFL007W	-0.106461	-0.524696
YCR012W	0.173227	-0.24784
Q0275	0.310076
YPL084W	0.0748826	0.422266
YDR354W	1.32115	0.924397
YDR301W	0.252798	-0.18744
YJL053W	0.210093	0.224993
YPR104C	-0.513235	-0.120458
YPR151C	0.822337
YOR133W	-0.405412	-1.57596
YML028W	0.186346	-0.744063
YLL001W	0.490046	0.197442
YCL067C	0.220164	1.43633
YHL006C	-0.084592
YDR223W	0.69515
YLR043C	0.185437	-0.594983
YJR062C	0.454342	1.15542
YBR035C	0.833597	0.22033
YNL167C	0.678477	0.291464
YAL060W	0.613321	0.279629
YIL144W	-0.126288	0.143942
YIL133C	-0.561341	-1.03394
YJL166W	0.493871	0.857457
YJL200C	-0.0592589	-1.29503
YBR148W	-0.100891
YPL113C	0.728724
YKL041W	0.0475731	0.107181
YNL067W	-0.677954	-1.04639
YDR089W	0.889286	1.09177
YKL014C	-0.954204	-2.11245
YLR237W	-0.0656449	-0.0937442
YKL176C	-0.103139	-0.565645
YDR249C	-0.301775
YER091C	2.68541	1.19068
YIR024C	0.00917533	0.651274
YJR008W	1.01768	1.9636
YDL203C	-0.0842763	-0.377156
YML031W	-0.22012	-0.467988
YLR215C	-0.834365	-0.377529
YML082W	-0.880613	-1.16567
YOL054W	-0.622005	-0.303559
YFR001W	-0.906122	-1.13692
YKR013W	-0.702326	-0.939522
YIL031W	-0.0364378	-0.510549
YLR104W	0.0827037	0.604595
YLR342W	-0.159167	-1.01005
YLR335W	-0.291338	-0.520533
YJR102C	0.0344082	0.76936
YOR020C	-0.00185208	-0.404188
YJR088C	-0.0381872	-0.0972471
YGR104C	-0.142767	0.483267
YLR368W	-0.03089	0.430652
YBR268W	0.132426	-0.0253516
YPR083W	0.206878
YGL088W	0.330024	0.158393
YGR173W	-0.757645	-1.19903
YDR282C	-0.121997	1.29973
YDR009W	0.31613
YJL095W	-0.102522	0.000963395
YBR126C	0.977421	0.855454
YOL149W	-0.229083	0.189218
YGL202W	0.661794	-0.370858
YOR046C	-0.506659	-0.618858
YPR187W	-0.373494	-0.688342
YEL018W	-0.100587	0.215276
YDR432W	-0.21337	-0.686415
YGR195W	-0.198604	-0.780449
YGL104C	0.746355	0.538293
YBL046W	-0.351432	0.517167
YHR036W	-0.566288	-0.332731
YOL072W	-0.0391471	0.854792
YGL159W	-0.0382703	0.203554
YIL017C	0.4987	1.60455
YOL123W	-0.916236	-1.11997
YDR132C	-0.210936	0.913668
YML116W	0.45797
YNR056C
YDR185C	0.15294	0.283448
YBR084C-A	-0.49614	-0.95175
YHR207C	-0.229204	0.185375
YNL220W	1.36686	1.65073
YGR060W	-0.376019	-0.865358
YNL313C	-0.794661	-2.08879
YGL031C	-0.539118	-0.654571
YOR183W
YJL093C	0.225523	0.312979
YPR172W	0.479078	0.315825
YML034W	0.515254	0.488715
YPR023C	0.493453	0.00882551
YDR003W	0.419103	1.03812
YLR144C	0.140046	0.285157
YEL072W	2.63459	4.58517
YPR058W	0.617501	-0.719728
YDL020C	0.277287	0.140803
YML061C	-0.615189	-0.0769044
YBR050C	0.516463
YDL191W	-0.526176	-0.673175
YHR101C	-0.25566	0.401143
YER163C	0.433912	0.0175427
YPL268W	-0.470166	0.355924
YER132C	-0.160209	-0.399814
YER039C-A	1.61764
YGL110C	-0.449875	0.224862
YDR179W-A	-0.492421
YMR242C	-0.560776	-1.05221
YOR236W	-0.497159	-0.557079
YPL183C	-0.80279	-1.93615
YDR166C	0.178281	0.305219
YPR118W	-0.705209	-0.70704
YHR056C	-0.363283	0.0232767
YJL105W	-0.575886
YJR016C	0.0930856	-0.66145
YDL100C	-0.0793408	-0.643102
YMR284W	0.256891	0.443057
YGL032C	0.442266	-0.206826
YMR035W	0.449701	0.877931
YOR178C
YKR011C	1.00027	0.988199
YOR393W
YDR107C	0.432322	0.154256
YPR005C	0.128425
YNL044W	0.115997	-0.0537264
YDR200C	0.206632	-0.0901845
YDR255C	1.22563	1.23736
YGR260W	-0.192278	-0.0568753
YNL011C	0.377272	0.885019
YLR274W	0.058021	-0.142021
YJR156C
YOR007C	-0.381801	-0.853391
YDL220C	0.171406	-0.826544
YNL142W	-0.701535	-1.5833
YHR019C	-0.0257098	-0.967422
YAL003W	-0.530675	-2.04381
YGR138C	-0.30826	-0.869223
YIL078W	-0.460917	-0.763449
YFL024C	-0.368407	-0.504341
YJL127C	-0.269567	-0.115503
YBL092W	-0.458772	-0.712208
YBR201C-A
YJL158C	-0.115012	-0.598347
YDR375C	0.386217	0.0270877
YKL140W	0.211871	0.526838
YKL195W	0.298028	0.22378
YNL179C	-0.0896078	3.13902
YDR320C	-0.262359	0.132769
YNR002C	0.425142
YPL030W	-0.444976	-1.14357
YDR452W	0.00750809	-0.0296486
YLR316C	-0.396007	-0.143178
YFR022W	-0.167256	0.321983
YNL124W	-0.244309	-0.77967
YGL225W	-0.164945	-0.782699
YAR023C	0.565242
YOR352W	0.39799	0.712167
YDR534C
YCR018C-A
YOR069W	-0.141709	-0.219857
YGR038W	-0.0578467	-0.136452
YER140W	-0.269706	0.0912877
YBR104W	0.117001	-0.753675
YBR227C	-0.158147	-0.19877
YGL216W	0.0354046	0.465416
YHR157W	-0.287977
YPL130W
YIL116W	1.08996	1.32855
YOL100W	0.360285	-0.234941
YGR156W	-0.260262	-0.180552
YFR048W	0.0664643	0.258619
YGL169W	-0.727706	-0.72814
YMR307W	-0.34181	-0.908003
YOL006C	-0.495718	-0.808404
YDL066W	0.960673	-0.730336
[truncated: 3,768 more rows]

## Sheet: mRNA_foldchange with p-val
#mRNA foldchange and p-values
ORF	MetR mRNA reads	SD mRNA reads	MetR mRNA normalized reads (make the median foldchange to 1)	foldchange (normalized to median 1)	chromosome	start	end	strand	Gene	Description	length	std	log_fc	z	p
YAL069W	0.0543471	0.037268	0.0531101	1.42509	chrI	335	649	+		Dubious open reading frame; unlikely to encode a functional protein, based on available experimental and comparative sequence data	315		0.51105
YAL068W-A	0.0543471	0.0112396	0.0531101	4.72529	chrI	538	792	+		Dubious open reading frame; unlikely to encode a functional protein, based on available experimental and comparative sequence data; identified by gene-trapping, microarray-based expression analysis, and genome-wide homology searching	255		2.2404
YAL068C	0.330559	0.473423	0.323035	0.68234	chrI	1807	2169	-	PAU8	Protein of unknown function; member of the seripauperin multigene family encoded mainly in subtelomeric regions	363		-0.551437
YAL067W-A	0	0	0		chrI	2480	2707	+		Putative protein of unknown function; identified by gene-trapping, microarray-based expression analysis, and genome-wide homology searching	228
YAL067C	770.968	21.4451	753.421	35.1326	chrI	7235	9016	-	SEO1	Putative permease; member of the allantoate transporter subfamily of the major facilitator superfamily; mutation confers resistance to ethionine sulfoxide	1782	0.738003	5.13474	6.95761	1.73039e-12
YAL066W	0.869554	0	0.849762	inf	chrI	10091	10399	+		Dubious open reading frame; unlikely to encode a functional protein, based on available experimental and comparative sequence data	309		inf
YAL065C	1.42208	0.994701	1.38972	1.39712	chrI	11565	11951	-		Putative protein of unknown function; shows sequence similarity to FLO1 and other flocculins	387		0.482455
YAL064W-B	2.80793	1.94444	2.74402	1.41121	chrI	12046	12426	+		Fungal-specific protein of unknown function	381		0.496936
YAL064C-A	0.108694	0	0.10622	inf	chrI	13363	13743	-	TDA8	Putative protein of unknown function; null mutant is sensitive to expression of the top1-T722A allele; not an essential gene	381		inf
YAL064W	0.434777	0.0899164	0.424881	4.72529	chrI	21566	21850	+		Protein of unknown function; may interact with ribosomes, based on co-purification experiments	285		2.2404
YAL063C-A	1.43114	1.71965	1.39857	0.813285	chrI	22395	22685	-		Putative protein of unknown function; identified by expression profiling and mass spectrometry	291		-0.298167
YAL063C	12.8094	12.7481	12.5179	0.981946	chrI	24000	27968	-	FLO9	Lectin-like protein with similarity to Flo1p; thought to be expressed and involved in flocculation	3969	0.797103	-0.0262846	-0.0329752	0.486847
YAL062W	44.2929	12.7794	43.2848	3.38708	chrI	31567	32940	+	GDH3	NADP(+)-dependent glutamate dehydrogenase; synthesizes glutamate from ammonia and alpha-ketoglutarate; rate of alpha-ketoglutarate utilization differs from Gdh1p; expression regulated by nitrogen and carbon sources; GDH3 has a paralog, GDH1, that arose from the whole genome duplication	1374	0.797048	1.76004	2.2082	0.0136151
YAL061W	147.715	66.0212	144.353	2.18647	chrI	33448	34701	+	BDH2	Putative medium-chain alcohol dehydrogenase with similarity to BDH1; transcription induced by constitutively active PDR1 and PDR3	1254	0.48218	1.1286	2.34063	0.00962569
YAL060W	554.014	353.911	541.405	1.52978	chrI	35155	36303	+	BDH1	NAD-dependent (R,R)-butanediol dehydrogenase; catalyzes oxidation of (R,R)-2,3-butanediol to (3R)-acetoin, oxidation of meso-butanediol to (3S)-acetoin, and reduction of acetoin; enhances use of 2,3-butanediol as an aerobic carbon source	1149	0.51461	0.613321	1.19182	0.116667
YAL059C-A	0.108694	0.472061	0.10622	0.225014	chrI	36496	36918	-		Dubious open reading frame; unlikely to encode a functional protein, based on available experimental and comparative sequence data; partially overlaps verified gene ECM1/YAL059W	423		-2.15192
YAL059W	54.7819	125.636	53.535	0.426113	chrI	36509	37147	+	ECM1	Pre-ribosomal factor involved in 60S ribosomal protein subunit export; associates with the pre-60S particle; shuttles between the nucleus and cytoplasm	639	0.578035	-1.23069	-2.1291	0.0166232
YAL058W	70.7599	81.4643	69.1494	0.848831	chrI	37464	38972	+	CNE1	Calnexin; integral membrane ER chaperone involved in folding and quality control of glycoproteins; chaperone activity is inhibited by Mpd1p, with which Cne1p interacts; 24% identical to mammalian calnexin; Ca+ binding not yet shown in yeast	1509	0.552244	-0.236451	-0.428164	0.334266
YAL056C-A	0	0	0		chrI	38696	39046	-		Dubious open reading frame; unlikely to encode a functional protein, based on available experimental and comparative sequence data	351
YAL056W	156.411	144.181	152.851	1.06013	chrI	39259	41901	+	GPB2	Multistep regulator of cAMP-PKA signaling; inhibits PKA downstream of Gpa2p and Cyr1p, thereby increasing cAMP dependency; inhibits Ras activity through direct interactions with Ira1p/2p; regulated by G-alpha protein Gpa2p; GPB2 has a paralog, GPB1, that arose from the whole genome duplication	2643	0.741517	0.0842447	0.113611	0.454773
YAL055W	39.9995	28.5934	39.0891	1.36706	chrI	42177	42719	+	PEX22	Putative peroxisomal membrane protein; required for import of peroxisomal proteins; functionally complements a Pichia pastoris pex22 mutation	543	0.434515	0.451081	1.03813	0.149605
YAL054C	24.1301	17.5337	23.5809	1.34489	chrI	42881	45022	-	ACS1	Acetyl-coA synthetase isoform; along with Acs2p, acetyl-coA synthetase isoform is the nuclear source of acetyl-coA for histone acetylation; expressed during growth on nonfermentable carbon sources and under aerobic conditions	2142	0.849323	0.427488	0.503328	0.307367
YAL053W	62.1731	60.5587	60.758	1.00329	chrI	45899	48250	+	FLC2	Putative calcium channel involved in calcium release under hypotonic stress; required for uptake of FAD into endoplasmic reticulum; involved in cell wall maintenance; FLC2 has a paralog, YOR365C, that arose from the whole genome duplication	2352	0.53049	0.00473961	0.0089344	0.496436
YAL051W	50.6515	48.2851	49.4987	1.02513	chrI	48564	51707	+	OAF1	Oleate-activated transcription factor; subunit of a heterodimeric complex with Pip2p, which binds to oleate-response elements (ORE) in the promoter of genes involved in beta-oxidation of fatty acids, peroxisome organization and biogenesis, activating transcription in the presence of oleate; regulates chromatin silencing at telomeres; involved in diauxic shift; OAF1 has a paralog, PIP2, that arose…	3144	0.629969	0.0358103	0.0568446	0.477335
YAL049C	108.368	93.4681	105.902	1.13302	chrI	51855	52595	-	AIM2	Cytoplasmic protein involved in mitochondrial function or organization; null mutant displays reduced frequency of mitochondrial genome loss; potential Hsp82p interactor	741	0.375013	0.180178	0.480459	0.315451
YAL048C	37.2821	28.2562	36.4336	1.2894	chrI	52801	54789	-	GEM1	Outer mitochondrial membrane GTPase, subunit of the ERMES complex; potential regulatory subunit of the ERMES complex that links the ER to mitochondria and may promote inter-organellar calcium and phospholipid exchange as well as coordinating mitochondrial DNA replication and growth; cells lacking Gem1p contain collapsed, globular, or grape-like mitochondria; ortholog of metazoan Miro GTPases	1989	0.464148	0.366698	0.790045	0.214751
YAL047W-A	0.217388	1.48362	0.212441	0.143191	chrI	54584	54913	+		Dubious open reading frame; unlikely to encode a functional protein, based on available experimental and comparative sequence data; partially overlaps ORF GEM1/YAL048C	330		-2.80399
YAL047C	20.2171	18.5453	19.757	1.06534	chrI	54989	56857	-	SPC72	Component of the cytoplasmic Tub4p (gamma-tubulin) complex; binds spindle pole bodies and links them to microtubules; is regulated by Cdc5 kinase; has roles in astral microtubule formation and stabilization	1869	0.712638	0.0913109	0.128131	0.449023
YAL046C	44.6733	33.5164	43.6565	1.30254	chrI	57029	57385	-	AIM1	Protein involved in mitochondrial function or organization; null mutant displays elevated frequency of mitochondrial genome loss	357	0.552109	0.381332	0.690683	0.244882
YAL045C	0.326083	0.269749	0.318661	1.18132	chrI	57488	57796	-		Dubious open reading frame; unlikely to encode a functional protein, based on available experimental and comparative sequence data; almost completely overlaps YAL044W-A	309		0.240402
YAL044W-A	38.2604	36.9557	37.3895	1.01174	chrI	57518	57850	+		Putative protein of unknown function; similar to S. pombe uvi31 which is a putative DNA repair protein	333	0.609131	0.0168394	0.027645	0.488973
YAL044C	678.252	540.443	662.815	1.22643	chrI	57950	58462	-	GCV3	H subunit of the mitochondrial glycine decarboxylase complex; glycine decarboxylase is required for the catabolism of glycine to 5,10-methylene-THF; also required for all protein lipoylation; expression is regulated by levels of 5,10-methylene-THF	513	0.615599	0.294463	0.478336	0.316205
YAL043C	45.9776	47.8131	44.9312	0.939726	chrI	58695	61052	-	PTA1	Subunit of holo-CPF; holo-CPF is a multiprotein complex and functional homolog of mammalian CPSF, required for the cleavage and polyadenylation of mRNA and snoRNA 3' ends; involved in pre-tRNA processing; binds to the phosphorylated CTD of RNAPII	2358	0.709714	-0.0896881	-0.126372	0.449719
YAL042C-A	0.108694	0.134875	0.10622	0.787548	chrI	61231	61608	-		Dubious open reading frame; unlikely to encode a functional protein, based on available experimental and comparative sequence data; partially overlaps verified ORF ERV46/YAL042W; YAL042C-A is a non-essential gene	378		-0.34456
YAL042W	327.604	389.585	320.148	0.821766	chrI	61316	62563	+	ERV46	Protein localized to COPII-coated vesicles; forms a complex with Erv41p; involved in the membrane fusion stage of transport	1248	0.4856	-0.283201	-0.583199	0.27988
YAL041W	110.977	94.8843	108.451	1.14298	chrI	62840	65404	+	CDC24	Guanine nucleotide exchange factor (GEF) for Cdc42p; required for polarity establishment and maintenance, and mutants have morphological defects in bud formation and shmooing; relocalizes from nucleus to cytoplasm upon DNA replication stress; thermosensitivity of the cdc24-4 mutant in the presence of sorbitol is functionally complemented by human CDC42	2565	0.418023	0.1928	0.46122	0.32232
YAL040C	38.1517	21.5799	37.2833	1.72768	chrI	65778	67520	-	CLN3	G1 cyclin involved in cell cycle progression; activates Cdc28p kinase to promote G1 to S phase transition; plays a role in regulating transcription of other G1 cyclins, CLN1 and CLN2; regulated by phosphorylation and proteolysis; acetyl-CoA induces CLN3 transcription in response to nutrient repletion to promote cell-cycle entry; cell cycle arrest phenotype of the cln1 cln2 cln3 triple null mutant…	1743	0.739379	0.788839	1.06689	0.14301
YAL039C	44.1298	46.6666	43.1254	0.924117	chrI	68716	69525	-	CYC3	Cytochrome c heme lyase (holocytochrome c synthase); attaches heme to apo-cytochrome c (Cyc1p or Cyc7p) in mitochondrial intermembrane space; human homolog HCCS implicated in microphthalmia with linear skin defects (MLS), and can complement yeast null mutant	810	0.68596	-0.113852	-0.165975	0.434088
YAL038W	2929.42	3213.66	2862.74	0.890805	chrI	71786	73288	+	CDC19	Pyruvate kinase; functions as a homotetramer in glycolysis to convert phosphoenolpyruvate to pyruvate, the input for aerobic (TCA cycle) or anaerobic (glucose fermentation) respiration; regulated via allosteric activation by fructose bisphosphate; CDC19 has a paralog, PYK2, that arose from the whole genome duplication	1503	0.27657	-0.166819	-0.60317	0.273198
YAL037C-B	0	0.269749	0	0	chrI	72326	73300	-		Dubious open reading frame; unlikely to encode a functional protein, based on available experimental and comparative sequence data; identified by gene-trapping, microarray-based expression analysis, and genome-wide homology searching	975		#NAME?
YAL037C-A	0	0	0		chrI	73426	73518	-		Putative protein of unknown function	93
YAL037W	28.5866	41.8786	27.9359	0.66707	chrI	74020	74823	+		Putative protein of unknown function; YAL037W has a paralog, YOR342C, that arose from the whole genome duplication	804	0.660549	-0.584091	-0.88425	0.188281
YAL036C	92.8248	182.351	90.7121	0.49746	chrI	75043	76152	-	RBG1	Member of the DRG family of GTP-binding proteins; associates with translating ribosomes; interacts with Tma46p, Ygr250cp, Gir2p and Yap1p via two-hybrid	1110	0.937895	-1.00735	-1.07405	0.1414
YAL035W	288.583	440.444	282.015	0.640297	chrI	76427	79435	+	FUN12	Translation initiation factor eIF5B; GTPase that promotes Met-tRNAiMet binding to ribosomes and ribosomal subunit joining; promotes GTP-dependent maturation of 18S rRNA by Nob1p; protein abundance increases in response to DNA replication stress; homolog of bacterial IF2	3009	0.51307	-0.643188	-1.25361	0.104992
YAL034C-B	0.108694	0.539499	0.10622	0.196887	chrI	79489	79842	-		Dubious open reading frame; unlikely to encode a functional protein, based on available experimental and comparative sequence data	354		-2.34456
YAL034W-A	42.6081	49.1618	41.6384	0.846965	chrI	79718	80587	+	MTW1	Essential component of the MIND kinetochore complex; joins kinetochore subunits contacting DNA to those contacting microtubules; critical to kinetochore assembly; complex consists of Mtw1p Including Nnf1p-Nsl1p-Dsn1p (MIND)	870	0.639752	-0.239625	-0.37456	0.353994
YAL034C	31.7387	19.6243	31.0163	1.58051	chrI	80710	81951	-	FUN19	Non-essential protein of unknown function; expression induced in response to heat stress; FUN19 has a paralog, YOR338W, that arose from the whole genome duplication	1242	0.594338	0.660389	1.11113	0.133255
YAL033W	82.3902	94.9518	80.515	0.847957	chrI	82706	83227	+	POP5	Subunit of both RNase MRP and nuclear RNase P; RNase MRP cleaves pre-rRNA, while nuclear RNase P cleaves tRNA precursors to generate mature 5' ends and facilitates turnover of nuclear RNAs	522	0.419071	-0.237938	-0.567774	0.285094
YAL032C	47.0646	46.3969	45.9934	0.991303	chrI	83335	84474	-	PRP45	Protein required for pre-mRNA splicing; associates with the spliceosome and interacts with splicing factors Prp22p and Prp46p; orthologous to human transcriptional coactivator SKIP and can activate transcription of a reporter gene	1140	0.691706	-0.0126016	-0.0182182	0.492732
YAL031W-A	0	0.0674373	0	0	chrI	84669	84977	+		Dubious open reading frame; unlikely to encode a functional protein, based on available experimental and comparative sequence data; partially overlaps ORF GIP4/YAL031C	309		#NAME?
YAL031C	57.1731	40.0578	55.8719	1.39478	chrI	84749	87031	-	GIP4	Cytoplasmic protein that regulates protein phosphatase 1 Glc7p; protein overexpression relocalizes Glc7p from the nucleus and prevents chromosome segregation; potential Cdc28p substrate	2283	0.499788	0.48004	0.960487	0.168405
YAL030W	38.9125	26.7052	38.0269	1.42395	chrI	87286	87752	+	SNC1	Vesicle membrane receptor protein (v-SNARE); involved in the fusion between Golgi-derived secretory vesicles with the plasma membrane; proposed to be involved in endocytosis; member of the synaptobrevin/VAMP family of R-type v-SNARE proteins; SNC1 has a paralog, SNC2, that arose from the whole genome duplication	354	0.817107	0.509899	0.62403	0.266304
YAL029C	175.976	215.327	171.971	0.798647	chrI	87855	92270	-	MYO4	Type V myosin motor involved in actin-based transport of cargos; required for mRNA transport, including ASH1 mRNA, and facilitating the growth and movement of ER tubules into the growing bud along with She3p; MYO4 has a paralog, MYO2, that arose from the whole genome duplication	4416	0.49732	-0.32437	-0.652236	0.257125
YAL028W	38.369	21.3776	37.4958	1.75397	chrI	92900	94486	+	FRT2	Tail-anchored ER membrane protein of unknown function; interacts with homolog Frt1p; promotes growth in conditions of high Na+, alkaline pH, or cell wall stress, possibly via a role in posttranslational translocation; potential Cdc28p substrate; FRT2 has a paralog, FRT1, that arose from the whole genome duplication	1587	0.740684	0.810625	1.09443	0.136884
YAL027W	76.7381	70.5395	74.9915	1.06311	chrI	94687	95472	+	SAW1	5'- and 3'-flap DNA binding protein; recruits Rad1p-Rad10p to single-strand annealing intermediates with 3' non-homologous tails for removal during double-strand break repair; complexes with Rad1p-Rad10p and stimulates its endonuclease activity; green fluorescent protein (GFP)-fusion protein localizes to the nucleus	786	0.443513	0.0882971	0.199086	0.421098
YAL026C-A	28.0431	19.0848	27.4048	1.43595	chrI	95386	95823	-		Dubious open reading frame; unlikely to encode a functional protein, based on available experimental and comparative sequence data; partially overlaps the uncharacterized ORF YAL027W and the verified gene DRS2	438	0.579958	0.522009	0.900081	0.184039
YAL026C	163.585	159.961	159.862	0.999376	chrI	95630	99697	-	DRS2	Trans-golgi network aminophospholipid translocase (flippase); maintains membrane lipid asymmetry in post-Golgi secretory vesicles; contributes to clathrin-coated vesicle formation, endocytosis, protein trafficking between the Golgi and endosomal system and the cellular response to mating pheromone; autoinhibited by its C-terminal tail; localizes to the trans-Golgi network; mutations in human homo…	4068	0.708867	-0.000900612	-0.00127049	0.499493
YAL025C	72.3903	176.956	70.7427	0.399777	chrI	100225	101145	-	MAK16	Essential nuclear protein; constituent of 66S pre-ribosomal particles; required for maturation of 25S and 5.8S rRNAs; required for maintenance of M1 satellite double-stranded RNA of the L-A virus	921	0.771149	-1.32273	-1.71528	0.0431472
YAL024C	43.2603	47.9479	42.2757	0.881699	chrI	101565	105872	-	LTE1	Protein similar to GDP/GTP exchange factors; without detectable GEF activity; required for asymmetric localization of Bfa1p at daughter-directed spindle pole bodies and for mitotic exit at low temperatures	4308	0.709607	-0.181641	-0.255974	0.398985
YAL023C	186.954	210.539	182.699	0.867766	chrI	106272	108551	-	PMT2	Protein O-mannosyltransferase of the ER membrane; transfers mannose residues from dolichyl phosphate-D-mannose to protein serine/threonine residues; involved in ER quality control; acts in a complex with Pmt1p, can instead interact with Pmt5p; antifungal drug target; PMT2 has a paralog, PMT3, that arose from the whole genome duplication	2280	0.738192	-0.204622	-0.277194	0.390816
YAL022C	120.433	113.227	117.692	1.03943	chrI	108877	110430	-	FUN26	High affinity, broad selectivity, nucleoside/nucleobase transporter; vacuolar membrane localized transporter which may regulate the balance of nicotinamide riboside (NmR) levels between the cytosol and vacuole, contributing to salvage of NmR for use in cytosolic NAD+ synthesis; equilibrative nucleoside transporter (ENT) family member	1554	0.615502	0.0557956	0.0906505	0.463885
YAL021C	54.8906	47.4084	53.6412	1.13147	chrI	110846	113359	-	CCR4	Component of the CCR4-NOT transcriptional complex; CCR4-NOT is involved in regulation of gene expression; component of the major cytoplasmic deadenylase, which is involved in mRNA poly(A) tail shortening	2514	0.719606	0.178199	0.247634	0.402209
YAL020C	46.0863	38.5742	45.0374	1.16755	chrI	113614	114615	-	ATS1	Protein required for modification of wobble nucleosides in tRNA; acts with Elongator complex, Kti11p, and Kti12p; has a potential role in regulatory interactions between microtubules and the cell cycle; forms a stable heterodimer with Kti11p	1002	0.61878	0.223489	0.361177	0.358984
YAL019W-A	0.543471	0.539499	0.531101	0.984435	chrI	114250	114819	+		Dubious open reading frame; unlikely to encode a functional protein, based on available experimental and comparative sequence data; partially overlaps ORF ATS1/YAL020C	570		-0.022632
YAL019W	83.0424	112.216	81.1523	0.723181	chrI	114919	118314	+	FUN30	Snf2p family member with ATP-dependent chromatin remodeling activity; has a role in silencing at the mating type locus, telomeres and centromeres; enriched at centromeres and is required for correct chromatin structure around centromeres, as well as at the boundary element of the silent HMR; recruited to DNA double-strand breaks (DSBs) where it promotes 5' strand resection of DSBs; potential Cdc2…	3396	0.604026	-0.467571	-0.774091	0.219438
YAL018C	0.543471	0.876685	0.531101	0.605806	chrI	118564	119541	-	LDS1	Protein Involved in spore wall assembly; localizes to lipid droplets found on or outside of the prospore membrane; shares similarity with Lds2p and Rrt8p, and a strain mutant for all 3 genes exhibits reduced dityrosine fluorescence relative to the single mutants	978		-0.723072
YAL017W	302.822	170.549	295.93	1.73516	chrI	120225	124295	+	PSK1	PAS domain-containing serine/threonine protein kinase; coordinately regulates protein synthesis and carbohydrate metabolism and storage in response to a unknown metabolite that reflects nutritional status; PSK1 has a paralog, PSK2, that arose from the whole genome duplication	4071	0.680306	0.795068	1.16869	0.121264
YAL016C-B	0	0	0		chrI	124307	124492	-		Dubious open reading frame; unlikely to encode a functional protein, based on available experimental and comparative sequence data	186
YAL016C-A	0.434777	0.269749	0.424881	1.5751	chrI	124755	125069	-		Dubious open reading frame; unlikely to encode a functional protein, based on available experimental and comparative sequence data; partially overlaps ORF TPD3/YAL016W	315		0.65544
YAL016W	373.908	339.48	365.398	1.07635	chrI	124879	126786	+	TPD3	Regulatory subunit A of the heterotrimeric PP2A complex; the heterotrimeric protein phosphatase 2A (PP2A) complex also contains regulatory subunit Cdc55p and either catalytic subunit Pph21p or Pph22p; required for cell morphogenesis and transcription by RNA polymerase III	1908	0.601162	0.106143	0.176563	0.429926
YAL015C	96.9552	73.1021	94.7485	1.29611	chrI	126903	128102	-	NTG1	DNA N-glycosylase and apurinic/apyrimidinic (AP) lyase; involved in base excision repair; acts in both nucleus and mitochondrion; creates a double-strand break at mtDNA origins that stimulates replication in response to oxidative stress; required for maintaining mitochondrial genome integrity; NTG1 has a paralog, NTG2, that arose from the whole genome duplication	1200	0.545977	0.374191	0.68536	0.246558
YAL014C	70.1078	46.9364	68.5121	1.45968	chrI	128252	129019	-	SYN8	Endosomal SNARE related to mammalian syntaxin 8	768	0.689302	0.545652	0.791601	0.214297
YAL013W	66.9556	44.8458	65.4317	1.45904	chrI	129270	130487	+	DEP1	Component of the Rpd3L histone deacetylase complex; required for diauxic shift-induced histone H2B deposition onto rDNA genes; transcriptional modulator involved in regulation of structural phospholipid biosynthesis genes and metabolically unrelated genes, as well as maintenance of telomeres, mating efficiency, and sporulation	1218	0.657301	0.545016	0.829172	0.203504
YAL012W	985.639	145.327	963.206	6.62783	chrI	130799	131983	+	CYS3	Cystathionine gamma-lyase; catalyzes one of the two reactions involved in the transsulfuration pathway that yields cysteine from homocysteine with the intermediary formation of cystathionine; protein abundance increases in response to DNA replication stress	1185	0.662108	2.72854	4.12098	1.8863e-05
YAL011W	24.0214	32.5722	23.4747	0.720696	chrI	132199	134076	+	SWC3	Protein of unknown function; component of the SWR1 complex, which exchanges histone variant H2AZ (Htz1p) for chromatin-bound histone H2A; required for formation of nuclear-associated array of smooth endoplasmic reticulum known as karmellae	1878	0.667094	-0.472537	-0.708351	0.239364
YAL010C	46.8472	38.709	45.7809	1.18269	chrI	134184	135665	-	MDM10	Subunit of both the ERMES and the SAM complex; component of ERMES complex which acts as a molecular tether between the mitochondria and the ER, necessary for efficient phospholipid exchange between organelles and for mitophagy; SAM/TOB complex component that functions in the assembly of outer membrane beta-barrel proteins; involved in mitochondrial inheritance and morphology; ERMES complex is oft…	1482	0.618109	0.242077	0.391642	0.347662
YAL009W	82.7163	72.4951	80.8336	1.11502	chrI	135854	136633	+	SPO7	Putative regulatory subunit of Nem1p-Spo7p phosphatase holoenzyme; regulates nuclear growth by controlling phospholipid biosynthesis, required for normal nuclear envelope morphology, premeiotic replication, and sporulation	780	0.46298	0.157072	0.339262	0.367206
YAL008W	107.499	74.9903	105.052	1.40087	chrI	136914	137510	+	FUN14	Mitochondrial protein of unknown function	597	0.501587	0.486326	0.969573	0.16613
YAL007C	184.671	182.081	180.468	0.991144	chrI	137698	138345	-	ERP2	Member of the p24 family involved in ER to Golgi transport; similar to Emp24p and Erv25p; role in misfolded protein quality control; forms a heterotrimeric complex with Erp1p, Emp24p, and Erv25p; localized to COPII-coated vesicles; ERP2 has a paralog, ERP4, that arose from the whole genome duplication	648	0.947939	-0.0128336	-0.0135385	0.494599
YAL005C	917.343	744.87	896.464	1.20352	chrI	139503	141431	-	SSA1	ATPase involved in protein folding and NLS-directed nuclear transport; member of HSP70 family; forms chaperone complex with Ydj1p; localized to nucleus, cytoplasm, and cell wall; 98% identical with paralog Ssa2p, but subtle differences between the two proteins provide functional specificity with respect to propagation of yeast [URE3] prions and vacuolar-mediated degradations of gluconeogenesis en…	1929	0.563802	0.267257	0.474025	0.317741
YAL004W	0	0.101156	0	0	chrI	140760	141407	+		Dubious open reading frame; unlikely to encode a functional protein, based on available experimental and comparative sequence data; completely overlaps verified gene SSA1/YAL005C	648		#NAME?
YAL003W	749.12	1057.55	732.07	0.692231	chrI	142174	143160	+	EFB1	Translation elongation factor 1 beta; stimulates nucleotide exchange to regenerate EF-1 alpha-GTP for the next elongation cycle; part of the EF-1 complex, which facilitates binding of aminoacyl-tRNA to the ribosomal A site; human homolog EEF1B2 can complement yeast efb1 mutants	621	0.394728	-0.530675	-1.34441	0.0894085
YAL002W	58.5862	45.1156	57.2527	1.26902	chrI	143707	147531	+	VPS8	Membrane-binding component of the CORVET complex; involved in endosomal vesicle tethering and fusion in the endosome to vacuole protein targeting pathway; interacts with Vps21p; contains RING finger motif	3825	0.445801	0.343719	0.771014	0.220349
YAL001C	229.236	220.115	224.019	1.01773	chrI	147594	151166	-	TFC3	Subunit of RNA polymerase III transcription initiation factor complex; part of the TauB domain of TFIIIC that binds DNA at the BoxB promoter sites of tRNA and similar genes; cooperates with Tfc6p in DNA binding; largest of six subunits of the RNA polymerase III transcription initiation factor complex (TFIIIC)	3483	0.49034	0.0253579	0.051715	0.479378
YAR002W	97.8248	95.4238	95.5983	1.00183	chrI	152257	153876	+	NUP60	FG-nucleoporin component of central core of the nuclear pore complex; contributes directly to nucleocytoplasmic transport and maintenance of the nuclear pore complex (NPC) permeability barrier and is involved in gene tethering at the nuclear periphery; relocalizes to the cytosol in response to hypoxia; both NUP1 and NUP60 are homologous to human NUP153	1620	0.420483	0.00263476	0.00626605	0.4975
YAR002C-A	327.278	350	319.829	0.913799	chrI	154065	154724	-	ERP1	Member of the p24 family involved in ER to Golgi transport; role in misfolded protein quality control; forms heterotrimeric complex with Erp2p, Emp24p, and Erv25p; localized to COPII-coated vesicles; ERP1 has a paralog, ERP6, that arose from the whole genome duplication	660	0.51053	-0.130052	-0.254739	0.399462
YAR003W	146.085	135.077	142.76	1.05688	chrI	155005	156285	+	SWD1	Subunit of the COMPASS (Set1C) complex; COMPASS methylates histone H3 on lysine 4 and is required in transcriptional silencing near telomeres; WD40 beta propeller superfamily member with similarity to mammalian Rbbp7	1281	0.544662	0.0798106	0.146532	0.441751
YAR007C	116.738	134.268	114.081	0.84965	chrI	156754	158619	-	RFA1	Subunit of heterotrimeric Replication Protein A (RPA); RPA is a highly conserved single-stranded DNA binding protein involved in DNA replication, repair, and recombination; RPA protects against inappropriate telomere recombination, and upon telomere uncapping, prevents cell proliferation by a checkpoint-independent pathway; role in DNA catenation/decatenation pathway of chromosome disentangling; …	1866	0.531037	-0.235059	-0.442642	0.329012
YAR008W	69.2382	100.954	67.6623	0.670231	chrI	158966	159793	+	SEN34	Subunit of the tRNA splicing endonuclease; tRNA splicing endonuclease (Sen complex) is composed of Sen2p, Sen15p, Sen34p, and Sen54p; Sen complex also cleaves the CBP1 mRNA at the mitochondrial surface; Sen34p contains the active site for tRNA 3' splice site cleavage and has similarity to Sen2p and to Archaeal tRNA splicing endonuclease	828	0.526728	-0.577269	-1.09595	0.13655
YAR014C	113.042	131.031	110.469	0.843078	chrI	166742	168871	-	BUD14	Protein involved in bud-site selection; Bud14p-Glc7p complex is a cortical regulator of dynein; forms a complex with Kel1p and Kel2p that regulates Bnr1p (formin) to affect actin cable assembly, cytokinesis, and polarized growth; diploid mutants display a random budding pattern instead of the wild-type bipolar pattern; relative distribution to the nucleus increases upon DNA replication stress	2130	0.552372	-0.246262	-0.445828	0.327861
YAR015W	266.953	314.258	260.877	0.830137	chrI	169375	170295	+	ADE1	N-succinyl-5-aminoimidazole-4-carboxamide ribotide synthetase; required for 'de novo' purine nucleotide biosynthesis; red pigment accumulates in mutant cells deprived of adenine; protein abundance increases in response to DNA replication stress	921	0.619308	-0.268579	-0.433677	0.332262
YAR018C	60.1079	34.2582	58.7398	1.71462	chrI	170396	171703	-	KIN3	Nonessential serine/threonine protein kinase; possible role in DNA damage response; influences tolerance to high levels of ethanol	1308	0.7135	0.777891	1.09025	0.137802
YAR019C	31.9561	21.1079	31.2288	1.47948	chrI	172211	175135	-	CDC15	Protein kinase of the Mitotic Exit Network; localized to the spindle pole bodies at late anaphase; promotes mitotic exit by directly switching on the kinase activity of Dbf2p; required for spindle disassembly after meiosis II; relocalizes to the cytoplasm upon DNA replication stress	2925	0.747855	0.565093	0.755619	0.224939
YAR019W-A	2.49997	2.29287	2.44307	1.06551	chrI	174998	175330	+		Dubious open reading frame; unlikely to encode a functional protein, based on available experimental and comparative sequence data; partially overlaps ORF CDC15/YAR019C	333		0.091539
YAR020C	2.01084	2.32659	1.96508	0.844617	chrI	176856	177023	-	PAU7	Member of the seripauperin multigene family; active during alcoholic fermentation, regulated by anaerobiosis, inhibited by oxygen, repressed by heme	168		-0.243631
YAR023C	37.0647	24.4798	36.2211	1.47964	chrI	179281	179820	-		Putative integral membrane protein; member of DUP240 gene family	540	0.645677	0.565242	0.875426	0.190671
YAR027W	164.454	123.882	160.711	1.29729	chrI	183770	184477	+	UIP3	Putative integral membrane protein of unknown function; interacts with Ulp1p at the nuclear periphery; member of DUP240 gene family	708	0.546363	0.3755	0.687272	0.245956
YAR028W	66.1948	71.8882	64.6882	0.899844	chrI	184892	185596	+		Putative integral membrane protein; member of DUP240 gene family; GFP-fusion protein is induced in response to the DNA-damaging agent MMS	705	0.453507	-0.152253	-0.335724	0.368539
YAR029W	6.01441	7.68786	5.87752	0.76452	chrI	186321	186545	+		Member of DUP240 gene family but contains no transmembrane domains; green fluorescent protein (GFP)-fusion protein localizes to the cytoplasm in a punctate pattern	225	0.792836	-0.387373	-0.488592	0.312565
YAR030C	1.19564	1.14643	1.16842	1.01918	chrI	186512	186853	-		Dubious open reading frame; unlikely to encode a functional protein, based on available experimental and comparative sequence data; partially overlaps the uncharacterized ORF YAR029W and the verified gene PRM9	342		0.0274087
YAR031W	33.351	29.1666	32.5919	1.11744	chrI	186836	187732	+	PRM9	Pheromone-regulated protein; contains 3 predicted transmembrane segments and an FF sequence, a motif involved in COPII binding; member of DUP240 gene family; PRM9 has a paralog, PRM8, that arose from a segmental duplication	897	0.425591	0.160195	0.376406	0.353307
YAR033W	31.8836	31.0774	31.158	1.00259	chrI	188107	188811	+	MST28	Putative integral membrane protein, involved in vesicle formation; forms complex with Mst27p; member of DUP240 gene family; binds COPI and COPII vesicles; MST28 has a paralog, MST27, that arose from a segmental duplication	705	0.639611	0.00373586	0.00584083	0.49767
YAR035W	2.17388	3.9788	2.12441	0.533931	chrI	190193	192256	+	YAT1	Outer mitochondrial carnitine acetyltransferase; minor ethanol-inducible enzyme involved in transport of activated acyl groups from the cytoplasm into the mitochondrial matrix; phosphorylated	2064		-0.905275
YAR035C-A	0	0	0		chrI	192337	192417	-		Putative protein of unknown function; identified by gene-trapping, microarray-based expression analysis, and genome-wide homology searching; predicted to have a role in cell budding based on computational "guilt by association" analysis	81
YAR042W	70.3251	60.0192	68.7245	1.14504	chrI	192619	196185	+	SWH1	Protein similar to mammalian oxysterol-binding protein; contains ankyrin repeats and FFAT motif; interacts with ER anchor Scs2p at the nucleus-vacuole junction; regulated by sterol binding; SWH1 has a paralog, OSH2, that arose from the whole genome duplication	3567	0.507309	0.1954	0.38517	0.350056
YAR047C	0.652165	1.14643	0.637322	0.555916	chrI	201467	201787	-		Dubious open reading frame; unlikely to encode a functional protein, based on available experimental and comparative sequence data	321		-0.84706
YAR050W	9.30982	10.7606	9.09793	0.845485	chrI	203403	208016	+	FLO1	Lectin-like protein involved in flocculation; cell wall protein that binds mannose chains on the surface of other cells, confers floc-forming ability that is chymotrypsin sensitive and heat resistant; important for co-flocculation with other yeasts, mediating interaction with specific species; FLO1 has a paralog, FLO5, that arose from a segmental duplication	4614	0.742879	-0.242148	-0.32596	0.372227
YAR053W	0.543471	1.079	0.531101	0.492218	chrI	208367	208663	+		Dubious open reading frame; unlikely to encode a functional protein, based on available experimental and comparative sequence data	297		-1.02263
YAR060C	1.17752	0.798008	1.15072	1.44199	chrI	217157	217492	-		Dubious open reading frame; unlikely to encode a functional protein, based on available experimental and comparative sequence data; YAR060C has a paralog, YHR212C, that arose from a segmental duplication	336		0.528061
YAR064W	0	0	0		chrI	220198	220497	+		Pseudogenic fragment with similarity to flocculins; YAR064W has a paralog, YHR213W-B, that arose from a segmental duplication	300
YAR066W	0.869554	1.01156	0.849762	0.840051	chrI	221049	221660	+		Putative GPI protein; YAR066W has a paralog, YHR214W, that arose from a segmental duplication	612		-0.251451
YAR068W	1.44926	1.79271	1.41627	0.790017	chrI	222406	222891	+		Fungal-specific protein of unknown function; induced in respiratory-deficient cells; YAR068W has a paralog, YHR214W-A, that arose from a segmental duplication	486		-0.340045
YAR069C	0.0543471	0.202312	0.0531101	0.262516	chrI	224011	224304	-		Dubious open reading frame; unlikely to encode a protein, based on available experimental and comparative sequence data; YAR069C has a paralog, YHR214C-D, that arose from a segmental duplication	294		-1.92952
YAR070C	0.0543471	0.236031	0.0531101	0.225014	chrI	224563	224862	-		Dubious open reading frame; unlikely to encode a protein, based on available experimental and comparative sequence data; YAR070C has a paralog, YHR214C-B, that arose from a segmental duplication	300		-2.15192
YAR071W	77.2635	138.702	75.5049	0.544369	chrI	225460	226863	+	PHO11	One of three repressible acid phosphatases; glycoprotein that is transported to the cell surface by the secretory pathway; induced by phosphate starvation and coordinately regulated by PHO4 and PHO2; PHO11 has a paralog, PHO12, that arose from a segmental duplication	1404	0.623254	-0.877343	-1.40768	0.0796128
YAR073W	23.2606	36.9557	22.7311	0.615092	chrI	227742	228953	+	IMD1	Nonfunctional protein with homology to IMP dehydrogenase; blocked reading frame, located close to the telomere; not expressed at detectable levels; YAR073W and YAR075W comprise a continuous reading frame in most strains of S. cerevisiae; YAR073W/YAR075W together have a paralog, IMD2, that arose from a segmental duplication	1212	0.609131	-0.701125	-1.15102	0.124861
YAR075W	10.797	15.1509	10.5512	0.696408	chrI	228844	229317	+		Non-functional protein with homology IMP dehydrogenase; YAR073W/IMD1 and YAR075W comprise a continuous reading frame in most strains of S. cerevisiae; YAR073W/YAR075W together have a paralog, IMD2, that arose from a segmental duplication	474	0.821615	-0.521996	-0.635329	0.262607
YBL113C	61.8276	55.7195	60.4203	1.08437	chrII	280	2658	-		Helicase-like protein encoded within the telomeric Y' element	2379	0.459645	0.116853	0.254224	0.399661
YBL113W-A	0.201092	0.742605	0.196515	0.264629	chrII	646	1128	+		Dubious open reading frame; unlikely to encode a functional protein, based on available experimental and comparative sequence data; identified by gene-trapping, microarray-based expression analysis, and genome-wide homology searching	483		-1.91796
YBL112C	4.07513	4.15458	3.98238	0.958552	chrII	2582	2899	-		Putative protein of unknown function; YBL112C is contained within TEL02L	318		-0.061071
YBL111C	18.0504	20.7129	17.6395	0.851621	chrII	2907	5009	-		Helicase-like protein encoded within the telomeric Y' element; relocalizes from mitochondrion to cytoplasm upon DNA replication stress	2004	0.766865	-0.231716	-0.302161	0.381265
YBL109W	0	0.278179	0	0	chrII	5790	6125	+		Dubious open reading frame; unlikely to encode a functional protein, based on available experimental and comparative sequence data	336		#NAME?
YBL108C-A	0.390652	0.19027	0.381761	2.00642	chrII	7605	7733	-	PAU9	Protein of unknown function; member of the seripauperin multigene family encoded mainly in subtelomeric regions	129		1.00462
YBL108W	0.543471	0.269749	0.531101	1.96887	chrII	8177	8482	+		Dubious open reading frame; unlikely to encode a functional protein, based on available experimental and comparative sequence data	306		0.977368
YBL107W-A	2.69965	2.32601	2.63821	1.13422	chrII	9268	9372	+		Dubious open reading frame; unlikely to encode a functional protein, based on available experimental and comparative sequence data; completely overlaps the Ty2 LTR YBLWdelta2; YBL107W-A has a paralog, YER138W-A, that arose from a single-locus duplication	105		0.181698
YBL107C	69.1295	84.971	67.5561	0.795049	chrII	9961	10551	-	MIX23	Mitochondrial intermembrane space protein of unknown function; imported via the MIA import machinery; contains an unusual twin cysteine motif (CX13C CX14C)	591	0.608553	-0.330885	-0.543725	0.293316
YBL106C	27.0649	44.9133	26.4489	0.588887	chrII	10847	13879	-	SRO77	Protein with roles in exocytosis and cation homeostasis; functions in docking and fusion of post-Golgi vesicles with plasma membrane; regulates cell proliferation and colony development via the Rho1-Tor1 pathway; interacts with SNARE protein Sec9p; homolog of Drosophila lethal giant larvae tumor suppressor; SRO77 has a paralog, SRO7, that arose from the whole genome duplication	3033	0.610587	-0.763937	-1.25115	0.10544
YBL105C	111.52	100.684	108.982	1.08242	chrII	14241	17696	-	PKC1	Protein serine/threonine kinase; essential for cell wall remodeling during growth; localized to sites of polarized growth and the mother-daughter bud neck; homolog of the alpha, beta, and gamma isoforms of mammalian protein kinase C (PKC)	3456	0.51798	0.114256	0.220581	0.412709
YBL104C	73.586	77.2157	71.9111	0.931301	chrII	18177	21293	-	SEA4	Subunit of SEACAT, a subcomplex of the SEA complex; Sea4p, along with Rtc1p and Mtc5p, redundantly inhibit the TORC1 inhibitory role of the Iml1p/SEACIT (Iml1p-Npr2p-Npr3p) subcomplex, a GAP for GTPase Gtr1p (EGOC subunit) in response to amino acid limitation, thereby resulting in activation of TORC1 signaling; SEA is a coatomer-related complex that associates dynamically with the vacuole; contai…	3117	0.531224	-0.10268	-0.193289	0.423366
YBL103C	91.6292	61.0982	89.5437	1.46557	chrII	22076	23536	-	RTG3	bHLH/Zip transcription factor for retrograde (RTG) and TOR pathways; forms a complex with another bHLH/Zip protein, Rtg1p, to activate the pathways; target of Hog1p	1461	0.548457	0.551461	1.00548	0.157333
YBL102W	250.54	189.566	244.838	1.29157	chrII	24098	24745	+	SFT2	Tetra-spanning membrane protein found mostly in the late Golgi; non-essential; can suppress some sed5 alleles; may be part of the transport machinery, but precise function is unknown; similar to mammalian syntaxin 5	648	0.941585	0.369123	0.392023	0.347521
YBL101C	51.7384	31.6281	50.5609	1.59861	chrII	24946	28299	-	ECM21	Protein involved in regulating endocytosis of plasma membrane proteins; identified as a substrate for ubiquitination by Rsp5p and deubiquitination by Ubp2p; promoter contains several Gcn4p binding elements; ECM21 has a paralog, CSR2, that arose from the whole genome duplication	3354	0.67866	0.676814	0.997279	0.159315
YBL100W-C	0.108694	0.0674373	0.10622	1.5751	chrII	28427	28546	+		Putative protein of unknown function; identified by gene-trapping, microarray-based expression analysis, and genome-wide homology searching	120		0.65544
YBL100C	0	0	0		chrII	36989	37303	-		Dubious open reading frame; unlikely to encode a functional protein, based on available experimental and comparative sequence data; almost completely overlaps the 5' end of ATP1	315
YBL099W	405.429	350.067	396.202	1.13179	chrII	37053	38690	+	ATP1	Alpha subunit of the F1 sector of mitochondrial F1F0 ATP synthase; which is a large, evolutionarily conserved enzyme complex required for ATP synthesis; F1 translationally regulates ATP6 and ATP8 expression to achieve a balanced output of ATP synthase genes encoded in nucleus and mitochondria; phosphorylated; N-terminally propionylated in vivo	1638	0.512652	0.178603	0.348391	0.363773
YBL098W	132.607	138.651	129.589	0.934639	chrII	39145	40527	+	BNA4	Kynurenine 3-monooxygenase; required for the de novo biosynthesis of NAD from tryptophan via kynurenine; expression regulated by Hst1p; putative therapeutic target for Huntington disease	1383	0.622911	-0.0975192	-0.156554	0.437798
YBL097W	52.0645	63.9306	50.8795	0.795856	chrII	40831	43095	+	BRN1	Subunit of the condensin complex; required for chromosome condensation and for clustering of tRNA genes at the nucleolus; may influence multiple aspects of chromosome transmission	2265	0.585565	-0.329421	-0.56257	0.286864
YBL096C	0.108694	0.134875	0.10622	0.787548	chrII	43174	43482	-		Non-essential protein of unknown function	309		-0.34456
YBL095W	162.389	138.921	158.693	1.14233	chrII	43277	44089	+	MRX3	Protein that associates with mitochondrial ribosome; likely functions in cristae junction formation; the authentic, non-tagged protein is detected in highly purified mitochondria in high-throughput studies	813	0.626186	0.191976	0.306579	0.379582
YBL094C	0.108694	0.269749	0.10622	0.393774	chrII	43765	44097	-		Dubious open reading frame; unlikely to encode a functional protein, based on available experimental and comparative sequence data; partially overlaps uncharacterized ORF YBL095W	333		-1.34456
YBL093C	103.368	126.58	101.015	0.798038	chrII	44256	44918	-	ROX3	Subunit of the RNA polymerase II mediator complex; associates with core polymerase subunits to form the RNA polymerase II holoenzyme	663	0.574743	-0.325471	-0.56629	0.285598
YBL092W	829.88	1114.6	810.992	0.727605	chrII	45645	46370	+	RPL32	Ribosomal 60S subunit protein L32; overexpression disrupts telomeric silencing; homologous to mammalian ribosomal protein L32, no bacterial homolog	393	0.357378	-0.458772	-1.28372	0.0996206
YBL091C-A	47.7167	33.1117	46.6307	1.40828	chrII	46565	47180	-	SCS22	Protein involved in regulation of phospholipid metabolism; one of 6 proteins (Ist2p, Scs2p, Scs22p, Tcb1p, Tcb2p, Tcb3p) that connect ER to the plasma membrane (PM) and regulate PM phosphatidylinositol-4-phosphate (PI4P) levels by controlling access of Sac1p phosphatase to its substrate PI4P in the PM; human VAP homolog; similar to D. melanogaster inturned protein; SCS22 has a paralog, SCS2, that…	528	0.48638	0.493938	1.01554	0.154925
YBL091C	161.52	163.805	157.843	0.963603	chrII	47363	48628	-	MAP2	Methionine aminopeptidase; catalyzes the cotranslational removal of N-terminal methionine from nascent polypeptides; function is partially redundant with that of Map1p	1266	0.712872	-0.0534885	-0.0750323	0.470095
YBL090W	128.15	112.958	125.234	1.10868	chrII	48825	49358	+	MRP21	Mitochondrial ribosomal protein of the small subunit; MRP21 exhibits genetic interactions with mutations in the COX2 and COX3 mRNA 5'-untranslated leader sequences	534	0.60816	0.148843	0.244742	0.403328
YBL089W	80.2163	65.1445	78.3906	1.20333	chrII	49574	50953	+	AVT5	Putative transporter; member of a family of seven S. cerevisiae genes (AVT1-7) related to vesicular GABA-glycine transporters; AVT5 has a paralog, AVT6, that arose from the whole genome duplication	1380	0.396702	0.267038	0.673144	0.250428
YBL088C	89.7814	66.4258	87.738	1.32084	chrII	51019	59382	-	TEL1	Protein kinase primarily involved in telomere length regulation; contributes to cell cycle checkpoint control in response to DNA damage; acts with Red1p and Mec1p to promote interhomolog recombination by phosphorylation of Hop1; functionally redundant with Mec1p; regulates P-body formation induced by replication stress; homolog of human ataxia-telangiectasia mutated (ATM) gene	8364	0.470926	0.401458	0.852486	0.196972
YBL087C	1295.8	1767.84	1266.31	0.716302	chrII	59822	60739	-	RPL23A	Ribosomal 60S subunit protein L23A; homologous to mammalian ribosomal protein L23 and bacterial L14; RPL23A has a paralog, RPL23B, that arose from the whole genome duplication	414	0.269074	-0.481359	-1.78895	0.0368118
YBL086C	74.8903	70.5395	73.1858	1.03752	chrII	61202	62602	-		Protein of unknown function; green fluorescent protein (GFP)-fusion protein localizes to the cell periphery	1401	0.443513	0.0531329	0.1198	0.452321
YBL085W	104.346	79.1714	101.971	1.28798	chrII	63876	66818	+	BOI1	Protein implicated in polar growth; functionally redundant with Boi2p; interacts with bud-emergence protein Bem1p; contains an SH3 (src homology 3) domain and a PH (pleckstrin homology) domain; relocalizes from bud neck to cytoplasm upon DNA replication stress; BOI1 has a paralog, BOI2, that arose from the whole genome duplication	2943	0.578544	0.365114	0.631091	0.263991
YBL084C	63.9854	47.6104	62.5291	1.31335	chrII	67169	69445	-	CDC27	Subunit of the Anaphase-Promoting Complex/Cyclosome (APC/C); APC/C is a ubiquitin-protein ligase required for degradation of anaphase inhibitors, including mitotic cyclins, during the metaphase/anaphase transition	2277	0.720216	0.393252	0.546019	0.292526
YBL083C	8.58684	16.4547	8.3914	0.50997	chrII	69713	70138	-		Dubious open reading frame; unlikely to encode a functional protein, based on available experimental and comparative sequence data; overlaps verified ORF ALG3	426	0.836355	-0.971517	-1.16161	0.122697
YBL082C	37.8256	50.7803	36.9647	0.727933	chrII	69751	71127	-	ALG3	Dolichol-P-Man dependent alpha(1-3) mannosyltransferase; involved in synthesis of dolichol-linked oligosaccharide donor for N-linked glycosylation of proteins; G353A missense mutation in human ortholog ALG3 implicated in carbohydrate deficient glycoprotein syndrome type IV, which is characterized by microcephaly, severe epilepsy, minimal psychomotor development, partial deficiency of sialic acids…	1377	0.685242	-0.458123	-0.668556	0.25189
YBL081W	18.7715	25.5823	18.3442	0.717069	chrII	71866	72972	+		Non-essential protein of unknown function; null mutation results in a decrease in plasma membrane electron transport	1107	0.906866	-0.479817	-0.529094	0.29837
YBL080C	54.5645	56.9171	53.3226	0.936846	chrII	73070	74695	-	PET112	Subunit of the trimeric GatFAB AmidoTransferase(AdT) complex; involved in the formation of Q-tRNAQ; mutation is functionally complemented by the bacterial GatB ortholog	1626	0.445173	-0.0941157	-0.211414	0.416282
YBL079W	116.52	141.956	113.868	0.802139	chrII	75259	79767	+	NUP170	Subunit of the inner ring of the nuclear pore complex (NPC); contributes to NPC assembly and nucleocytoplasmic transport; both Nup170p and NUP157p are similar to human Nup155p; NUP170 has a paralog, NUP157, that arose from the whole genome duplication	4509	0.660938	-0.318075	-0.481248	0.31517
YBL078C	52.9341	25.289	51.7293	2.04552	chrII	80378	80731	-	ATG8	Component of autophagosomes and Cvt vesicles; regulator of Atg1p, targets it to autophagosomes; binds the Atg1p-Atg13p complex, triggering its vacuolar degradation; unique ubiquitin-like protein whose conjugation target is lipid phosphatidylethanolamine (PE); Atg8p-PE is anchored to membranes, is involved in phagophore expansion, and may mediate membrane fusion during autophagosome formation; dec…	354	0.91279	1.03247	1.13112	0.129003
YBL077W	0	0.134875	0	0	chrII	80897	81328	+		Dubious open reading frame; unlikely to encode a functional protein, based on available experimental and comparative sequence data; partially overlaps the verified gene ILS1/YBL076C	432		#NAME?
YBL076C	817.163	879.383	798.564	0.908096	chrII	81043	84261	-	ILS1	Cytoplasmic isoleucine-tRNA synthetase; target of the G1-specific inhibitor reveromycin A	3219	0.441214	-0.139083	-0.315228	0.376294
YBL075C	60.5427	75.7096	59.1647	0.781468	chrII	84499	86448	-	SSA3	ATPase involved in protein folding and the response to stress; plays a role in SRP-dependent cotranslational protein-membrane targeting and translocation; member of the heat shock protein 70 (HSP70) family; localized to the cytoplasm; SSA3 has a paralog, SSA4, that arose from the whole genome duplication	1950	0.507788	-0.35574	-0.700568	0.241786
YBL074C	22.7171	28.526	22.2	0.778239	chrII	86722	87789	-	AAR2	Component of the U5 snRNP complex; required for splicing of U3 precursors; originally described as a splicing factor specifically required for splicing pre-mRNA of the MATa1 cistron	1068	0.446331	-0.361715	-0.810418	0.20885
YBL073W	0.326083	0	0.318661	inf	chrII	87646	87957	+		Dubious open reading frame; unlikely to encode a functional protein, based on available experimental and comparative sequence data; partially overlaps the essential gene AAR2/YBL074C	312		inf
YBL072C	1961.64	2873.79	1916.99	0.667062	chrII	88523	89440	-	RPS8A	Protein component of the small (40S) ribosomal subunit; homologous to mammalian ribosomal protein S8, no bacterial homolog; RPS8A has a paralog, RPS8B, that arose from the whole genome duplication	603	0.27657	-0.584108	-2.11197	0.0173444
YBL071C-B	2.17388	4.04624	2.12441	0.525032	chrII	89458	89556	-		Putative protein of unknown function; identified by gene-trapping, microarray-based expression analysis, and genome-wide homology searching	99		-0.929523
YBL071W-A	14.4563	29.8073	14.1273	0.473954	chrII	89978	90226	+	KTI11	Zn-ribbon protein that co-purifies with Dph1 and Dph2; in a complex required for synthesis of diphthamide on translation factor eEF2 and with Elongator subunits Iki3p, Elp2p, and Elp3p; involved in modification of wobble nucleosides in tRNAs; forms a stable heterodimer with Ats1p	249	0.59241	-1.07718	-1.8183	0.034509
YBL071C	0.434777	0.741811	0.424881	0.572762	chrII	90223	90531	-		Dubious open reading frame; unlikely to encode a functional protein, based on available experimental and comparative sequence data	309		-0.803992
YBL070C	0.326083	0.741811	0.318661	0.429572	chrII	90605	90925	-		Dubious open reading frame; unlikely to encode a functional protein, based on available experimental and comparative sequence data	321		-1.21903
YBL069W	59.7818	65.4142	58.4212	0.893096	chrII	90741	92030	+	AST1	Lipid raft associated protein; interacts with the plasma membrane ATPase Pma1p and has a role in its targeting to the plasma membrane by influencing its incorporation into lipid rafts; sometimes classified in the medium-chain dehydrogenase/reductases (MDRs) superfamily; AST1 has a paralog, AST2, that arose from the whole genome duplication	1290	0.459526	-0.163113	-0.354959	0.36131
YBL068W-A	13.8042	12.8805	13.49	1.04732	chrII	91794	92030	+		Dubious open reading frame; unlikely to encode a functional protein, based on available experimental and comparative sequence data; identified by fungal homology and RT-PCR	237	0.800758	0.0666958	0.0832908	0.46681
YBL068W	79.7815	116.801	77.9657	0.667506	chrII	92414	93394	+	PRS4	5-phospho-ribosyl-1(alpha)-pyrophosphate synthetase, synthesizes PRPP; which is required for nucleotide, histidine, and tryptophan biosynthesis; one of five related enzymes, which are active as heteromultimeric complexes; PRS4 has a paralog, PRS2, that arose from the whole genome duplication; a missense mutation in the conserved residue R196 of its human homolog PRPS1 is pathogenic	981	0.429364	-0.583147	-1.35817	0.0872055
YBL067C	62.4992	83.5549	61.0767	0.730977	chrII	93639	95882	-	UBP13	Ubiquitin-specific protease that cleaves Ub-protein fusions; UBP13 has a paralog, UBP9, that arose from the whole genome duplication	2244	0.683103	-0.452102	-0.661837	0.254038
YBL066C	19.4563	15.106	19.0134	1.25867	chrII	96669	100115	-	SEF1	Putative transcription factor; has homolog in Kluyveromyces lactis	3447	0.821728	0.331901	0.403906	0.343141
YBL065W	0.652165	1.28131	0.637322	0.497399	chrII	99963	100307	+		Dubious open reading frame; unlikely to encode a functional protein, based on available experimental and comparative sequence data; partially overlaps verified ORF SEF1/YBL066C; YBL065W is a non-essential gene	345		-1.00753
YBL064C	182.715	111.811	178.556	1.59695	chrII	100371	101156	-	PRX1	Mitochondrial peroxiredoxin with thioredoxin peroxidase activity; has a role in reduction of hydroperoxides; reactivation requires Trr2p and glutathione; induced during respiratory growth and oxidative stress; phosphorylated; protein abundance increases in response to DNA replication stress	786	0.625293	0.675316	1.08	0.140071
YBL063W	41.0864	37.8323	40.1513	1.06129	chrII	101886	105221	+	KIP1	Kinesin-related motor protein; required for mitotic spindle assembly, chromosome segregation, and 2 micron plasmid partitioning; functionally redundant with Cin8p for chromosomal but not plasmid functions	3336	0.630182	0.0858254	0.136191	0.445835
YBL062W	0	0	0		chrII	105308	105688	+		Dubious open reading frame; unlikely to encode a functional protein, based on available experimental and comparative sequence data	381
YBL061C	124.998	170.482	122.153	0.716519	chrII	105316	107406	-	SKT5	Activator of Chs3p (chitin synthase III) during vegetative growth; recruits Chs3p to the bud neck via interaction with Bni4p; SKT5 has a paralog, SHC1, that arose from the whole genome duplication	2091	0.680287	-0.480923	-0.706941	0.239802
YBL060W	60.1079	93.8728	58.7398	0.625739	chrII	107932	109995	+	YEL1	Guanine nucleotide exchange factor specific for Arf3p; localized to the bud neck and tip; required for localization of Arf3p to the bud neck and tip	2064	0.4134	-0.676368	-1.63611	0.0509081
YBL059C-A	74.7816	61.5703	73.0796	1.18693	chrII	110125	110539	-	CMC2	Protein involved in respiratory chain complex assembly or maintenance; protein of the mitochondrial intermembrane space; contains twin Cx9C motifs that can form coiled coil-helix-coiled-coil helix fold	330	0.53918	0.247234	0.458536	0.323284
YBL059W	34.4561	34.5279	33.6718	0.975206	chrII	110594	111244	+		Putative protein of unknown function; the authentic, non-tagged protein is detected in highly purified mitochondria in high-throughput studies; YBL059W has a paralog, YER093C-A, that arose from the whole genome duplication	582	0.766999	-0.0362211	-0.0472244	0.481167
YBL058W	213.475	174.191	208.617	1.19763	chrII	111437	112708	+	SHP1	UBX (ubiquitin regulatory X) domain-containing protein; regulates Glc7p phosphatase activity; shp1 mutants are impaired in growth and mitotic progression; functions in growth and mitotic progression require Cdc48p binding; mitotic phenotype is caused by reduced Glc7p activity; interacts with ubiquitylated proteins, required for degradation of a ubiquitylated model substrate	1272	0.725739	0.260187	0.358514	0.359979
YBL057C	157.824	150.25	154.232	1.0265	chrII	112801	113427	-	PTH2	One of two mitochondrially-localized peptidyl-tRNA hydrolases; negatively regulates the ubiquitin-proteasome pathway via interactions with ubiquitin-like ubiquitin-associated proteins; dispensable for cell growth; see also PTH1	627	0.529363	0.0377321	0.0712784	0.471588
YBL056W	450.863	438.882	440.602	1.00392	chrII	113762	115168	+	PTC3	Type 2C protein phosphatase (PP2C); dephosphorylates Hog1p (see also Ptc2p) to limit maximal kinase activity induced by osmotic stress; dephosphorylates T169 phosphorylated Cdc28p (see also Ptc2p); role in DNA damage checkpoint inactivation; PTC3 has a paralog, PTC2, that arose from the whole genome duplication	1407	0.522722	0.00564155	0.0107927	0.495694
YBL055C	54.9993	88.6127	53.7475	0.606544	chrII	115573	116829	-		3'-->5' exonuclease and endonuclease with a possible role in apoptosis; has similarity to mammalian and C. elegans apoptotic nucleases	1257	0.652984	-0.721316	-1.10465	0.134657
YBL054W	8.91292	30.8863	8.71006	0.282004	chrII	117589	119166	+	TOD6	PAC motif binding protein involved in rRNA and ribosome biogenesis; subunit of the RPD3L histone deacetylase complex; Myb-like HTH transcription factor; hypophosphorylated by rapamycin treatment in a Sch9p-dependent manner; activated in stochastic pulses of nuclear localization	1578	0.641606	-1.82621	-2.84631	0.00221143
YBL053W	0	0.0674373	0	0	chrII	119335	119709	+		Dubious open reading frame; unlikely to encode a functional protein, based on available experimental and comparative sequence data	375		#NAME?
YBL052C	96.9552	121.657	94.7485	0.778817	chrII	119379	121874	-	SAS3	Histone acetyltransferase catalytic subunit of NuA3 complex; acetylates histone H3, involved in transcriptional silencing; homolog of the mammalian MOZ proto-oncogene; mutant has aneuploidy tolerance; sas3gcn5 double mutation is lethal	2496	0.509362	-0.360644	-0.70803	0.239463
YBL051C	49.0211	49.0944	47.9054	0.975781	chrII	122753	124759	-	PIN4	Protein involved in G2/M phase progression and response to DNA damage; interacts with Rad53p; contains an RNA recognition motif, a nuclear localization signal, and several SQ/TQ cluster domains; hyperphosphorylated in response to DNA damage	2007	0.638918	-0.0353711	-0.0553609	0.477925
YBL050W	321.517	254.778	314.2	1.23323	chrII	125125	126119	+	SEC17	Alpha-SNAP cochaperone; SNARE-complex adaptor for Sec18 (NSF) during the disassembly of postfusion cis-SNARE complexes; stimulates the ATPase activity of Sec18p; peripheral membrane protein required for vesicular transport between ER and Golgi, the 'priming' step in homotypic vacuole fusion, and autophagy; similar to mammalian alpha-SNAP	879	0.499648	0.302439	0.605304	0.272488
YBL049W	4.89124	3.4393	4.77991	1.38979	chrII	126828	127244	+	MOH1	Protein of unknown function, essential for stationary phase survival; not required for growth on nonfermentable carbon sources; possibly linked with vacuolar transport	417		0.474868
YBL048W	3.91299	1.21387	3.82393	3.15019	chrII	127299	127610	+	RRT1	Protein of unknown function; identified in a screen for mutants with increased levels of rDNA transcription; dubious open reading frame unlikely to encode a protein, based on experimental and comparative sequence data	312		1.65544
YBL047C	209.236	146.137	204.474	1.3992	chrII	127895	132040	-	EDE1	Scaffold protein involved in the formation of early endocytic sites; putative regulator of cytokinesis; homo-oligomerization is required for localization to and organization of endocytic sites; has a network of interactions with other endocytic proteins; binds membranes in a ubiquitin-dependent manner; may also bind ubiquitinated membrane-associated proteins; interacts with Cmk2 and functions ups…	4146	0.643317	0.484599	0.753282	0.22564
YBL046W	79.6728	99.3352	77.8595	0.783805	chrII	132424	133749	+	PSY4	Regulatory subunit of protein phosphatase PP4; presence of Psy4p in the PP4 complex (along with catalytic subunit Pph3p and Psy2p) is required for dephosphorylation of the histone variant H2AX, but not for dephosphorylation of Rad53p, during recovery from the DNA damage checkpoint; localization is cell-cycle dependent and regulated by Cdc28p phosphorylation; required for cisplatin resistance; hom…	1326	0.589578	-0.351432	-0.596075	0.275563
YBL045C	161.846	125.231	158.162	1.26296	chrII	134143	135516	-	COR1	Core subunit of the ubiquinol-cytochrome c reductase complex; the ubiquinol-cytochrome c reductase complex (bc1 complex) is a component of the mitochondrial inner membrane electron transport chain	1374	0.571015	0.33681	0.589845	0.277647
YBL044W	1.41302	1.75337	1.38086	0.787548	chrII	135998	136366	+		Putative protein of unknown function; YBL044W is not an essential protein	369		-0.34456
YBL043W	4.13038	3.77649	4.03637	1.06882	chrII	136688	137461	+	ECM13	Non-essential protein of unknown function; induced by treatment with 8-methoxypsoralen and UVA irradiation; ECM13 has a paralog, YJR115W, that arose from the whole genome duplication	774		0.0960125
YBL042C	61.5209	166.3	60.1207	0.361518	chrII	138341	140260	-	FUI1	High affinity uridine permease, localizes to the plasma membrane; also mediates low but significant transport of the cytotoxic nucleoside analog 5-fluorouridine; not involved in uracil transport; relative distribution to the vacuole increases upon DNA replication stress	1920	0.645991	-1.46786	-2.27226	0.0115354
YBL041W	156.52	142.158	152.957	1.07597	chrII	141247	141972	+	PRE7	Beta 6 subunit of the 20S proteasome	726	0.716797	0.105634	0.147369	0.44142
YBL040C	316.409	296.185	309.207	1.04397	chrII	142112	142868	-	ERD2	HDEL receptor; an integral membrane protein that binds to the HDEL motif in proteins destined for retention in the endoplasmic reticulum; has a role in maintenance of normal levels of ER-resident proteins	660	0.716832	0.0620767	0.0865987	0.465495
YBL039W-B	15.8694	11.9364	15.5082	1.29923	chrII	143393	143572	+		Putative protein of unknown function	180	0.701416	0.377659	0.538424	0.295142
YBL039C	161.411	482.447	157.737	0.326952	chrII	143989	145728	-	URA7	Major CTP synthase isozyme (see also URA8); catalyzes the ATP-dependent transfer of the amide nitrogen from glutamine to UTP, forming CTP, the final step in de novo biosynthesis of pyrimidines; involved in phospholipid biosynthesis; capable of forming cytoplasmic filaments termed cytoophidium, especially during conditions of glucose depletion; URA7 has a paralog, URA8, that arose from the whole g…	1740	0.610455	-1.61285	-2.64204	0.00412039
YBL039C-A	2.49997	10.6551	2.44307	0.229286	chrII	144948	145031	-		Dubious open reading frame; unlikely to encode a functional protein, based on available experimental and comparative sequence data; completely overlaps the verified ORF URA7; identified by expression profiling and mass spectrometry	84	0.833655	-2.12478	-2.54875	0.00540547
YBL038W	190.976	165.087	186.629	1.13049	chrII	146187	146885	+	MRPL16	Mitochondrial ribosomal protein of the large subunit; homologous to bacterial L16 ribosomal protein; synthetic lethality with hac1 mutation suggests a possible role in synthesis of precursors for protein glycosylation	699	0.521519	0.176951	0.339298	0.367192
YBL037W	51.4124	59.8844	50.2422	0.838987	chrII	147209	150286	+	APL3	Alpha-adaptin; large subunit of the clathrin associated protein complex (AP-2); involved in vesicle mediated transport	3078	0.505999	-0.25328	-0.500553	0.308343
YBL036C	168.585	192.803	164.748	0.854486	chrII	150447	151220	-		Putative non-specific single-domain racemase; based on structural similarity; binds pyridoxal 5'-phosphate; expression of GFP-fusion protein induced in response to the DNA-damaging agent MMS	774	0.705892	-0.226872	-0.321398	0.373955
YBL035C	43.9125	56.1079	42.913	0.76483	chrII	151493	153610	-	POL12	B subunit of DNA polymerase alpha-primase complex; required for initiation of DNA replication during mitotic and premeiotic DNA synthesis; also functions in telomere capping and length regulation	2118	0.487465	-0.386788	-0.793469	0.213752
YBL034C	52.8254	47.2061	51.6231	1.09357	chrII	153848	158389	-	STU1	Component of the mitotic spindle; binds to interpolar microtubules via its association with beta-tubulin (Tub2p); required for interpolar microtubules to provide an outward force on the spindle poles	4542	0.697769	0.129041	0.184934	0.42664
YBL033C	130.976	68.6512	127.995	1.86443	chrII	158656	159693	-	RIB1	GTP cyclohydrolase II; catalyzes the first step of the riboflavin biosynthesis pathway	1038	0.61915	0.898735	1.45156	0.0733116
YBL032W	100.76	115.318	98.4662	0.853868	chrII	160184	161329	+	HEK2	RNA binding protein involved in asymmetric localization of ASH1 mRNA; represses translation of ASH1 mRNA, an effect reversed by Yck1p-dependent phosphoryation; regulates telomere position effect and length; similarity to hnRNP-K	1146	0.464125	-0.227915	-0.491064	0.311691
YBL031W	20.4345	21.6474	19.9694	0.922486	chrII	161699	162715	+	SHE1	Mitotic spindle protein; interacts with components of the Dam1 (DASH) complex, its effector Sli15p, and microtubule-associated protein Bim1p; also localizes to nuclear microtubules and to the bud neck in a ring-shaped structure; inhibits dynein function	1017	0.738527	-0.116401	-0.157612	0.437381
YBL030C	262.388	251.339	256.416	1.0202	chrII	163041	163997	-	PET9	Major ADP/ATP carrier of the mitochondrial inner membrane; exchanges cytosolic ADP for mitochondrially synthesized ATP; also imports heme and ATP; required for viability in many lab strains that carry a sal1 mutation; PET9 has a paralog, AAC3, that arose from the whole genome duplication; human homolog SLC25A4 implicated in progressive external ophthalmoplegia can complement yeast null mutant	957	0.54577	0.0288508	0.0528625	0.478921
YBL029C-A	32.717	19.9615	31.9723	1.6017	chrII	164488	164772	-		Protein of unknown function; green fluorescent protein (GFP)-fusion protein localizes to the cell periphery; protein abundance increases in response to DNA replication stress; has potential orthologs in Saccharomyces species and in Yarrowia lipolytica	285	0.781556	0.679606	0.869555	0.192272
YBL029W	21.3041	33.7861	20.8192	0.616205	chrII	166134	167264	+		Non-essential protein of unknown function	1131	0.690275	-0.698517	-1.01194	0.155783
YBL028C	64.7817	128.94	63.3073	0.490982	chrII	167518	167838	-		Protein of unknown function that may interact with ribosomes; green fluorescent protein (GFP)-fusion protein localizes to the nucleolus; predicted to be involved in ribosome biogenesis	321	0.582532	-1.02626	-1.76172	0.0390584
YBL027W	1411.01	2026.12	1378.9	0.680561	chrII	168423	169376	+	RPL19B	Ribosomal 60S subunit protein L19B; rpl19a and rpl19b single null mutations result in slow growth, while the double null mutation is lethal; homologous to mammalian ribosomal protein L19, no bacterial homolog; RPL19B has a paralog, RPL19A, that arose from the whole genome duplication	570	0.269944	-0.555204	-2.05673	0.0198559
YBL026W	88.5858	90.973	86.5695	0.951596	chrII	170623	171038	+	LSM2	Lsm (Like Sm) protein; part of heteroheptameric complexes (Lsm2p-7p and either Lsm1p or 8p): cytoplasmic Lsm1p complex involved in mRNA decay; nuclear Lsm8p complex part of U6 snRNP and possibly involved in processing tRNA, snoRNA, and rRNA; relocalizes from nucleus to cytoplasmic foci upon DNA replication stress	288	0.536409	-0.0715785	-0.13344	0.446923
YBL025W	42.1733	52.736	41.2135	0.781506	chrII	171481	171918	+	RRN10	Protein involved in promoting high level transcription of rDNA; subunit of UAF (upstream activation factor) for RNA polymerase I	438	0.573631	-0.355672	-0.620036	0.267617
YBL024W	103.368	168.796	101.015	0.598448	chrII	172534	174588	+	NCL1	S-adenosyl-L-methionine-dependent tRNA: m5C-methyltransferase; methylates cytosine to m5C at several positions in tRNAs and intron-containing pre-tRNAs; increases proportion of tRNALeu(CAA) with m5C at wobble position in response to hydrogen peroxide, causing selective translation of mRNA from genes enriched in TTG codon; loss of NCL1 confers hypersensitivity to oxidative stress; similar to Nop2p…	2055	0.642319	-0.740701	-1.15317	0.124421
YBL023C	107.39	105.539	104.946	0.994374	chrII	174920	177526	-	MCM2	Protein involved in DNA replication; component of the Mcm2-7 hexameric helicase complex that binds chromatin as a part of the pre-replicative complex; relative distribution to the nucleus increases upon DNA replication stress	2607	0.477894	-0.0081398	-0.0170326	0.493205
YBL022C	182.171	138.516	178.025	1.28523	chrII	177874	181275	-	PIM1	ATP-dependent Lon protease; involved in degradation of misfolded proteins in mitochondria; required for biogenesis and maintenance of mitochondria	3402	0.612331	0.362026	0.591226	0.277185
YBL021C	49.5645	49.9711	48.4365	0.96929	chrII	181660	182094	-	HAP3	Subunit of the Hap2p/3p/4p/5p CCAAT-binding complex; complex is heme-activated and glucose-repressed; complex is a transcriptional activator and global regulator of respiratory gene expression; contains sequences contributing to both complex assembly and DNA binding	435	0.66185	-0.0449998	-0.067991	0.472896
YBL020W	59.1296	79.5761	57.7838	0.726146	chrII	182401	184125	+	RFT1	Membrane protein required for translocation of Man5GlcNac2-PP-Dol; required for translocation of Man5GlcNac2-PP-Dol from the cytoplasmic side to the lumenal side of the ER membrane but is not the flippase; mutation is suppressed by expression of human p53 protein; essential gene	1725	0.574066	-0.461668	-0.804208	0.210639
YBL019W	64.5643	70.6069	63.0949	0.893608	chrII	184353	185915	+	APN2	Class II abasic (AP) endonuclease involved in repair of DNA damage; homolog of human HAP1 and E. coli exoIII	1563	0.441193	-0.162287	-0.367836	0.356498
YBL018C	41.3038	59.2774	40.3637	0.680929	chrII	185998	186474	-	POP8	Subunit of both RNase MRP and nuclear RNase P; RNase MRP cleaves pre-rRNA, while nuclear RNase P cleaves tRNA precursors to generate mature 5' ends and facilitates turnover of nuclear RNAs; relocalizes to the cytosol in response to hypoxia	402	0.448881	-0.554424	-1.23512	0.108392
YBL017C	221.057	211.247	216.026	1.02262	chrII	186844	191583	-	PEP1	Type I transmembrane sorting receptor for multiple vacuolar hydrolases; cycles between the late-Golgi and prevacuolar endosome-like compartments	4740	0.748929	0.0322677	0.0430852	0.482817
YBL016W	81.5206	113.16	79.6652	0.704006	chrII	192451	193512	+	FUS3	Mitogen-activated serine/threonine protein kinase involved in mating; phosphoactivated by Ste7p; substrates include Ste12p, Far1p, Bni1p, Sst2p; inhibits invasive growth during mating by phosphorylating Tec1p, promoting its; inhibits recruitment of Ste5p, Cdc42p-mediated asymmetry and mating morphogenesis	1062	0.615681	-0.50634	-0.822407	0.205423
YBL015W	55.7601	53.6801	54.491	1.01511	chrII	194122	195702	+	ACH1	Protein with CoA transferase activity; particularly for CoASH transfer from succinyl-CoA to acetate; has minor acetyl-CoA-hydrolase activity; phosphorylated; required for acetate utilization and for diploid pseudohyphal growth	1581	0.526952	0.0216303	0.041048	0.483629
YBL014C	35.3256	44.0366	34.5216	0.78393	chrII	199064	201748	-	RRN6	Component of the core factor (CF) rDNA transcription factor complex; CF is required for transcription of 35S rRNA genes by RNA polymerase I and is composed of Rrn6p, Rrn7p, and Rrn11p	2685	0.822729	-0.351203	-0.426876	0.334735
YBL013W	4.02168	5.73217	3.93015	0.68563	chrII	202056	203261	+	FMT1	Methionyl-tRNA formyltransferase; catalyzes the formylation of initiator Met-tRNA in mitochondria; potential Cdc28p substrate	1206		-0.544498
YBL012C	0.326083	0	0.318661	inf	chrII	203406	203807	-		Dubious open reading frame; unlikely to encode a functional protein, based on available experimental and comparative sequence data	402		inf
YBL011W	62.3905	58.3108	60.9704	1.04561	chrII	203538	205817	+	SCT1	Glycerol 3-phosphate/dihydroxyacetone phosphate sn-1 acyltransferase; dual substrate-specific acyltransferase of the glycerolipid biosynthesis pathway; prefers 16-carbon fatty acids; similar to Gpt2p; gene is constitutively transcribed	2280	0.374943	0.0643466	0.171617	0.431869
YBL010C	54.7819	63.7957	53.535	0.839163	chrII	206107	206949	-		Putative protein of unknown function; green fluorescent protein (GFP)-fusion protein colocalizes with clathrin-coated vesicles	843	0.59256	-0.252977	-0.426922	0.334718
YBL009W	27.4996	33.3815	26.8737	0.805049	chrII	207194	209224	+	ALK2	Protein kinase; along with its paralog, ALK1, required for proper spindle positioning and nuclear segregation following mitotic arrest, proper organization of cell polarity factors in mitosis, proper localization of formins and polarity factors, and survival in cells that activate spindle assembly checkpoint; phosphorylated in response to DNA damage; ALK2 has a paralog, ALK1, that arose from the …	2031	0.486242	-0.312851	-0.643407	0.25998
YBL008W-A	0.760859	1.41618	0.743542	0.525032	chrII	209409	209648	+		Putative protein of unknown function; identified by fungal homology and RT-PCR	240		-0.929523
YBL008W	56.3036	69.9325	55.0221	0.786789	chrII	209653	212175	+	HIR1	Subunit of the HIR complex; HIR is a nucleosome assembly complex involved in regulation of histone gene transcription; contributes to nucleosome formation, heterochromatic gene silencing, and formation of functional kinetochores	2523	0.601271	-0.345952	-0.575368	0.282521
YBL007C	200.432	152.948	195.87	1.28063	chrII	212632	216366	-	SLA1	Cytoskeletal protein binding protein; required for assembly of the cortical actin cytoskeleton; interacts with proteins regulating actin dynamics and proteins required for endocytosis; found in the nucleus and cell cortex; has 3 SH3 domains	3735	0.488308	0.356858	0.730804	0.232449
YBL006C	224.562	213.979	219.451	1.02557	chrII	216587	217129	-	LDB7	Component of the RSC chromatin remodeling complex; interacts with Rsc3p, Rsc30p, Npl6p, and Htl1p to form a module important for a broad range of RSC functions	543	0.51082	0.0364326	0.0713219	0.471571
YBL006W-A	0.760859	0.674373	0.743542	1.10257	chrII	216711	216860	+		Dubious open reading frame; unlikely to encode a functional protein, based on available experimental and comparative sequence data; completely overlaps the verified gene LDB7/YBL006C	150		0.140867
YBL005W	60.2166	60.289	58.846	0.976066	chrII	217470	220400	+	PDR3	Transcriptional activator of the pleiotropic drug resistance network; regulates expression of ATP-binding cassette (ABC) transporters through binding to cis-acting PDRE sites (PDR responsive elements); has a role in response to drugs and organic solvents; post-translationally up-regulated in cells lacking functional mitochondrial genome; involved in diauxic shift; relative distribution to nucleus…	2931	0.516489	-0.0349489	-0.0676663	0.473026
YBL004W	70.5425	185.115	68.937	0.3724	chrII	227636	235117	+	UTP20	Component of the small-subunit (SSU) processome; SSU processome is involved in the biogenesis of the 18S rRNA	7482	0.9252	-1.42508	-1.54029	0.061745
YBL003C	1671.34	1788.17	1633.3	0.913391	chrII	235394	235792	-	HTA2	Histone H2A; core histone protein required for chromatin assembly and chromosome function; one of two nearly identical (see also HTA1) subtypes; DNA damage-dependent phosphorylation by Mec1p facilitates DNA repair; acetylated by Nat4p	399	0.269648	-0.130696	-0.484692	0.313947
YBL002W	444.07	470.611	433.963	0.922126	chrII	236492	236887	+	HTB2	Histone H2B; core histone protein required for chromatin assembly and chromosome function; nearly identical to HTB1; Rad6p-Bre1p-Lge1p mediated ubiquitination regulates reassembly after DNA replication, transcriptional activation, meiotic DSB formation and H3 methylation	396	0.571728	-0.116964	-0.20458	0.41895
YBL001C	340.539	267.322	332.788	1.2449	chrII	237153	237467	-	ECM15	Non-essential protein of unknown function; likely exists as tetramer, may be regulated by the binding of small-molecule ligands (possibly sulfate ions), may have a role in yeast cell-wall biogenesis	315	0.682818	0.316028	0.462829	0.321744
YBR001C	184.019	142.731	179.831	1.25993	chrII	238941	241283	-	NTH2	Putative neutral trehalase, required for thermotolerance; may mediate resistance to other cellular stresses; NTH2 has a paralog, NTH1, that arose from the whole genome duplication	2343	0.711334	0.333341	0.468615	0.319673
YBR002C	124.998	139.663	122.153	0.874631	chrII	241708	242568	-	RER2	Forms the dehydrodolichyl diphosphate syntase (DDS) complex with NUS1; major enzyme of polyprenol synthesis in both the endoplasmic reticulum (ER) and in lipid droplets; participates in ER protein sorting	861	0.63859	-0.193254	-0.302626	0.381088
YBR003W	95.5422	61.6377	93.3676	1.51478	chrII	242809	244230	+	COQ1	Hexaprenyl pyrophosphate synthetase; catalyzes the first step in ubiquinone (coenzyme Q) biosynthesis	1422	0.538861	0.599109	1.11181	0.133111
YBR004C	22.6084	25.4239	22.0938	0.869019	chrII	244366	245667	-	GPI18	Functional ortholog of human PIG-V; PIG-V is a mannosyltransferase that transfers the second mannose in glycosylphosphatidylinositol biosynthesis; the authentic, non-tagged protein was localized to mitochondria	1302	0.911671	-0.202541	-0.222165	0.412093
YBR005W	34.4561	30.7514	33.6718	1.09497	chrII	245906	246547	+	RCR1	Protein of the ER membrane involved in cell wall chitin deposition; may function in the endosomal-vacuolar trafficking pathway, helping determine whether plasma membrane proteins are degraded or routed to the plasma membrane; RCR1 has a paralog, RCR2, that arose from the whole genome duplication	642	0.645327	0.130889	0.202826	0.419636
YBR006W	101.52	67.1676	99.2097	1.47705	chrII	247010	248503	+	UGA2	Succinate semialdehyde dehydrogenase; involved in the utilization of gamma-aminobutyrate (GABA) as a nitrogen source; part of the 4-aminobutyrate and glutamate degradation pathways; localized to the cytoplasm	1494	0.641948	0.562717	0.876577	0.190358
YBR007C	51.521	58.0635	50.3484	0.867126	chrII	248806	251016	-	DSF2	Deletion suppressor of mpt5 mutation; relocalizes from bud neck to cytoplasm upon DNA replication stress	2211	0.387233	-0.205686	-0.531169	0.297651
YBR008C	54.6732	50.578	53.4288	1.05636	chrII	252563	254209	-	FLR1	Plasma membrane transporter of the major facilitator superfamily; member of the 12-spanner drug:H(+) antiporter DHA1 family; involved in efflux of fluconazole, diazaborine, benomyl, methotrexate, and other drugs; expression induced in cells treated with the mycotoxin patulin; relocalizes from nucleus to plasma membrane upon DNA replication stress	1647	0.649622	0.0791077	0.121775	0.451539
YBR009C	1545.85	1673.93	1510.66	0.902466	chrII	255373	255684	-	HHF1	Histone H4; core histone protein required for chromatin assembly and chromosome function; one of two identical histone proteins (see also HHF2); contributes to telomeric silencing; N-terminal domain involved in maintaining genomic integrity	312	0.268906	-0.148055	-0.550582	0.29096
YBR010W	2340.13	2432.5	2286.87	0.940132	chrII	256331	256741	+	HHT1	Histone H3; core histone protein required for chromatin assembly, part of heterochromatin-mediated telomeric and HM silencing; one of two identical histone H3 proteins (see HHT2); regulated by acetylation, methylation, and phosphorylation; H3K14 acetylation plays an important role in the unfolding of strongly positioned nucleosomes during repair of UV damage	411	0.27657	-0.0890647	-0.322034	0.373714
YBR011C	786.294	446.503	768.398	1.72093	chrII	257112	257975	-	IPP1	Cytoplasmic inorganic pyrophosphatase (PPase); homodimer that catalyzes the rapid exchange of oxygens from Pi with water, highly expressed and essential for viability, active-site residues show identity to those from E. coli PPase	864	0.507446	0.783184	1.54338	0.0613689
YBR012C	11.8477	14.6339	11.578	0.791177	chrII	259147	259566	-		Dubious open reading frame; unlikely to encode a functional protein, based on available experimental and comparative sequence data; expression induced by iron-regulated transcriptional activator Aft2p	420	0.686755	-0.337927	-0.492064	0.311337
YBR013C	29.2239	15.6102	28.5588	1.82949	chrII	265492	265881	-		Putative protein of unknown function; haploid deletion mutant exhibits synthetic phenotype with alpha-synuclein	390	0.836547	0.871444	1.04172	0.148772
YBR014C	201.519	174.865	196.932	1.1262	chrII	266725	267336	-	GRX7	Cis-golgi localized monothiol glutaredoxin; more similar in activity to dithiol than other monothiol glutaredoxins; involved in the oxidative stress response; does not bind metal ions; GRX7 has a paralog, GRX6, that arose from the whole genome duplication	612	0.726805	0.171459	0.235908	0.406752
YBR015C	95.1074	108.574	92.9428	0.856031	chrII	267710	269503	-	MNN2	Alpha-1,2-mannosyltransferase; responsible for addition of the first alpha-1,2-linked mannose to form the branches on the mannan backbone of oligosaccharides, localizes to an early Golgi compartment	1794	0.480015	-0.224266	-0.467206	0.320176
YBR016W	39.456	27.447	38.558	1.40482	chrII	270247	270633	+		Tail-anchored plasma membrane protein with a conserved CYSTM module; predicted to be palmitoylated; has similarity to hydrophilins, which are involved in the adaptive response to hyperosmotic conditions; YBR016W has a paralog, YDL012C, that arose from the whole genome duplication	387	0.820759	0.490381	0.597472	0.275096
YBR017C	190.541	238.872	186.204	0.779515	chrII	270947	273703	-	KAP104	Transportin or cytosolic karyopherin beta 2; functions in the rg-nuclear localization signal-mediated nuclear import/reimport of mRNA-binding proteins Nab2p and Hrp1p; regulates asymmetric protein synthesis in daughter cells during mitosis	2757	0.576524	-0.359351	-0.623307	0.266541
YBR018C	8.04337	8.42967	7.8603	0.932457	chrII	274427	275527	-	GAL7	Galactose-1-phosphate uridyl transferase; synthesizes glucose-1-phosphate and UDP-galactose from UDP-D-glucose and alpha-D-galactose-1-phosphate in the second step of galactose catabolism; human homolog UGP2 can complement yeast null mutant	1101	0.775194	-0.100891	-0.130149	0.448224
YBR019C	4.34777	4.58574	4.24881	0.926527	chrII	276253	278352	-	GAL10	UDP-glucose-4-epimerase; catalyzes interconversion of UDP-galactose and UDP-D-glucose in galactose metabolism; also catalyzes conversion of alpha-D-glucose or alpha-D-galactose to their beta-anomers; human homolog GALE implicated in galactosemia, can complement yeast null mutant	2100	0.673905	-0.110095	-0.163369	0.435114
YBR020W	8.15206	6.74373	7.96652	1.18132	chrII	279021	280607	+	GAL1	Galactokinase; phosphorylates alpha-D-galactose to alpha-D-galactose-1-phosphate in the first step of galactose catabolism; expression regulated by Gal4p; human homolog GALK2 complements yeast null mutant; GAL1 has a paralog, GAL3, that arose from the whole genome duplication	1587	0.556749	0.240402	0.431797	0.332944
YBR021W	25.1084	43.025	24.5369	0.570293	chrII	281443	283344	+	FUR4	Plasma membrane localized uracil permease; expression is tightly regulated by uracil levels and environmental cues; conformational alterations induced by unfolding or substrate binding result in Rsp5p-mediated ubiquitination and degradation	1902	0.816658	-0.810224	-0.992121	0.160569
YBR022W	61.0861	55.973	59.6958	1.06651	chrII	283738	284271	+	POA1	Phosphatase that is highly specific for ADP-ribose 1''-phosphate; a tRNA splicing metabolite; may have a role in regulation of tRNA splicing	534	0.482488	0.0928987	0.192541	0.423659
YBR023C	193.041	209.798	188.647	0.899187	chrII	284428	287925	-	CHS3	Chitin synthase III; catalyzes the transfer of N-acetylglucosamine (GlcNAc) to chitin; required for synthesis of the majority of cell wall chitin, the chitin ring during bud emergence, and spore wall chitosan; contains overlapping di-leucine and di-acidic signals that mediate, respectively, intracellular trafficking by AP-1 and trafficking to plasma membrane by exomer complex; requires AP-3 compl…	3498	0.703955	-0.153307	-0.217779	0.4138
YBR024W	55.9775	52.1291	54.7034	1.04938	chrII	289445	290350	+	SCO2	Protein anchored to mitochondrial inner membrane; may have a redundant function with Sco1p in delivery of copper to cytochrome c oxidase; interacts with Cox2p; SCO2 has a paralog, SCO1, that arose from the whole genome duplication	906	0.616616	0.0695439	0.112783	0.455101
YBR025C	293.148	402.196	286.476	0.712279	chrII	290681	291865	-	OLA1	P-loop ATPase with similarity to human OLA1 and bacterial YchF; identified as specifically interacting with the proteasome; null mutant displays increased translation rate and increased readthrough of premature stop codons; protein abundance increases in response to hydrogen peroxide and to DNA replication stress	1185	0.436186	-0.489485	-1.12219	0.13089
YBR026C	188.802	133.863	184.505	1.37831	chrII	292877	294019	-	ETR1	2-enoyl thioester reductase; member of the medium chain dehydrogenase/reductase family; localized to mitochondria, where it has a probable role in fatty acid synthesis; human MECR functionally complements the respiratory growth defect of the null mutant	1143	0.484523	0.462899	0.955369	0.169695
YBR027C	8.58684	6.47398	8.3914	1.29617	chrII	294024	294356	-		Dubious open reading frame; unlikely to encode a functional protein, based on available experimental and comparative sequence data	333	0.59703	0.374258	0.626867	0.265373
YBR028C	126.52	116.06	123.64	1.06532	chrII	294425	296002	-	YPK3	AGC kinase; phosphorylated by cAMP-dependent protein kinase (PKA) in a TORC1-dependent manner; directly phosphorylated by TORC1; phosphorylates ribosomal protein Rps6a/b (S6), in a TORC-dependent manner; undergoes autophosphorylation	1578	0.453695	0.0912839	0.201201	0.420271
YBR029C	84.6728	72.0905	82.7456	1.1478	chrII	296369	297742	-	CDS1	Phosphatidate cytidylyltransferase (CDP-diglyceride synthetase); an enzyme that catalyzes that conversion of CTP + phosphate into diphosphate + CDP-diaclglyerol, a critical step in the synthesis of all major yeast phospholipids; human homolog CDS1 can complement yeast cds1 null mutant	1374	0.467253	0.198873	0.425622	0.335192
YBR030W	97.7161	118.42	95.492	0.806385	chrII	298292	299950	+	RKM3	Ribosomal lysine methyltransferase; specific for monomethylation of Rpl42ap and Rpl42bp (lysine 40); nuclear SET domain containing protein; relocalizes to the cytosol in response to hypoxia	1659	0.461737	-0.31046	-0.672374	0.250673
YBR031W	935.368	1318.47	914.079	0.693289	chrII	300166	301254	+	RPL4A	Ribosomal 60S subunit protein L4A; N-terminally acetylated; homologous to mammalian ribosomal protein L4 and bacterial L4; RPL4A has a paralog, RPL4B, that arose from the whole genome duplication	1089	0.297772	-0.528472	-1.77475	0.0379693
YBR032W	0.108694	0	0.10622	inf	chrII	301519	301821	+		Dubious open reading frame; unlikely to encode a functional protein, based on available experimental and comparative sequence data	303		inf
YBR033W	22.6084	13.0154	22.0938	1.69751	chrII	301944	304703	+	EDS1	Putative zinc cluster protein, predicted to be a transcription factor; not an essential gene; EDS1 has a paralog, RGT1, that arose from the whole genome duplication	2760	0.800078	0.763423	0.954185	0.169995
YBR034C	91.8466	157.196	89.7561	0.570981	chrII	304930	305976	-	HMT1	Nuclear SAM-dependent mono- and asymmetric methyltransferase; modifies hnRNPs, including Npl3p and Hrp1p, affecting their activity and nuclear export; methylates U1 snRNP protein Snp1p, ribosomal protein Rps2p, and histones H3 and H4; interacts genetically with genes encoding components of Rpd3(L) and this interaction is important for Rpd3 recruitment to the subtelomeric region	1047	0.66574	-0.808486	-1.21442	0.112294
YBR035C	319.996	175.472	312.713	1.78212	chrII	306269	306955	-	PDX3	Pyridoxine (pyridoxamine) phosphate oxidase; has homologs in E. coli and Myxococcus xanthus; transcription is under the general control of nitrogen metabolism	687	0.729693	0.833597	1.14239	0.126645
YBR036C	160.976	130.559	157.312	1.20492	chrII	309081	310313	-	CSG2	Endoplasmic reticulum membrane protein; required for mannosylation of inositolphosphorylceramide and for growth at high calcium concentrations; protein abundance increases in response to DNA replication stress	1233	0.587934	0.268933	0.45742	0.323685
YBR037C	59.7818	51.3872	58.4212	1.13688	chrII	310565	311452	-	SCO1	Copper-binding protein of mitochondrial inner membrane; required for cytochrome c oxidase activity and respiration; may function to deliver copper to cytochrome c oxidase; similar to thioredoxins; SCO1 has a paralog, SCO2, that arose from the whole genome duplication	888	0.532635	0.185081	0.347481	0.364115
YBR038W	106.629	58.603	104.202	1.7781	chrII	311898	314789	+	CHS2	Chitin synthase II; catalyzes transfer of N-acetylglucosamine (GlcNAc) to chitin upon activation of zymogenic form; required for chitin synthesis in the primary septum during cytokinesis; localization regulated by Cdk1p during mitosis; phosphorylation by Dbf2p kinase regulates its dynamics and chitin synthesis during cytokinesis	2892	0.375218	0.830337	2.21294	0.0134507
YBR039W	163.041	138.651	159.33	1.14915	chrII	315575	316510	+	ATP3	Gamma subunit of the F1 sector of mitochondrial F1F0 ATP synthase; F1F0 ATP synthase is a large, evolutionarily conserved enzyme complex required for ATP synthesis	936	0.622911	0.200562	0.321975	0.373736
YBR040W	2.17388	8.4971	2.12441	0.250015	chrII	316968	317864	+	FIG1	Integral membrane protein required for efficient mating; may participate in or regulate the low affinity Ca2+ influx system, which affects intracellular signaling and cell-cell fusion during mating	897	0.773442	-1.99991	-2.58573	0.00485864
YBR041W	175.324	158.68	171.333	1.07974	chrII	318266	320275	+	FAT1	Very long chain fatty acyl-CoA synthetase and fatty acid transporter; activates imported fatty acids with a preference for very long lengths (C20-C26); has a separate function in the transport of long chain fatty acids	2010	0.680346	0.110685	0.162689	0.435382
YBR042C	109.129	122.062	106.645	0.8737	chrII	320416	321609	-	CST26	Putative transferase involved in phospholipid biosynthesis; required for incorporation of stearic acid into phosphatidylinositol; affects chromosome stability when overexpressed; CST26 has a paralog, YDR018C, that arose from the whole genome duplication	1194	0.529788	-0.194791	-0.367676	0.356557
YBR043C	165.433	167.514	161.667	0.965095	chrII	321876	323945	-	QDR3	Multidrug transporter of the major facilitator superfamily; member of the 12-spanner drug:H(+) antiporter DHA1 family; has a role in polyamine homeostasis; involved in spore wall asembly; sequence similarity to DTR1 and QDR1, and the triple mutant dtr1 qdr1 qdr3 exhibits reduced dityrosine fluorescence relative to the single mutants; expression is upregulated under polyamine stress; required for …	2070	0.654107	-0.0512569	-0.0783616	0.46877
YBR044C	99.5639	88.6127	97.2978	1.09801	chrII	324341	326059	-	TCM62	Protein involved in assembly of the succinate dehydrogenase complex; mitochondrial; putative chaperone	1719	0.652984	0.134894	0.206581	0.418169
YBR045C	26.7388	22.7938	26.1302	1.14637	chrII	328173	330092	-	GIP1	Meiosis-specific regulatory subunit of the Glc7p protein phosphatase; regulates spore wall formation and septin organization, required for expression of some late meiotic genes and for normal localization of Glc7p	1920	0.706032	0.197075	0.27913	0.390072
YBR046C	160.107	82.2061	156.462	1.9033	chrII	330507	331511	-	ZTA1	NADPH-dependent quinone reductase; GFP-tagged protein localizes to the cytoplasm and nucleus; has similarity to E. coli quinone oxidoreductase and to human zeta-crystallin	1005	0.588934	0.928499	1.57658	0.0574467
YBR047W	70.4338	25.6262	68.8307	2.68595	chrII	331833	332360	+	FMP23	Putative protein of unknown function; proposed to be involved in iron or copper homeostasis; the authentic, non-tagged protein is detected in highly purified mitochondria in high-throughput studies	528	0.908181	1.42543	1.56955	0.0582601
YBR048W	293.311	387.023	286.635	0.740616	chrII	332831	333812	+	RPS11B	Protein component of the small (40S) ribosomal subunit; homologous to mammalian ribosomal protein S11 and bacterial S17; RPS11B has a paralog, RPS11A, that arose from the whole genome duplication	471	0.478388	-0.433202	-0.905544	0.182589
YBR049C	99.1291	116.869	96.8729	0.828902	chrII	334386	336818	-	REB1	RNA polymerase I enhancer binding protein; DNA binding protein that binds to genes transcribed by both RNA polymerase I and RNA polymerase II; required for termination of RNA polymerase I transcription; Reb1p bound to DNA acts to block RNA polymerase II readthrough transcription	2433	0.430443	-0.270726	-0.628947	0.264692
YBR050C	9.67378	6.60886	9.45361	1.43044	chrII	337183	338199	-	REG2	Regulatory subunit of the Glc7p type-1 protein phosphatase; involved with Reg1p, Glc7p, and Snf1p in regulation of glucose-repressible genes, also involved in glucose-induced proteolysis of maltose permease; REG2 has a paralog, REG1, that arose from the whole genome duplication	1017	0.584911	0.516463	0.882978	0.188624
YBR051W	0	0.134875	0	0	chrII	337988	338338	+		Dubious open reading frame; unlikely to encode a functional protein, based on available experimental and comparative sequence data; partially overlaps the REG2/YBR050C regulatory subunit of the Glc7p type-1 protein phosphatase	351		#NAME?
YBR052C	339.778	201.435	332.045	1.64839	chrII	338720	339352	-	RFS1	Protein of unknown function; member of a flavodoxin-like fold protein family that includes Pst2p and Ycp4p; green fluorescent protein (GFP)-fusion protein localizes to the cytoplasm in a punctate pattern; RFS1 has a paralog, PST2, that arose from the whole genome duplication	633	0.872407	0.72106	0.826519	0.204255
YBR053C	248.692	135.01	243.032	1.80011	chrII	339675	340751	-		Putative protein of unknown function; induced by cell wall perturbation	1077	0.540539	0.848085	1.56896	0.0583285
YBR054W	81.1946	72.9335	79.3466	1.08793	chrII	343101	344135	+	YRO2	Protein with a putative role in response to acid stress; null mutant is sensitive to acetic acid; transcription is regulated by Haa1p and induced in the presence of acetic acid; protein observed in plasma membrane foci in the presence of acetic acid; the authentic, non-tagged protein is detected in a phosphorylated state in highly purified mitochondria in high-throughput studies	1035	0.53362	0.121586	0.227852	0.409881
YBR055C	111.52	132.177	108.982	0.824515	chrII	344602	347301	-	PRP6	Splicing factor; component of the U4/U6-U5 snRNP complex	2700	0.544836	-0.278383	-0.510948	0.304694
YBR056W	399.995	234.075	390.891	1.66994	chrII	347879	349384	+		Putative glycoside hydrolase of the mitochondrial intermembrane space	1506	0.605288	0.739794	1.22222	0.110812
YBR056W-A	6.41296	7.14836	6.267	0.876704	chrII	351255	351455	+		Protein of unknown function; mRNA identified as translated by ribosome profiling data; partially overlaps dubious ORF YBR056C-B; YBR056W-A has a paralog, YDR034W-B, that arose from the whole genome duplication	201	0.644501	-0.189837	-0.29455	0.384169
YBR056C-B	0.434777	0.404624	0.424881	1.05006	chrII	351293	351451	-		Dubious open reading frame; unlikely to encode a functional protein, based on available experimental and comparative sequence data; almost completely overlaps the dubious ORF YBR056W-A	159		0.0704774
YBR057C	77.3903	72.2254	75.6288	1.04712	chrII	352193	353293	-	MUM2	Protein essential for meiotic DNA replication and sporulation; cytoplasmic protein; subunit of the MIS complex which controls mRNA methylation during during the induction of sporulation; also interacts with Orc2p, which is a component of the origin recognition complex	1101	0.474188	0.0664306	0.140093	0.444293
YBR058C	90.2162	93.8053	88.1628	0.939849	chrII	353672	356017	-	UBP14	Ubiquitin-specific protease; specifically disassembles unanchored ubiquitin chains; involved in fructose-1,6-bisphosphatase (Fbp1p) degradation; similar to human isopeptidase T	2346	0.408068	-0.0894993	-0.219325	0.413199
YBR058C-A	168.476	167.11	164.641	0.98523	chrII	356324	356566	-	TSC3	Protein that stimulates the activity of serine palmitoyltransferase; involved in sphingolipid biosynthesis; Lcb1p and Lcb2p are the two components of serine palmitoyltransferase	243	0.654606	-0.0214681	-0.0327954	0.486919
YBR059C	105.433	72.9672	103.034	1.41205	chrII	356861	360187	-	AKL1	Ser-Thr protein kinase; member (with Ark1p and Prk1p) of the Ark kinase family; involved in endocytosis and actin cytoskeleton organization	3327	0.532925	0.497796	0.934083	0.175131
YBR060C	49.8906	49.8362	48.7551	0.978307	chrII	360652	362514	-	ORC2	Subunit of the origin recognition complex (ORC); ORC directs DNA replication by binding to replication origins and is also involved in transcriptional silencing; interacts with Spp1p and with trimethylated histone H3; phosphorylated by Cdc28p	1863	0.660168	-0.0316403	-0.0479277	0.480887
YBR061C	47.8254	63.8632	46.7369	0.731829	chrII	364787	365719	-	TRM7	2'-O-ribose methyltransferase; methylates the 2'-O-ribose of tRNA-Phe, tRNA-Trp, and tRNA-Leu at positions C32 and N34 of tRNA anticodon loop; crucial biological role likely modification of tRNA-Phe; interacts with Trm732p and Rtt10p in 2'-O-methylation of C32 and N34 substrate tRNAs, respectively; yeast null mutant can be functionally complemented by human FTSJ1, mutations in which have been imp…	933	0.586014	-0.450421	-0.768619	0.22106
YBR062C	109.02	76.7437	106.539	1.38824	chrII	365976	366600	-		Protein of unknown function that interacts with Msb2p; may play a role in activation of the filamentous growth pathway	543	0.534884	0.473261	0.884791	0.188135
YBR063C	69.8904	78.8342	68.2996	0.86637	chrII	366970	368184	-		Putative protein of unknown function; YBR063C is not an essential gene	1215	0.687912	-0.206944	-0.30083	0.381772
YBR064W	0	0	0		chrII	367763	368191	+		Dubious open reading frame; unlikely to encode a functional protein, based on available experimental and comparative sequence data; partially overlaps the uncharacterized ORF YBR063C	429
YBR065C	44.4559	51.1849	43.4441	0.848767	chrII	368584	369678	-	ECM2	Pre-mRNA splicing factor; facilitates the cooperative formation of U2/U6 helix II in association with stem II in the spliceosome, function may be regulated by Slu7p	1095	0.552934	-0.236559	-0.427825	0.334389
YBR066C	78.8033	117.813	77.0097	0.65366	chrII	370037	370699	-	NRG2	Transcriptional repressor; mediates glucose repression and negatively regulates filamentous growth; activated in stochastic pulses of nuclear localization in response to low glucose	663	0.469288	-0.613387	-1.30706	0.0955966
YBR067C	100.107	143.507	97.8289	0.681703	chrII	372103	372735	-	TIP1	Major cell wall mannoprotein with possible lipase activity; transcription is induced by heat- and cold-shock; member of the Srp1p/Tip1p family of serine-alanine-rich proteins	633	0.746822	-0.552785	-0.740183	0.229594
YBR068C	188.367	393.092	184.08	0.468286	chrII	373861	375690	-	BAP2	High-affinity leucine permease; functions as a branched-chain amino acid permease involved in uptake of leucine, isoleucine and valine; contains 12 predicted transmembrane domains; BAP2 has a paralog, BAP3, that arose from the whole genome duplication	1830	0.484881	-1.09454	-2.25733	0.0119937
YBR069C	45.3255	194.759	44.2939	0.227429	chrII	376574	378433	-	TAT1	Amino acid transporter for valine, leucine, isoleucine, and tyrosine; low-affinity tryptophan and histidine transporter; overexpression confers FK506 and FTY720 resistance; protein abundance increases in response to DNA replication stress	1860	0.709829	-2.13651	-3.0099	0.00130668
YBR070C	92.7161	91.0404	90.6059	0.995227	chrII	379221	379934	-	ALG14	Component of UDP-GlcNAc transferase; required for second step of dolichyl-linked oligosaccharide synthesis; anchors catalytic subunit Alg13p to ER membrane; similar to bacterial and human glycosyltransferases; both human homologs ALG13 and ALG14 are required to complement yeast alg14 mutant	714	0.53763	-0.00690185	-0.0128375	0.494879
YBR071W	34.9995	31.156	34.2029	1.09779	chrII	380411	381046	+		Protein of unknown function found in the cytoplasm and bud neck; mRNA expression may be regulated by the cell cycle and/or cell wall stress; overexpression of YBR071W affects endocytic protein trafficking	636	0.641469	0.134608	0.209843	0.416895
YBR072W	93.1509	40.7996	91.0308	2.23117	chrII	382030	382674	+	HSP26	Small heat shock protein (sHSP) with chaperone activity; forms hollow, sphere-shaped oligomers that suppress unfolded proteins aggregation; long-lived protein that is preferentially retained in mother cells and forms cytoplasmic foci; oligomer activation requires heat-induced conformational change; also has mRNA binding activity	645	0.661763	1.1578	1.74957	0.0400964
YBR072C-A	1.41302	1.75337	1.38086	0.787548	chrII	382860	383021	-		Putative protein of unknown function; identified by fungal homology and RT-PCR	162		-0.34456
YBR073W	175.976	226.994	171.971	0.7576	chrII	383112	385988	+	RDH54	DNA-dependent ATPase; DNA recombination/repair translocase, supercoils DNA and promotes DNA strand opening; stimulates strand exchange by modifying dsDNA topology; involved in recombinational repair of DNA double-strand breaks (DSBs) during mitosis and meiosis; phosphorylated in Mec1p-, Rad53p-dependent way in response to one DSB; contributes to remodelling of nucleosomes; proposed to be involved…	2877	0.58304	-0.400492	-0.686904	0.246072
YBR074W	130.542	148.362	127.571	0.859859	chrII	386286	389216	+	PFF1	Multi-spanning vacuolar membrane protease; glycosylated transmembrane protein bearing homology to the M28 family of metalloproteases; has a lumenal-facing protease domain; proposed role in vacuole physiology	2931	0.616362	-0.217827	-0.353408	0.361891
YBR076W	3.8043	4.5183	3.71771	0.822811	chrII	390227	391291	+	ECM8	Non-essential protein of unknown function	1065	0.673905	-0.281366	-0.417516	0.33815
YBR076C-A	12.2824	10.8574	12.0029	1.1055	chrII	391351	391617	-		Dubious open reading frame; unlikely to encode a functional protein, based on available experimental and comparative sequence data; partially overlaps verified gene ECM8; identified by fungal homology and RT-PCR	267	0.757426	0.144702	0.191044	0.424245
YBR077C	97.2813	72.8998	95.0672	1.30408	chrII	391805	392293	-	SLM4	Component of the EGO and GSE complexes; essential for integrity and function of EGO; EGO is involved in the regulation of microautophagy and GSE is required for proper sorting of amino acid permease Gap1p; gene exhibits synthetic genetic interaction with MSS4	489	0.533704	0.383033	0.717688	0.236475
YBR078W	520.645	545.298	508.795	0.933058	chrII	393123	394742	+	ECM33	GPI-anchored protein of unknown function; possible role in apical bud growth; GPI-anchoring on the plasma membrane crucial to function; phosphorylated in mitochondria; similar to Sps2p; ECM33 has a paralog, PST1, that arose from the whole genome duplication	1290	0.673549	-0.0999606	-0.148409	0.44101
YBR079C	224.453	308.728	219.345	0.710479	chrII	395383	398277	-	RPG1	eIF3a subunit of the eukaryotic translation initiation factor 3 (eIF3); subunit of the core complex of eIF3; essential for translation; part of a Prt1p-Rpg1p-Nip1p subcomplex that stimulates binding of mRNA and tRNA(i)Met to ribosomes; involved in translation reinitiation; eIF3 is also involved in programmed stop codon readthrough	2895	0.629557	-0.493136	-0.783306	0.216724
YBR080C	126.629	124.422	123.747	0.994573	chrII	398614	400890	-	SEC18	AAA ATPase and SNARE disassembly chaperone; required for vesicular transport between ER and Golgi, the 'priming' step in homotypic vacuole fusion, autophagy, and protein secretion; releases Sec17p from SNAP complexes; has similarity to mammalian N-ethylmaleimide-sensitive factor (NSF)	2277	0.571264	-0.00785095	-0.0137431	0.494517
YBR081C	98.5856	102.842	96.3418	0.936795	chrII	401253	405251	-	SPT7	Subunit of the SAGA transcriptional regulatory complex; involved in proper assembly of the complex; also present as a C-terminally truncated form in the SLIK/SALSA transcriptional regulatory complex	3999	0.419867	-0.0941949	-0.224344	0.411245
YBR082C	185.215	163.468	180.999	1.10725	chrII	406628	407169	-	UBC4	Ubiquitin-conjugating enzyme (E2); key E2 partner with Ubc1p for the anaphase-promoting complex (APC); mediates degradation of abnormal or excess proteins, including calmodulin and histone H3; regulates levels of DNA Polymerase-{alpha} to promote efficient and accurate DNA replication; interacts with many SCF ubiquitin protein ligases; component of the cellular stress response; UBC4 has a paralog…	447	0.719858	0.146976	0.204173	0.419109
YBR083W	68.1513	83.0154	66.6001	0.802263	chrII	409169	410629	+	TEC1	Transcription factor targeting filamentation genes and Ty1 expression; Ste12p activation of most filamentation gene promoters depends on Tec1p and Tec1p transcriptional activity is dependent on its association with Ste12p; binds to TCS elements upstream of filamentation genes, which are regulated by Tec1p/Ste12p/Dig1p complex; competes with Dig2p for binding to Ste12p/Dig1p; positive regulator of…	1461	0.595853	-0.317854	-0.533443	0.296864
YBR084W	122.281	233.67	119.498	0.511395	chrII	411054	413981	+	MIS1	Mitochondrial C1-tetrahydrofolate synthase; involved in interconversion between different oxidation states of tetrahydrofolate (THF); provides activities of formyl-THF synthetase, methenyl-THF cyclohydrolase, and methylene-THF dehydrogenase	2928	0.593287	-0.96749	-1.63073	0.0514736
YBR084C-A	1157	1594.72	1130.66	0.709001	chrII	414186	415261	-	RPL19A	Ribosomal 60S subunit protein L19A; rpl19a and rpl19b single null mutations result in slow growth, while the double null mutation is lethal; homologous to mammalian ribosomal protein L19, no bacterial homolog; RPL19A has a paralog, RPL19B, that arose from the whole genome duplication	570	0.27909	-0.49614	-1.7777	0.0377264
YBR085W	26.8475	49.9036	26.2364	0.525742	chrII	415983	416906	+	AAC3	Mitochondrial inner membrane ADP/ATP translocator; exchanges cytosolic ADP for mitochondrially synthesized ATP; expressed under anaerobic conditions; similar to Aac1p; has roles in maintenance of viability and in respiration; AAC3 has a paralog, PET9, that arose from the whole genome duplication	924	0.657629	-0.927574	-1.41048	0.0791986
YBR085C-A	339.887	142.563	332.151	2.32986	chrII	418907	419164	-		Protein of unknown function; green fluorescent protein (GFP)-fusion protein localizes to the cytoplasm and to the nucleus; protein abundance increases in response to DNA replication stress	258	0.71554	1.22024	1.70535	0.044065
YBR086C	197.606	163.131	193.108	1.18376	chrII	420201	423041	-	IST2	Cortical ER protein involved in ER-plasma membrane tethering; one of 6 proteins (Ist2p, Scs2p, Scs22p, Tcb1p, Tcb2p, Tcb3p) that connect ER to the plasma membrane (PM) and regulate PM phosphatidylinositol-4-phosphate (PI4P) levels by controlling access of Sac1p phosphatase to its substrate PI4P in the PM; localizes to the mother cell in small-budded cells and to the bud in medium- and large-budde…	2841	0.716748	0.243381	0.339563	0.367093
YBR087W	194.889	257.948	190.453	0.738339	chrII	423765	424829	+	RFC5	Subunit of heteropentameric Replication factor C (RF-C); RF-C is a DNA binding protein and ATPase that acts as a clamp loader of the proliferating cell nuclear antigen (PCNA) processivity factor for DNA polymerases delta and epsilon	1065	0.469807	-0.437644	-0.931541	0.175787
YBR088C	134.672	186.869	131.607	0.704274	chrII	424990	425766	-	POL30	Proliferating cell nuclear antigen (PCNA); functions as the sliding clamp for DNA polymerase delta; may function as a docking site for other proteins required for mitotic and meiotic chromosomal DNA replication and for DNA repair	777	0.943639	-0.505791	-0.536	0.295979
YBR089W	1.30433	2.42774	1.27464	0.525032	chrII	425183	425782	+		Dubious open reading frame; unlikely to encode a functional protein, based on available experimental and comparative sequence data; almost completely overlaps the verified gene POL30	600		-0.929523
YBR089C-A	116.955	98.1888	114.293	1.16401	chrII	426190	426873	-	NHP6B	High-mobility group (HMG) protein; binds to and remodels nucleosomes; involved in recruiting FACT and other chromatin remodelling complexes to the chromosomes; functionally redundant with Nhp6Ap; required for transcriptional initiation fidelity of some tRNA genes; homologous to mammalian HMGB1 and HMGB2; NHP6B has a paralog, NHP6A, that arose from the whole genome duplication	300	0.586727	0.219108	0.373441	0.35441
YBR090C	82.9337	67.7745	81.0461	1.19582	chrII	426333	427058	-		Putative protein of unknown function; green fluorescent protein (GFP)-fusion protein localizes to the cytoplasm and nucleus	369	0.673404	0.257999	0.383127	0.350813
YBR091C	54.8906	61.0308	53.6412	0.878921	chrII	427155	427484	-	TIM12	Essential protein of the inner mitochondrial membrane; peripherally localized; component of the TIM22 complex, which is a twin-pore translocase that mediates insertion of numerous multispanning inner membrane proteins	330	0.543451	-0.186194	-0.342615	0.365944
YBR092C	101.249	232.889	98.9442	0.424855	chrII	427698	429101	-	PHO3	Constitutively expressed acid phosphatase similar to Pho5p; brought to the cell surface by transport vesicles; hydrolyzes thiamin phosphates in the periplasmic space, increasing cellular thiamin uptake; expression is repressed by thiamin	1404	0.586924	-1.23496	-2.10412	0.0176842
YBR093C	69.0027	106.826	67.4322	0.631232	chrII	429548	430951	-	PHO5	Repressible acid phosphatase; 1 of 3 repressible acid phosphatases that also mediates extracellular nucleotide-derived phosphate hydrolysis; secretory pathway derived cell surface glycoprotein; induced by phosphate starvation and coordinately regulated by PHO4 and PHO2	1404	0.553823	-0.663759	-1.1985	0.115361
YBR094W	64.5643	74.1811	63.0949	0.850552	chrII	432036	434297	+	PBY1	Putative tubulin tyrosine ligase associated with P-bodies; may have a role in mRNA metabolism; yeast knockout collection strain identified as a pby1 null mutant is actually wild-type for PBY1 and deleted for mms4	2262	0.504201	-0.233529	-0.463166	0.321623
YBR095C	72.1729	76.5414	70.5303	0.921466	chrII	434406	435698	-	RXT2	Component of the histone deacetylase Rpd3L complex; possibly involved in cell fusion and invasive growth; relocalizes to the cytosol in response to hypoxia	1293	0.560142	-0.117997	-0.210656	0.416578
YBR096W	143.802	124.287	140.529	1.13068	chrII	436021	436713	+		Putative protein of unknown function; green fluorescent protein (GFP)-fusion protein localizes to the ER	693	0.587236	0.177197	0.301747	0.381422
YBR097W	82.4989	71.6859	80.6212	1.12465	chrII	436951	441315	+	VPS15	Serine/threonine protein kinase involved in vacuolar protein sorting; functions as a membrane-associated complex with Vps34p; active form recruits Vps34p to the Golgi membrane; interacts with the GDP-bound form of Gpa1p; myristoylated; a fraction is localized, with Vps34p, to nuclear pores at nucleus-vacuole junctions and may facilitate transcription elongation for genes positioned at the nuclear…	4365	0.449044	0.16947	0.377402	0.352937
YBR098W	28.2605	30.4817	27.6173	0.906029	chrII	441515	443590	+	MMS4	Subunit of structure-specific Mms4p-Mus81p endonuclease; cleaves branched DNA; involved in recombination, DNA repair, and joint molecule formation/resolution during meiotic recombination; phosphorylation of the non-catalytic subunit Mms4p by Cdc28p and Cdc5p during mitotic cell cycle activates the function of Mms4p-Mus81p	2076	0.641862	-0.142371	-0.22181	0.412231
YBR099C	1.63041	3.10212	1.5933	0.513618	chrII	442924	443307	-		Dubious open reading frame; unlikely to encode a functional protein, based on available experimental and comparative sequence data; completely overlaps the verified gene MMS4	384		-0.961231
YBR101C	139.346	201.031	136.174	0.677381	chrII	443821	444693	-	FES1	Hsp70 (Ssa1p) nucleotide exchange factor; required for the release of misfolded proteins from the Hsp70 system to the Ub-proteasome machinery for destruction; cytosolic homolog of Sil1p, which is the nucleotide exchange factor for BiP (Kar2p) in the endoplasmic reticulum; protein abundance increases in response to DNA replication stress	873	0.86823	-0.56196	-0.647248	0.258736
YBR102C	73.4773	64.6724	71.8049	1.11029	chrII	445062	447323	-	EXO84	Exocyst subunit with dual roles in exocytosis and spliceosome assembly; subunit of the the exocyst complex which mediates polarized targeting and tethering of post-Golgi secretory vesicles to active sites of exocytosis at the plasma membrane (PM) prior to SNARE-mediated fusion; required for exocyst assembly and targeting the complex to specific sites on the bud tip PM; associates the U1 snRNP; ro…	2262	0.404276	0.150932	0.37334	0.354448
YBR103W	254.888	271.098	249.087	0.918806	chrII	447709	449316	+	SIF2	WD40 repeat-containing subunit of Set3C histone deacetylase complex; complex represses early/middle sporulation genes; antagonizes telomeric silencing; binds specifically to the Sir4p N-terminus	1608	0.692032	-0.122168	-0.176535	0.429937
YBR103C-A	0	0	0		chrII	449320	449463	-		Dubious open reading frame; unlikely to encode a functional protein, based on available experimental and comparative sequence data; identified by homology to related yeast	144
YBR104W	267.17	240.751	261.089	1.08448	chrII	449667	450656	+	YMC2	Putative mitochondrial inner membrane transporter; proposed role in oleate metabolism and glutamate biosynthesis; member of the mitochondrial carrier (MCF) family; YMC2 has a paralog, YMC1, that arose from the whole genome duplication	990	0.562363	0.117001	0.208052	0.417594
YBR105C	40.869	27.5144	39.9388	1.45156	chrII	450881	451969	-	VID24	GID Complex regulatory subunit; binds GID Complex in response to glucose through interactions with complex member Vid28p; regulates fructose-1,6-bisphosphatase (FBPase) targeting to the vacuole; promotes proteasome-dependent catabolite degradation of FBPase; peripheral membrane protein located at Vid (vacuole import and degradation) vesicles	1089	0.775451	0.537603	0.693278	0.244067
YBR106W	475.972	636.608	465.139	0.730651	chrII	452658	453224	+	PHO88	Probable membrane protein; involved in phosphate transport; role in the maturation of secretory proteins; pho88 pho86 double null mutant exhibits enhanced synthesis of repressible acid phosphatase at high inorganic phosphate concentrations	567	0.568476	-0.452745	-0.796419	0.212894
YBR107C	24.6736	15.8478	24.112	1.52148	chrII	453793	454530	-	IML3	Outer kinetochore protein and component of the Ctf19 complex; involved in the establishment of pericentromeric cohesion during mitosis; prevents non-disjunction of sister chromatids during meiosis II; forms a stable complex with Chl4p; required for localization of Sgo1p to pericentric sites during meiosis I; orthologous to human centromere constitutive-associated network (CCAN) subunit CENP-L and…	738	0.84257	0.605471	0.718601	0.236193
YBR108W	30.1083	18.8263	29.423	1.56287	chrII	454822	457665	+	AIM3	Protein that inhibits barbed-end actin filament elongation; interacts with Rvs167p; null mutant is viable and displays elevated frequency of mitochondrial genome loss	2844	0.45759	0.644199	1.40781	0.0795937
YBR109C	176.302	171.426	172.289	1.00504	chrII	457919	458362	-	CMD1	Calmodulin; Ca++ binding protein that regulates Ca++ independent processes (mitosis, bud growth, actin organization, endocytosis, etc.) and Ca++ dependent processes (stress-activated pathways), targets include Nuf1p, Myo2p and calcineurin; inviability caused by repression is functionally complemented by human CALM1 or CALM2	444	0.714175	0.0072497	0.0101511	0.49595
YBR109W-A	5.43471	6.47398	5.31101	0.820363	chrII	458608	458832	+		Putative protein of unknown function; questionable ORF from MIPS	225	0.59703	-0.285666	-0.47848	0.316154
YBR110W	153.041	135.616	149.558	1.1028	chrII	458872	460221	+	ALG1	Mannosyltransferase; involved in asparagine-linked glycosylation in the endoplasmic reticulum (ER); essential for viability; human homolog ALG1 complements yeast null mutant	1350	0.546666	0.141174	0.258246	0.398109
YBR111C	287.605	232.389	281.059	1.20943	chrII	461178	461873	-	YSA1	Nudix hydrolase family member with ADP-ribose pyrophosphatase activity; shown to metabolize O-acetyl-ADP-ribose to AMP and acetylated ribose 5'-phosphate	696	0.582103	0.27433	0.471275	0.318722
YBR111W-A	50.9776	38.9788	49.8173	1.27806	chrII	462139	462579	+	SUS1	Component of both the SAGA histone acetylase and TREX-2 complexes; interacts with RNA polymerase II; involved in mRNA export coupled transcription activation and elongation; involved in post-transcriptional tethering of active genes to the nuclear periphery and to non-nascent mRNP	291	0.51964	0.353958	0.681161	0.247885
YBR112C	85.6827	81.5513	83.7325	1.02675	chrII	462870	465770	-	CYC8	General transcriptional co-repressor; acts together with Tup1p; also acts as part of a transcriptional co-activator complex that recruits the SWI/SNF and SAGA complexes to promoters; can form the prion [OCT+]	2901	0.550317	0.0380792	0.0691951	0.472417
YBR113W	0.217388	0	0.212441	inf	chrII	465566	466048	+		Dubious open reading frame; unlikely to encode a functional protein, based on available experimental and comparative sequence data; partially overlaps the verified gene CYC8	483		inf
YBR114W	29.0213	24.8844	28.3608	1.1397	chrII	467248	469620	+	RAD16	Nucleotide excision repair (NER) protein; binds damaged DNA during NER; binds DNA in an ATP-dependent manner (with Rad7p) during NER; required for NER of non-transcribed chromatin; subunit of Nucleotide Excision Repair Factor 4 (NEF4) and the Elongin-Cullin-Socs (ECS) ligase complex	2373	0.884641	0.188659	0.21326	0.415562
YBR115C	318.691	143.372	311.438	2.17224	chrII	469748	473926	-	LYS2	Alpha aminoadipate reductase; catalyzes the reduction of alpha-aminoadipate to alpha-aminoadipate 6-semialdehyde, which is the fifth step in biosynthesis of lysine; activation requires posttranslational phosphopantetheinylation by Lys5p	4179	0.746607	1.11918	1.49903	0.0669334
YBR116C	1.41302	1.95568	1.38086	0.706078	chrII	474199	474726	-		Dubious open reading frame; unlikely to encode a functional protein, based on available experimental and comparative sequence data; partially overlaps the verified gene TKL2	528		-0.502101
YBR117C	2.49997	3.64162	2.44307	0.670874	chrII	474392	476437	-	TKL2	Transketolase; catalyzes conversion of xylulose-5-phosphate and ribose-5-phosphate to sedoheptulose-7-phosphate and glyceraldehyde-3-phosphate in the pentose phosphate pathway; needed for synthesis of aromatic amino acids; TKL2 has a paralog, TKL1, that arose from the whole genome duplication	2046	0.673905	-0.575886	-0.85455	0.1964
YBR118W	6297.31	9130.61	6153.98	0.673994	chrII	477671	479047	+	TEF2	Translational elongation factor EF-1 alpha; in the GTP-bound active form, binds to and delivers aminoacylated tRNA to the A-site of ribosomes for elongation of nascent polypeptides; associates with vacuolar Rho1p GTPase; TEF2-RFP levels increase during replicative aging; may also have a role in tRNA re-export from the nucleus; TEF2 has a paralog, TEF1, that arose from the whole genome duplication	1377	0.27657	-0.569192	-2.05804	0.019793
YBR119W	51.6297	53.815	50.4546	0.937557	chrII	479338	480323	+	MUD1	U1 snRNP A protein; homolog of human U1-A; involved in nuclear mRNA splicing	897	0.51278	-0.0930213	-0.181406	0.428024
YBR120C	52.608	46.8015	51.4106	1.09848	chrII	480435	480923	-	CBP6	Mitochondrial protein required for translation of the COB mRNA; forms a complex with Cbp3p that binds to mt ribosomes near the polypeptide tunnel exit and promotes efficient translation of the COB mRNA; Cbp3p-Cbp6p complex also interacts with newly synthesized cytochrome b (Cobp) and Cbp4p to promote assembly of Cobp into the cytochrome bc1 complex; Cbp3p-Cbp6p complex is sequestered if assembly …	489	0.687165	0.135511	0.197203	0.421834
YBR121C	533.797	748.015	521.648	0.697376	chrII	481364	483367	-	GRS1	Cytoplasmic and mitochondrial glycyl-tRNA synthase; ligates glycine to the cognate anticodon-bearing tRNA; transcription termination factor that may interact with the 3'-end of pre-mRNA to promote 3'-end formation; GRS1 has a paralog, GRS2, that arose from the whole genome duplication; human homolog GARS implicated in Charcot-Marie-Tooth disease, can complement yeast null mutant	2004	0.558363	-0.519991	-0.931278	0.175855
YBR121C-A	26.9562	41.6763	26.3426	0.632077	chrII	482326	482484	-		Dubious open reading frame; unlikely to encode a functional protein, based on available experimental and comparative sequence data; completely contained within the verified gene GRS1; identified by expression profiling and mass spectrometry	159	0.659441	-0.661827	-1.00362	0.157782
YBR122C	162.607	137.033	158.906	1.15962	chrII	483970	484503	-	MRPL36	Mitochondrial ribosomal protein of the large subunit; overproduction suppresses mutations in the COX2 leader peptide-encoding region	534	0.531248	0.21365	0.402166	0.343781
YBR123C	97.8248	91.1753	95.5983	1.04851	chrII	484742	486691	-	TFC1	Subunit of RNA polymerase III transcription initiation factor complex; one of six subunits of the RNA polymerase III transcription initiation factor complex (TFIIIC); part of the TauA globular domain of TFIIIC that binds DNA at the BoxA promoter sites of tRNA and similar genes; human homolog is TFIIIC-63	1950	0.540032	0.0683417	0.126551	0.449648
YBR124W	0.543471	0	0.531101	inf	chrII	486507	486866	+		Putative protein of unknown function	360		inf
YBR125C	66.6295	62.1772	65.113	1.04722	chrII	487199	488380	-	PTC4	Cytoplasmic type 2C protein phosphatase (PP2C); identified as a high-copy number suppressor of cnb1 mpk1 synthetic lethality; overexpression decreases high-osmolarity induced Hog1p phosphorylation and kinase activity	1182	0.647563	0.0665602	0.102786	0.459067
YBR126C	736.294	365.443	719.536	1.96894	chrII	488905	490392	-	TPS1	Synthase subunit of trehalose-6-P synthase/phosphatase complex; synthesizes the storage carbohydrate trehalose, which is critically important for survival of long-term desiccation; also found in a monomeric form; expression is induced by the stress response and repressed by the Ras-cAMP pathway; protein abundance increases in response to DNA replication stress and in response to prolonged exposur…	1488	0.48928	0.977421	1.99767	0.022876
YBR126W-A	218.584	164.412	213.609	1.29923	chrII	490850	491056	+		Protein of unknown function; identified by gene-trapping, microarray analysis, and genome-wide homology searches; mRNA identified as translated by ribosome profiling data; partially overlaps the dubious ORF YBR126W-B	207	0.525668	0.377655	0.718428	0.236247
YBR126W-B	130.976	101.965	127.995	1.25528	chrII	490927	491070	+		Dubious open reading frame; unlikely to encode a functional protein, based on available experimental and comparative sequence data; partially overlaps the dubious ORF YBR126W-A; identified by SAGE	144	0.51716	0.328015	0.634262	0.262955
YBR127C	754.446	734.325	737.275	1.00402	chrII	491269	492822	-	VMA2	Subunit B of V1 peripheral membrane domain of vacuolar H+-ATPase; electrogenic proton pump found throughout the endomembrane system; contains nucleotide binding sites; also detected in the cytoplasm; protein abundance increases in response to DNA replication stress; human homolog ATP6V1B1, implicated in autosomal-recessive distal renal tubular acidosis (RTA) with sensorineural deafness, complemen…	1554	0.561386	0.00578388	0.0103028	0.49589
YBR128C	58.3688	32.842	57.0403	1.73681	chrII	493081	494115	-	ATG14	Autophagy-specific subunit of phosphatidylinositol 3-kinase complex I; Atg14p targets complex I to the phagophore assembly site (PAS); required for localizing additional ATG proteins to the PAS; required for overflow degradation of misfolded proteins when ERAD is saturated; homolog of human Barkor; other members are Vps34, Vps15, and Vps30p	1035	0.497828	0.79644	1.59983	0.0548183
YBR129C	196.41	158.343	191.94	1.21218	chrII	494353	495339	-	OPY1	Protein of unknown function; overproduction blocks cell cycle arrest in the presence of mating pheromone; the authentic, non-tagged protein is detected in highly purified mitochondria in high-throughput studies	987	0.68084	0.277604	0.407737	0.341733
YBR130C	71.7382	71.0115	70.1054	0.98724	chrII	495592	496869	-	SHE3	Protein adaptor between Myo4p and the She2p-mRNA complex; part of the mRNA localization machinery that restricts accumulation of certain proteins to the bud; also required for cortical ER inheritance	1278	0.425699	-0.0185276	-0.0435228	0.482642
YBR131W	29.9996	48.42	29.3168	0.605469	chrII	497163	499277	+	CCZ1	Subunit of a heterodimeric guanine nucleotide exchange factor (GEF); subunit of the Mon1-Ccz1 GEF complex, which stimulates nucleotide exchange and activation of Ypt7p, a Rab family GTPase involved in membrane tethering and fusion events at the late endosome and vacuole; GEF activity is stimulated by membrane association and anionic phospholipids; involved in localizing Ypt7p to the vacuolar memb…	2115	0.589064	-0.723876	-1.22886	0.109563
YBR131C-A	0	0	0		chrII	497650	497739	-		Dubious open reading frame; unlikely to encode a functional protein, based on available experimental and comparative sequence data; partially overlaps the verified ORF YBR131W; identified by gene-trapping, microarray analysis, and genome-wide homology searches	90
YBR132C	42.9342	35.4046	41.957	1.18507	chrII	499652	501442	-	AGP2	Plasma membrane regulator of polyamine and carnitine transport; has similarity to transporters but lacks transport activity; may act as a sensor that transduces environmental signals; has a positive or negative regulatory effect on transcription of many transporter genes	1791	0.777788	0.244975	0.314964	0.376395
YBR133C	89.3466	90.2986	87.3131	0.966937	chrII	501804	504287	-	HSL7	Protein arginine N-methyltransferase; exhibits septin and Hsl1p-dependent bud neck localization and periodic Hsl1p-dependent phosphorylation; required along with Hsl1p for bud neck recruitment, phosphorylation, and degradation of Swe1p; relocalizes away from bud neck upon DNA replication stress; human homolog PRMT5 can complement yeast hsl7 mutant	2484	0.591873	-0.0485058	-0.081953	0.467342
YBR134W	0.108694	1.48362	0.10622	0.0715953	chrII	504243	504644	+		Dubious open reading frame; unlikely to encode a functional protein, based on available experimental and comparative sequence data	402		-3.80399
YBR135W	25.4344	29.3352	24.8555	0.847293	chrII	504854	505306	+	CKS1	Cyclin-dependent protein kinase regulatory subunit and adaptor; interacts with Cdc28p (aka Cdk1p); required for G1/S and G2/M phase transitions and budding; mediates phosphorylation and degradation of Sic1p; modulates proteolysis of M-phase targets through interactions with the proteasome; role in transcriptional regulation, recruiting proteasomal subunits to target gene promoters; human homologs…	453	0.412445	-0.239067	-0.579633	0.281081
YBR136W	44.1298	43.0925	43.1254	1.00077	chrII	505668	512774	+	MEC1	Genome integrity checkpoint protein and PI kinase superfamily member; Mec1p and Dun1p function in same pathway to regulate dNTP pools and telomere length; signal transducer required for cell cycle arrest and transcriptional responses to damaged or unreplicated DNA; facilitates replication fork progression and regulates P-body formation under replication stress; promotes interhomolog recombination…	7107	0.807862	0.00110371	0.00136621	0.499455
YBR137W	189.889	138.786	185.567	1.33707	chrII	513044	513583	+		Protein with a role in ER delivery of tail-anchored membrane proteins; interacts with Sgt2p; binds to the TRC complex, which inserts proteins into the ER membrane; interacts with Msn5p karyopherin; YBR137W is not an essential gene	540	0.623692	0.419077	0.671928	0.250815
YBR138C	94.4552	65.8188	92.3054	1.40242	chrII	513762	515336	-		Cytoplasmic protein of unknown function; APCC(Cdh1) substrate; potentially phosphorylated by Cdc28p; YBR138C is not an essential gene	1575	0.46927	0.487915	1.03973	0.149232
YBR139W	216.954	97.1098	212.016	2.18326	chrII	515664	517190	+		Putative serine type carboxypeptidase; role in phytochelatin synthesis; green fluorescent protein (GFP)-fusion protein localizes to the vacuole; expression induced by nitrogen limitation in a GLN3, GAT1-independent manner	1527	0.538211	1.12648	2.09301	0.0181741
YBR140C	145.976	104.191	142.654	1.36916	chrII	517350	526628	-	IRA1	GTPase-activating protein; negatively regulates RAS by converting it from GTP- to the GDP-bound inactive form, required for reducing cAMP levels under nutrient limiting conditions, mediates membrane association of adenylate cyclase; mutations cause catalase T deficiency, defective glycogen synthesis and defective trehalose accumulation; IRA1 has a paralog, IRA2, that arose from the whole genome d…	9279	0.429207	0.453292	1.05612	0.145458
YBR141C	10.1086	26.2331	9.87849	0.376565	chrII	527025	528038	-	BMT2	Nucleolar S-adenosylmethionine-dependent rRNA methyltransferase; methylates adenine (m1A) of the large subunit (LSU) rRNA at position 2142; belongs to Rossmann fold superfamily; green fluorescent protein (GFP)-fusion protein localizes to the nucleolus; YBR141C is not an essential gene	1014	0.819495	-1.40903	-1.71939	0.0427721
YBR141W-A	1.30433	1.28131	1.27464	0.994798	chrII	527167	527262	+		Dubious open reading frame; unlikely to encode a functional protein, based on available experimental and comparative sequence data; overlaps the uncharacterized ORF YBR141C; identified by gene-trapping, microarray analysis, and genome-wide homology searching	96		-0.0075251
YBR142W	40.1082	102.1	39.1953	0.383891	chrII	528317	530638	+	MAK5	Essential nucleolar protein; putative DEAD-box RNA helicase required for maintenance of M1 dsRNA virus; involved in biogenesis of large (60S) ribosomal subunits	2322	0.505485	-1.38123	-2.73249	0.00314286
YBR143C	578.797	833.391	565.623	0.678701	chrII	530869	532182	-	SUP45	Polypeptide release factor (eRF1) in translation termination; mutant form acts as a recessive omnipotent suppressor; methylated by Mtq2p-Trm112p in ternary complex eRF1-eRF3-GTP; mutation of methylation site confers resistance to zymocin; has a role in cytokinesis through interaction with Mlc1p	1314	0.443643	-0.559152	-1.26037	0.103769
YBR144C	0.217388	0.539499	0.212441	0.393774	chrII	533235	533549	-		Dubious open reading frame; unlikely to encode a functional protein, based on available experimental and comparative sequence data; YBR144C is not an essential gene	315		-1.34456
YBR145W	468.092	74.4171	457.438	6.14694	chrII	533762	534817	+	ADH5	Alcohol dehydrogenase isoenzyme V; involved in ethanol production; ADH5 has a paralog, ADH1, that arose from the whole genome duplication	1056	0.498217	2.61987	5.25849	7.26212e-08
YBR146W	107.172	103.247	104.733	1.0144	chrII	535260	536096	+	MRPS9	Mitochondrial ribosomal protein of the small subunit	837	0.423638	0.0206252	0.0486858	0.480585
YBR147W	207.28	26.0982	202.562	7.76152	chrII	536575	537465	+	RTC2	Putative vacuolar membrane transporter for cationic amino acids; likely contributes to amino acid homeostasis by exporting cationic amino acids from the vacuole; positive regulation by Lys14p suggests that lysine may be the primary substrate; member of the PQ-loop family, with seven transmembrane domains; similar to mammalian PQLC2 vacuolar transporter; RTC2 has a paralog, YPQ1, that arose from t…	891	0.899435	2.95634	3.28688	0.000506513
YBR148W	16.0867	16.8593	15.7206	0.932457	chrII	537876	539705	+	YSW1	Protein required for normal prospore membrane formation; interacts with Gip1p, which is the meiosis-specific regulatory subunit of the Glc7p protein phosphatase; expressed specifically in spores and localizes to the prospore membrane; YSW1 has a paralog, SPO21, that arose from the whole genome duplication	1830	0.842064	-0.100891	-0.119814	0.452315
YBR149W	329.017	207.64	321.529	1.54849	chrII	539987	541021	+	ARA1	NADP+ dependent arabinose dehydrogenase; involved in carbohydrate metabolism; purified as homodimer; naturally occurs with a N-terminus degradation product	1035	0.710194	0.630867	0.888302	0.187189
YBR150C	52.9346	27.1307	51.7298	1.90669	chrII	541209	544493	-	TBS1	Putative protein of unknown function; the authentic, non-tagged protein is detected in highly purified mitochondria in high-throughput studies; TBS1 has a paralog, HAL9, that arose from the whole genome duplication	3285	0.830259	0.931071	1.12142	0.131054
YBR151W	334.126	252.485	326.521	1.29323	chrII	545028	545978	+	APD1	Protein of unknown function; required for normal localization of actin patches and for normal tolerance of sodium ions and hydrogen peroxide; localizes to both cytoplasm and nucleus	951	0.542678	0.370977	0.683604	0.247113
YBR152W	12.6085	15.5106	12.3216	0.794396	chrII	546376	547251	+	SPP381	mRNA splicing factor, component of U4/U6.U5 tri-snRNP; interacts genetically and physically with Prp38p; relocalizes to the cytosol in response to hypoxia	876	0.661249	-0.332069	-0.502185	0.307769
YBR153W	84.7815	63.998	82.8518	1.2946	chrII	547460	548194	+	RIB7	Diaminohydroxyphoshoribosylaminopyrimidine deaminase; catalyzes the second step of the riboflavin biosynthesis pathway	735	0.584285	0.372506	0.637541	0.261886
YBR154C	358.473	490.741	350.315	0.713847	chrII	548362	549009	-	RPB5	RNA polymerase subunit ABC27; common to RNA polymerases I, II, and III; contacts DNA and affects transactivation	648	0.611759	-0.486313	-0.794942	0.213324
YBR155W	22.7171	31.6281	22.2	0.701909	chrII	549771	550928	+	CNS1	TPR-containing co-chaperone; binds both Hsp82p (Hsp90) and Ssa1p (Hsp70); stimulates ATPase activity of Ssa1p; ts mutants reduce Hsp82p function, overexpression suppresses phenotypes of HSP82 ts allele and cpr7 deletion; human homolog TTC4 complements yeast cns1 mutant	1158	0.67866	-0.510645	-0.752431	0.225896
YBR156C	21.9562	24.7495	21.4565	0.866947	chrII	551104	553200	-	SLI15	Subunit of the conserved chromosomal passenger complex (CPC); complex regulates kinetochore-microtubule attachments, activation of the spindle tension checkpoint, and mitotic spindle disassembly; other complex members are Ipl1p, Bir1p, and Nbl1p	2097	0.701274	-0.205985	-0.293729	0.384482
YBR157C	52.608	80.7225	51.4106	0.636881	chrII	553543	554310	-	ICS2	Protein of unknown function; null mutation does not confer any obvious defects in growth, spore germination, viability, or carbohydrate utilization	768	0.388448	-0.650904	-1.67565	0.0469032
YBR158W	254.779	290.25	248.98	0.857813	chrII	556549	558198	+	AMN1	Protein required for daughter cell separation; multiple mitotic checkpoints, and chromosome stability; contains 12 degenerate leucine-rich repeat motifs; expression is induced by the Mitotic Exit Network (MEN)	1650	0.778947	-0.221266	-0.284057	0.388183
YBR159W	368.691	433.15	360.299	0.831812	chrII	558685	559728	+	IFA38	Microsomal beta-keto-reductase; contains oleate response element (ORE) sequence in the promoter region; mutants exhibit reduced VLCFA synthesis, accumulate high levels of dihydrosphingosine, phytosphingosine and medium-chain ceramides	1044	0.53822	-0.265671	-0.493611	0.310791
YBR160W	207.171	224.769	202.456	0.90073	chrII	560078	560974	+	CDC28	Cyclin-dependent kinase (CDK) catalytic subunit; master regulator of mitotic and meiotic cell cycles; alternately associates with G1, S, G2/M phase cyclins, which provide substrate specificity; regulates basal transcription, chromosome dynamics, growth, morphogenesis; transcript induction in osmostress involves antisense RNA; human homologs CDK1, CDK2, CDK3 can each complement yeast cdc28 thermos…	897	0.541664	-0.150833	-0.278463	0.390329
YBR161W	94.6726	98.6608	92.5179	0.937737	chrII	561634	562764	+	CSH1	Mannosylinositol phosphorylceramide (MIPC) synthase catalytic subunit; forms a complex with regulatory subunit Csg2p; function in sphingolipid biosynthesis is overlapping with that of Sur1p; CSH1 has a paralog, SUR1, that arose from the whole genome duplication	1131	0.588373	-0.0927452	-0.15763	0.437374
YBR162C	276.735	255.453	270.437	1.05866	chrII	563203	564570	-	TOS1	Covalently-bound cell wall protein of unknown function; identified as a cell cycle regulated SBF target gene; deletion mutants are highly resistant to treatment with beta-1,3-glucanase; has sequence similarity to YJL171C	1368	0.478141	0.082236	0.171991	0.431722
YBR162W-A	107.281	129.547	104.839	0.809276	chrII	565231	565428	+	YSY6	Protein of unknown function; expression suppresses a secretory pathway mutation in E. coli; has similarity to the mammalian RAMP4 protein involved in secretion	198	0.580231	-0.305296	-0.526162	0.299388
YBR163W	71.3034	65.077	69.6805	1.07074	chrII	565723	567480	+	EXO5	Mitochondrial 5'-3' exonuclease and sliding exonuclease; required for mitochondrial genome maintenance; distantly related to the RecB nuclease domain of bacterial RecBCD recombinases; may be regulated by the transcription factor Ace2	1758	0.398175	0.0986068	0.247647	0.402204
YBR164C	279.127	270.289	272.774	1.00919	chrII	567875	568426	-	ARL1	Soluble GTPase with a role in regulation of membrane traffic; regulates potassium influx; role in membrane organization at trans-Golgi network; G protein of the Ras superfamily, similar to ADP-ribosylation factor	552	0.695395	0.0132026	0.0189858	0.492426
YBR165W	97.2813	82.4084	95.0672	1.15361	chrII	568852	569685	+	UBS1	Ubiquitin-conjugating enzyme suppressor that regulates Cdc34p; functions as a general positive regulator of Cdc34p activity; nuclear protein that may represent a link between nucleocytoplasmic transport and ubiquitin ligase activity	834	0.585497	0.206155	0.352103	0.362381
YBR166C	233.475	208.786	228.161	1.0928	chrII	569842	571200	-	TYR1	Prephenate dehydrogenase involved in tyrosine biosynthesis; expression is dependent on phenylalanine levels	1359	0.705944	0.128028	0.181358	0.428043
YBR167C	37.2821	33.8535	36.4336	1.07621	chrII	571468	571890	-	POP7	Subunit of both RNase MRP and nuclear RNase P; forms a soluble heterodimer with Pop6p that binds P3 domain of RNase MRP and RNase P RNAs; RNase MRP cleaves pre-rRNA, while nuclear RNase P cleaves tRNA precursors to generate mature 5' ends and facilitates turnover of nuclear RNAs	423	0.691326	0.105961	0.153272	0.439092
YBR168W	105.759	84.499	103.352	1.22312	chrII	572371	573612	+	PEX32	Peroxisomal integral membrane protein; involved in negative regulation of peroxisome size; partially functionally redundant with Pex31p; genetic interactions suggest action at a step downstream of steps mediated by Pex28p and Pex29p	1242	0.594123	0.290565	0.489066	0.312397
YBR169C	128.15	71.6185	125.234	1.74862	chrII	573915	575996	-	SSE2	Member of the heat shock protein 70 (HSP70) family; may be involved in protein folding; localized to the cytoplasm; SSE2 has a paralog, SSE1, that arose from the whole genome duplication	2082	0.452544	0.80622	1.78153	0.0374133
YBR170C	92.3901	77.0134	90.2872	1.17236	chrII	576344	578086	-	NPL4	Substrate-recruiting cofactor of the Cdc48p-Npl4p-Ufd1p segregase; assists Cdc48p in the dislocation of misfolded, polyubiquitinated ERAD substrates that are subsequently delivered to the proteasome for degradation; also involved in the regulated destruction of resident ER membrane proteins, such as HMG-CoA reductase (Hmg1/2p) and cytoplasmic proteins (Fbp1p); role in mobilizing membrane bound tr…	1743	0.536163	0.229412	0.427877	0.33437
YBR171W	132.607	155.376	129.589	0.834035	chrII	578364	578984	+	SEC66	Non-essential subunit of Sec63 complex; with Sec61 complex, Kar2p/BiP and Lhs1p forms a channel competent for SRP-dependent and post-translational SRP-independent protein targeting and import into the ER; other members are Sec63p, Sec62p, and Sec72p	621	0.691799	-0.26182	-0.378462	0.352544
YBR172C	114.998	113.767	112.381	0.98782	chrII	579150	581372	-	SMY2	GYF domain protein; involved in COPII vesicle formation; interacts with the Sec23p/Sec24p subcomplex; overexpression suppresses the temperature sensitivity of a myo2 mutant; similar to S. pombe Mpd2; SMY2 has a paralog, SYH1, that arose from the whole genome duplication	2223	0.597431	-0.0176804	-0.0295941	0.488195
YBR173C	51.9558	47.0713	50.7733	1.07865	chrII	581726	582172	-	UMP1	Chaperone required for correct maturation of the 20S proteasome; short-lived chaperone; may inhibit premature dimerization of proteasome half-mers; degraded by proteasome upon completion of its assembly	447	0.68946	0.109223	0.158419	0.437063
YBR174C	0.108694	0.606936	0.10622	0.175011	chrII	582338	582652	-		Dubious open reading frame; unlikely to encode a functional protein, based on available experimental and comparative sequence data; partially overlaps the verified ORF YBR175W; null mutant is viable and sporulation defective	315		-2.51449
YBR175W	191.084	188.959	186.735	0.988229	chrII	582408	583355	+	SWD3	Essential subunit of the COMPASS (Set1C) complex; COMPASS methylates histone H3 on lysine 4 and is required in transcriptional silencing near telomeres; WD40 beta propeller superfamily member and ortholog of mammalian WDR5	948	1.01275	-0.017082	-0.0168669	0.493271
YBR176W	65.8687	77.7552	64.3695	0.827848	chrII	583720	584658	+	ECM31	Ketopantoate hydroxymethyltransferase; required for pantothenic acid biosynthesis, converts 2-oxoisovalerate into 2-dehydropantoate	939	0.543812	-0.272563	-0.501208	0.308112
YBR177C	216.41	158.882	211.485	1.33108	chrII	584807	586162	-	EHT1	Acyl-coenzymeA:ethanol O-acyltransferase; plays a minor role in medium-chain fatty acid ethyl ester biosynthesis; possesses short-chain esterase activity; localizes to lipid particles and the mitochondrial outer membrane; EHT1 has a paralog, EEB1, that arose from the whole genome duplication	1356	0.679838	0.412594	0.6069	0.271959
YBR178W	1.52172	0.809248	1.48708	1.83761	chrII	586071	586445	+		Dubious open reading frame; unlikely to encode a functional protein, based on available experimental and comparative sequence data; partially overlaps the verified gene YBR177C	375		0.877832
YBR179C	80.8685	72.4277	79.0279	1.09113	chrII	586547	589114	-	FZO1	Mitofusin; integral membrane protein involved in mitochondrial outer membrane tethering and fusion; role in mitochondrial genome maintenance; efficient tethering and degradation of Fzo1p requires an intact N-terminal GTPase domain; targeted for destruction by the ubiquitin ligase SCF-Mdm30p and the cytosolic ubiquitin-proteasome system	2568	0.462257	0.12582	0.272187	0.392739
YBR180W	1.19564	2.29287	1.16842	0.50959	chrII	589741	591459	+	DTR1	Putative dityrosine transporter of the major facilitator superfamily; member of the 12-spanner drug:H(+) antiporter DHA1 family; required for spore wall synthesis; sequence similarity to QDR1 and QDR3, and the triple mutant dtr1 qdr1 qdr3 exhibits reduced dityrosine fluorescence relative to the single mutants; expressed during sporulation	1719		-0.972591
YBR181C	2527.79	3670.14	2470.26	0.673069	chrII	591712	592774	-	RPS6B	Protein component of the small (40S) ribosomal subunit; homologous to mammalian ribosomal protein S6, no bacterial homolog; phosphorylated on S233 by Ypk3p in a TORC1-dependent manner, and on S232 in a TORC1/2-dependent manner by Ypk1/2/3p; RPS6B has a paralog, RPS6A, that arose from the whole genome duplication	711	0.27657	-0.571174	-2.06521	0.0194517
YBR182C	13.0433	23.6705	12.7464	0.538494	chrII	593506	594864	-	SMP1	MADS-box transcription factor involved in osmotic stress response; SMP1 has a paralog, RLM1, that arose from the whole genome duplication	1359	0.628607	-0.892997	-1.4206	0.0777171
YBR182C-A	0.326083	0.404624	0.318661	0.787548	chrII	595361	595555	-		Putative protein of unknown function; identified by gene-trapping, microarray-based expression analysis, and genome-wide homology searching	195		-0.34456
YBR183W	201.193	153.15	196.614	1.2838	chrII	596115	597065	+	YPC1	Alkaline ceramidase; also has reverse (CoA-independent) ceramide synthase activity; catalyzes both breakdown and synthesis of phytoceramide; overexpression confers fumonisin B1 resistance; YPC1 has a paralog, YDC1, that arose from the whole genome duplication	951	0.507773	0.360417	0.7098	0.238914
YBR184W	48.5863	47.8805	47.4805	0.991645	chrII	597363	598934	+		Putative protein of unknown function; YBR184W is not an essential gene	1572	0.706782	-0.0121043	-0.0171259	0.493168
YBR185C	51.9558	47.0713	50.7733	1.07865	chrII	599123	599959	-	MBA1	Membrane-associated mitochondrial ribosome receptor; forms a complex with Mdm38p that may facilitate recruitment of mRNA-specific translational activators to ribosomes; possible role in protein export from the matrix to inner membrane	837	0.68946	0.109223	0.158419	0.437063
YBR186W	8.69554	7.48554	8.49762	1.1352	chrII	600553	602360	+	PCH2	Hexameric ring ATPase that remodels chromosome axis protein Hop1p; nucleolar component of the pachytene checkpoint, which prevents chromosome segregation when recombination and chromosome synapsis are defective; also represses meiotic interhomolog recombination in rDNA; required for meiotic double-stranded break formation	1695	0.684985	0.182952	0.267089	0.3947
YBR187W	206.302	313.179	201.606	0.643741	chrII	602634	603476	+	GDT1	Protein of unknown function involved in calcium homeostasis; localizes to the cis- and medial-Golgi apparatus; GFP-fusion protein localizes to the vacuole; TMEM165, a human gene which causes Congenital Disorders of Glycosylation is orthologous and functionally complements the null allele; expression pattern and physical interactions suggest a possible role in ribosome biogenesis; expression reduc…	843	0.615757	-0.635448	-1.03198	0.151041
YBR188C	29.4561	28.5934	28.7857	1.00672	chrII	603685	604107	-	NTC20	Member of the NineTeen Complex (NTC); this complex contains Prp19p and stabilizes U6 snRNA in catalytic forms of the spliceosome containing U2, U5, and U6 snRNAs	423	0.434515	0.0096685	0.0222513	0.491124
YBR189W	2166	3573.91	2116.7	0.592266	chrII	604508	605508	+	RPS9B	Protein component of the small (40S) ribosomal subunit; homologous to mammalian ribosomal protein S9 and bacterial S4; RPS9B has a paralog, RPS9A, that arose from the whole genome duplication	588	0.27657	-0.755683	-2.73234	0.00314429
YBR190W	40.9777	83.4537	40.045	0.479847	chrII	605966	606277	+		Dubious open reading frame; unlikely to encode a functional protein, based on available experimental and comparative sequence data; partially overlaps the verified ribosomal protein gene RPL21A/YBR191W	312	0.681972	-1.05935	-1.55337	0.0601679
YBR191W	1210.15	1607.13	1182.6	0.735847	chrII	606270	607140	+	RPL21A	Ribosomal 60S subunit protein L21A; homologous to mammalian ribosomal protein L21, no bacterial homolog; RPL21A has a paralog, RPL21B, that arose from the whole genome duplication	483	0.276138	-0.442523	-1.60254	0.0545179
YBR191W-A	29.8909	37.8323	29.2106	0.772106	chrII	607149	607223	+		Dubious open reading frame; unlikely to encode a functional protein, based on available experimental and comparative sequence data	75	0.630182	-0.373129	-0.592098	0.276893
YBR192W	140.868	159.759	137.661	0.861682	chrII	607652	608785	+	RIM2	Mitochondrial pyrimidine nucleotide transporter; imports pyrimidine nucleoside triphosphates and exports pyrimidine nucleoside monophosphates; member of the mitochondrial carrier family	1134	0.69971	-0.214773	-0.306945	0.379442
YBR193C	36.5212	35.6069	35.69	1.00233	chrII	609082	609753	-	MED8	Subunit of the RNA polymerase II mediator complex; associates with core polymerase subunits to form the RNA polymerase II holoenzyme; essential for transcriptional regulation	672	0.785352	0.00336321	0.00428243	0.498292
YBR194W	38.8038	32.235	37.9206	1.17638	chrII	610038	610409	+	AIM4	Protein proposed to be associated with the nuclear pore complex; null mutant is viable, displays elevated frequency of mitochondrial genome loss and is sensitive to freeze-thaw stress	372	0.690401	0.234353	0.339445	0.367137
YBR195C	76.9555	93.7379	75.204	0.802279	chrII	610614	611882	-	MSI1	Subunit of chromatin assembly factor I (CAF-1); chromatin assembly by CAF-1 affects multiple processes including silencing at telomeres, mating type loci, and rDNA; maintenance of kinetochore structure; deactivation of DNA damage checkpoint after DNA repair; chromatin dynamics during transcription; and repression of divergent noncoding transcription; Msi1p localizes to nucleus and cytoplasm and i…	1269	0.407758	-0.317824	-0.779443	0.217859
YBR196C	1065.42	1130.92	1041.17	0.920638	chrII	612236	613900	-	PGI1	Glycolytic enzyme phosphoglucose isomerase; catalyzes the interconversion of glucose-6-phosphate and fructose-6-phosphate; required for cell cycle progression and completion of the gluconeogenic events of sporulation	1665	0.372141	-0.119295	-0.320563	0.374271
YBR196C-A	0.217388	1.01156	0.212441	0.210013	chrII	614024	614173	-		Putative protein of unknown function; identified by fungal homology and RT-PCR	150		-2.25145
YBR196C-B	0.978248	0.674373	0.955983	1.41759	chrII	614526	614630	-		Putative protein of unknown function; identified by expression profiling and mass spectrometry	105		0.503437
YBR197C	22.0649	23.8728	21.5627	0.903233	chrII	615203	615856	-		Protein of unknown function; green fluorescent protein (GFP)-fusion protein localizes to the cytoplasm and nucleus; YBR197C is not an essential gene; relative distribution to the nucleus increases upon DNA replication stress; YBR197C has a paralog, YPL077C, that arose from the whole genome duplication	654	0.625798	-0.14683	-0.234628	0.407249
YBR198C	94.4552	98.3911	92.3054	0.938148	chrII	616127	618523	-	TAF5	Subunit (90 kDa) of TFIID and SAGA complexes; involved in RNA polymerase II transcription initiation and in chromatin modification	2397	0.585562	-0.0921119	-0.157305	0.437502
YBR199W	485.754	401.724	474.698	1.18165	chrII	618909	620303	+	KTR4	Glycosyltransferase involved in protein glycosylation; transfers GDP-mannose to methyl-alpha-mannoside in vitro; member of the KRE2/MNT1 mannosyltransferase family of type II membrane proteins with a short cytoplasmic N-terminus, a membrane-spanning region and a highly conserved catalytic lumenal domain	1395	0.474743	0.240806	0.507234	0.305995
YBR200W	78.1511	85.3082	76.3724	0.895252	chrII	620872	622527	+	BEM1	Protein containing SH3-domains; involved in establishing cell polarity and morphogenesis; functions as a scaffold protein for complexes that include Cdc24p, Ste5p, Ste20p, and Rsr1p	1656	0.582475	-0.159634	-0.274061	0.392019
YBR200W-A	0	0	0		chrII	622983	623147	+		Putative protein of unknown function; identified by fungal homology and RT-PCR	165
YBR201W	57.0644	63.0539	55.7657	0.884412	chrII	623576	624211	+	DER1	ER membrane protein that promotes export of misfolded polypeptides; required for ER-associated protein degradation of misfolded or unassembled proteins; initiates export of aberrant polypeptides from ER lumen by threading them into the ER membrane and routing them to Hrd1p for ubiquitylation; N- and C- termini protrude into the cytoplasm; similar to Dfm1p; homolog of mammalian derlin-1	636	0.61474	-0.177209	-0.288266	0.386571
YBR201C-A	4.13038	3.57418	4.03637	1.12931	chrII	624493	624696	-		Putative protein of unknown function	204		0.175447
YBR202W	122.444	110.732	119.657	1.0806	chrII	625772	628309	+	MCM7	Component of the Mcm2-7 hexameric helicase complex; MCM2-7 primes origins of DNA replication in G1 and becomes an active ATP-dependent helicase that promotes DNA melting and elongation in S-phase; forms an Mcm4p-6p-7p subcomplex	2538	0.627294	0.111833	0.178279	0.429252
YBR203W	9.78248	9.71098	9.55983	0.984435	chrII	629168	631942	+	COS111	Protein required for antifungal drug ciclopirox olamine resistance; not related to the subtelomerically-encoded COS family; the authentic, non-tagged protein is detected in highly purified mitochondria in high-throughput studies	2775	0.836445	-0.022632	-0.0270574	0.489207
YBR204C	126.629	87.736	123.747	1.41044	chrII	632254	633381	-	LDH1	Serine hydrolase; exhibits active esterase plus weak triacylglycerol lipase activities; proposed role in lipid homeostasis, regulating phospholipid and non-polar lipid levels and required for mobilization of LD-stored lipids; localizes to the lipid droplet (LD) surface; contains a classical serine containing catalytic triad (GxSxG motif)	1128	0.541758	0.496149	0.915813	0.179883
YBR205W	204.78	235.626	200.119	0.849308	chrII	633622	634836	+	KTR3	Putative alpha-1,2-mannosyltransferase; involved in O- and N-linked protein glycosylation; member of the KRE2/MNT1 mannosyltransferase family; Svp26p mediates uptake of Ktr3p into COPII vesicles; relocalizes from nucleus to vacuole upon DNA replication stress	1215	0.613088	-0.235641	-0.384351	0.350359
YBR206W	48.695	53.6127	47.5867	0.887601	chrII	634601	634924	+		Dubious open reading frame; unlikely to encode a functional protein, based on available experimental and comparative sequence data; partially overlaps the verified gene KTR3	324	0.523267	-0.172016	-0.328735	0.371178
YBR207W	155.433	115.25	151.895	1.31796	chrII	635146	636543	+	FTH1	Putative high affinity iron transporter; involved in transport of intravacuolar stores of iron; forms complex with Fet5p; expression is regulated by iron; proposed to play indirect role in endocytosis; protein abundance increases in response to DNA replication stress	1398	0.462528	0.398303	0.861143	0.19458
YBR208C	67.8252	136.561	66.2815	0.485363	chrII	636703	642210	-	DUR1%2C2	Urea amidolyase; contains both urea carboxylase and allophanate hydrolase activities, degrades urea to CO2 and NH3; expression sensitive to nitrogen catabolite repression and induced by allophanate, an intermediate in allantoin degradation; protein abundance increases in response to DNA replication stress	5508	0.519697	-1.04286	-2.00668	0.022392
YBR209W	0	0.202312	0	0	chrII	642583	642900	+		Dubious open reading frame; unlikely to encode a functional protein, based on available experimental and comparative sequence data; YBR209W is not an essential gene	318		#NAME?
YBR210W	62.4992	63.6608	61.0767	0.959407	chrII	645550	645978	+	ERV15	Protein involved in export of proteins from the endoplasmic reticulum; ERV15 has a paralog, ERV14, that arose from the whole genome duplication	429	0.595963	-0.059785	-0.100317	0.460046
YBR211C	96.7378	79.4412	94.5361	1.19001	chrII	646158	647132	-	AME1	Essential kinetochore protein associated with microtubules and SPBs; component of the kinetochore sub-complex COMA (Ctf19p, Okp1p, Mcm21p, Ame1p); involved in spindle checkpoint maintenance; orthologous to human centromere constitutive-associated network (CCAN) subunit CENP-U and fission yeast Mis17; relative distribution to the nucleus increases upon DNA replication stress	975	0.581971	0.250978	0.431254	0.333142
YBR212W	54.5645	37.2928	53.3226	1.42983	chrII	647886	649904	+	NGR1	RNA binding protein that negatively regulates growth rate; interacts with the 3' UTR of the mitochondrial porin (POR1) mRNA and enhances its degradation; overexpression impairs mitochondrial function; interacts with Dhh1p to mediate POR1 mRNA decay; expressed in stationary phase	2019	0.635183	0.515848	0.812124	0.20836
YBR213W	75.8685	7.62042	74.1418	9.72936	chrII	650368	651192	+	MET8	Bifunctional dehydrogenase and ferrochelatase; involved in the biosynthesis of siroheme, a prosthetic group used by sulfite reductase; required for sulfate assimilation and methionine biosynthesis	825	0.690199	3.28234	4.75565	9.89046e-07
YBR214W	32.8256	35.2023	32.0785	0.911263	chrII	651415	652998	+	SDS24	Protein involved in cell separation during budding; one of two S. cerevisiae homologs (Sds23p and Sds24p) of the S. pombe Sds23 protein, which is implicated in APC/cyclosome regulation; may play an indirect role in fluid-phase endocytosis; protein abundance increases in response to DNA replication stress; SDS24 has a paralog, SDS23, that arose from the whole genome duplication	1584	0.781833	-0.134061	-0.171471	0.431927
YBR215W	49.2385	46.4643	48.1178	1.03559	chrII	653356	655317	+	HPC2	Subunit of the HIR complex; HIR is a nucleosome assembly complex involved in regulation of histone gene transcription; mutants display synthetic defects with subunits of FACT, a complex that allows passage of RNA Pol II through nucleosomes	1878	0.690827	0.050447	0.073024	0.470893
YBR216C	133.585	121.185	130.545	1.07724	chrII	655576	657600	-	YBP1	Protein involved in cellular response to oxidative stress; required for oxidation of specific cysteine residues of transcription factor Yap1p, resulting in nuclear localization of Yap1p in response to stress; YBP1 has a paralog, YBP2, that arose from the whole genome duplication	2025	0.518417	0.107334	0.207042	0.417988
YBR217W	44.1298	42.0809	43.1254	1.02482	chrII	657832	658392	+	ATG12	Ubiquitin-like modifier involved in autophagy and the Cvt pathway; conserved; conjugated to Atg5p to form a complex involved in Atg8p lipidation; Atg5p-Atg12p cojugate also forms a complex with Atg16p; the Atg5-Atg12/Atg16 complex binds to membranes and is essential for autophagosome formation	561	0.659492	0.0353736	0.0536376	0.478612
YBR218C	356.191	204.335	348.084	1.7035	chrII	658707	662249	-	PYC2	Pyruvate carboxylase isoform; cytoplasmic enzyme that converts pyruvate to oxaloacetate; differentially regulated than isoform Pyc1p; mutations in the human homolog are associated with lactic acidosis; PYC2 has a paralog, PYC1, that arose from the whole genome duplication	3543	0.778449	0.768498	0.987217	0.161768
YBR219C	37.8256	37.0905	36.9647	0.996606	chrII	662499	663303	-		Putative protein of unknown function; YBR219C is not an essential gene	384	0.60029	-0.0049044	-0.00817005	0.496741
YBR220C	123.911	143.642	121.091	0.843009	chrII	662995	664677	-		Putative protein of unknown function; YBR220C is not an essential gene	1683	0.745862	-0.24638	-0.330329	0.370576
YBR221C	383.908	355.395	375.17	1.05564	chrII	665153	666253	-	PDB1	E1 beta subunit of the pyruvate dehydrogenase (PDH) complex; PDH is an evolutionarily conserved multi-protein complex found in mitochondria	1101	0.512672	0.0781223	0.152383	0.439443
YBR221W-A	0	0.0674373	0	0	chrII	666538	666642	+		Putative protein of unknown function; identified by expression profiling and mass spectrometry	105		#NAME?
YBR222C	70.2164	51.3872	68.6183	1.33532	chrII	666720	668351	-	PCS60	Oxalyl-CoA synthetase; capable of catalyzing conversion of oxalate to oxalyl-CoA; catalyzes first step in pathway of oxalate degradation that functions to protect yeast from inhibitory effects of oxalate; peroxisomal protein that binds mRNA; localizes to both peroxisomal peripheral membrane and matrix, expression is highly inducible by oleic acid; similar to E. coli long chain acyl-CoA synthetase	1632	0.532635	0.417183	0.783244	0.216742
YBR223C	24.2388	17.8709	23.6871	1.32546	chrII	668663	670297	-	TDP1	Tyrosyl-DNA phosphodiesterase I; hydrolyzes 3' and 5'-phosphotyrosyl bonds; involved in the repair of DNA lesions created by topoisomerase I and topoisomerase II; mutations in human homolog result in the neurodegenerative disease SCAN1	1635	0.856656	0.406491	0.474509	0.317568
YBR223W-A	0	0	0		chrII	668721	668840	+		Dubious open reading frame; unlikely to encode a functional protein, based on available experimental and comparative sequence data; completely overlaps YBR223C; identified by gene-trapping, microarray-based expression analysis, and genome-wide homology searching	120
YBR224W	0.978248	1.079	0.955983	0.885992	chrII	670125	670640	+		Dubious open reading frame; unlikely to encode a functional protein, based on available experimental and comparative sequence data; partially overlaps the verified gene TDP1	516		-0.174635
YBR225W	34.5648	26.0308	33.7781	1.29762	chrII	670627	673329	+		Putative protein of unknown function; non-essential gene identified in a screen for mutants affected in mannosylphophorylation of cell wall components	2703	0.898161	0.375866	0.418484	0.337797
YBR226C	1.52172	0.674373	1.48708	2.20513	chrII	673155	673565	-		Dubious open reading frame; unlikely to encode a functional protein, based on available experimental and comparative sequence data; partially overlaps the uncharacterized ORF YBR225W	411		1.14087
YBR227C	71.7382	78.2273	70.1054	0.896175	chrII	673572	675134	-	MCX1	Non-proteolytic ATPase of the AAA family; stimulates incorporation of the pyridoxal phosphate cofactor into Hem1p (5-aminolevulinic acid synthase); localized to the mitochondrial matrix; ortholog of vertebrate CLPX, which promotes erythropoiesis	1563	0.687012	-0.158147	-0.230195	0.40897
YBR228W	48.0428	34.7977	46.9494	1.34921	chrII	675313	676227	+	SLX1	Endonuclease involved in DNA recombination and repair; subunit of a complex, with Slx4p, that hydrolyzes 5' branches from duplex DNA in response to stalled or converging replication forks; function overlaps with that of Sgs1p-Top3p	915	0.772558	0.432115	0.559331	0.287968
YBR229C	82.6076	65.4142	80.7274	1.2341	chrII	676357	679221	-	ROT2	Glucosidase II catalytic subunit; required for normal cell wall synthesis; mutations in rot2 suppress tor2 mutations, and are synthetically lethal with rot1 mutations	2865	0.459526	0.303455	0.660364	0.25451
YBR230C	76.8468	40.9345	75.0977	1.83458	chrII	679549	680050	-	OM14	Mitochondrial outer membrane receptor for cytosolic ribosomes; integral protein of the outer membrane that interacts with the nascent chain-associated complex (NAC) bound to ribosomes, contributing to co-translational mitochondrial import; interacts with porin (Por1p) and Om45p; abundance is decreased in cells grown in glucose relative to other carbon sources	405	0.652618	0.875454	1.34145	0.0898873
YBR230W-A	32.2822	22.1869	31.5474	1.4219	chrII	680362	680562	+		Putative protein of unknown function; YBR230W-A has a paralog, COQ8, that arose from the whole genome duplication	201	0.697538	0.507815	0.72801	0.233304
YBR231C	48.695	42.6878	47.5867	1.11476	chrII	682179	683090	-	SWC5	Component of the SWR1 complex; complex exchanges histone variant H2AZ (Htz1p) for chromatin-bound histone H2A; protein abundance increases in response to DNA replication stress; relocalizes to the cytosol in response to hypoxia	912	0.781752	0.156733	0.20049	0.420549
YBR232C	0	0.134875	0	0	chrII	683373	683732	-		Dubious open reading frame; unlikely to encode a functional protein, based on available experimental and comparative sequence data	360		#NAME?
YBR233W	34.2387	33.7187	33.4594	0.992311	chrII	683428	684669	+	PBP2	RNA binding protein; has similarity to mammalian heterogeneous nuclear RNP K protein, involved in the regulation of telomere position effect and telomere length; relative distribution to the nucleus increases upon DNA replication stress	1242	0.692932	-0.0111364	-0.0160713	0.493589
YBR233W-A	50.5428	44.0366	49.3924	1.12162	chrII	684977	685261	+	DAD3	Essential subunit of the Dam1 complex (aka DASH complex); complex couples kinetochores to the force produced by MT depolymerization thereby aiding in chromosome segregation; is transferred to the kinetochore prior to mitosis	285	0.822729	0.165588	0.201266	0.420245
YBR234C	161.193	109.586	157.525	1.43746	chrII	685438	686592	-	ARC40	Subunit of the ARP2/3 complex; ARP2/3 is required for the motility and integrity of cortical actin patches	1155	0.655673	0.523519	0.798445	0.212306
YBR235W	64.1296	54.6242	62.67	1.14729	chrII	686901	690263	+	VHC1	Vacuolar membrane cation-chloride cotransporter (CCC); likely mediates K+ and Cl- cotransport into the vacuole; has a role in potassium homeostasis and salt tolerance; localizes to sites of contact between the vacuole and mitochondria (vCLAMPs); similar to mammalian electroneutral Na(+)-(K+)-C1- cotransporter family	3363	0.470823	0.198233	0.421035	0.336865
YBR236C	127.172	113.969	124.278	1.09045	chrII	690383	691693	-	ABD1	Methyltransferase; catalyzes the transfer of a methyl group from S-adenosylmethionine to the GpppN terminus of capped mRNA; nuclear protein that relocalizes to the cytosol in response to hypoxia	1311	0.629971	0.124925	0.198303	0.421404
YBR237W	106.738	116.329	104.308	0.896663	chrII	691969	694518	+	PRP5	RNA helicase in the DEAD-box family; necessary for prespliceosome formation, bridges U1 and U2 snRNPs and enables stable U2 snRNP association with intron RNA	2550	0.429485	-0.157362	-0.366396	0.357035
YBR238C	10.1086	18.8825	9.87849	0.523157	chrII	695107	697302	-		Mitochondrial membrane protein; not required for respiratory growth but causes a synthetic respiratory defect in combination with rmd9 mutations; transcriptionally up-regulated by TOR; deletion increases life span; YBR238C has a paralog, RMD9, that arose from the whole genome duplication	2196	0.564253	-0.934684	-1.6565	0.0488106
YBR239C	19.0215	17.6011	18.5886	1.0561	chrII	698354	699943	-	ERT1	Transcriptional regulator; involved in regulation of gluconeogenesis and fermentable carbon utilization; GFP-fusion protein localizes to cytoplasm, nucleus; null mutation affects periodicity of transcriptional and metabolic oscillation; plays role in restricting Ty1 transposition; member of the zinc cluster family of proteins, similar to Rds2p	1590	0.851917	0.078745	0.0924328	0.463177
YBR240C	14.565	13.8921	14.2335	1.02458	chrII	700490	701842	-	THI2	Transcriptional activator of thiamine biosynthetic genes; interacts with regulatory factor Thi3p to control expression of thiamine biosynthetic genes with respect to thiamine availability; acts together with Pdc2p to respond to thiaminediphosphate demand, possibly as related to carbon source availability; zinc finger protein of the Zn(II)2Cys6 type	1353	0.741944	0.0350286	0.0472119	0.481172
YBR241C	30.6518	19.2871	29.9541	1.55307	chrII	702589	704055	-		Putative transporter, member of the sugar porter family; green fluorescent protein (GFP)-fusion protein localizes to the vacuolar membrane; YBR241C is not an essential gene; YBR241C has a paralog, VPS73, that arose from the whole genome duplication	1467	0.589177	0.63512	1.07798	0.140522
YBR242W	53.5862	76.0693	52.3666	0.688406	chrII	704670	705386	+		Putative protein of unknown function; green fluorescent protein (GFP)-fusion protein localizes to the cytoplasm and nucleus; YBR242W is not an essential gene; YBR242W has a paralog, YGL101W, that arose from the whole genome duplication	717	0.429925	-0.538668	-1.25293	0.105115
YBR243C	89.8901	71.7533	87.8442	1.22425	chrII	705447	706793	-	ALG7	UDP-N-acetyl-glucosamine-1-P transferase; transfers Glc-Nac-P from UDP-GlcNac to Dol-P in the ER in the first step of the dolichol pathway of protein asparagine-linked glycosylation; inhibited by tunicamycin; human homolog DPAGT1 can complement yeast ALG7 mutant	1347	0.450633	0.291901	0.647758	0.258571
YBR244W	153.041	136.156	149.558	1.09843	chrII	707528	708016	+	GPX2	Phospholipid hydroperoxide glutathione peroxidase; protects cells from phospholipid hydroperoxides and nonphospholipid peroxides during oxidative stress; induced by glucose starvation; protein abundance increases in response to DNA replication stress	489	0.523006	0.135446	0.258976	0.397827
YBR245C	114.238	119.027	111.638	0.937918	chrII	708150	711539	-	ISW1	ATPase subunit of imitation-switch (ISWI) class chromatin remodelers; with Ioc3p forms Isw1a complex involved in repression of transcription initiation; with Ioc2p and Ioc4p forms Isw1b complex involved in regulation of transcription elongation; Isw1b recruited to ORFs by H3K36 methylation and acts with Chd1p to prevent trans-histone exchange over coding regions; Isw1p import into nucleus depends…	3390	0.431839	-0.0924656	-0.21412	0.415227
YBR246W	109.129	107.765	106.645	0.98961	chrII	711591	712754	+	RRT2	Methylesterase performing penultimate step of diphthamide biosynthesis; hydrolyzes methylated diphthine to produce diphthine and allows Dph6-catalyzed amidation reaction to occur; deletion leads to resistance to sordarin and accumulation of methylatediphthine; WD40 domain-containing protein; involved in endosomal recycling; forms complex with Rtt10p that functions in retromer-mediated pathway for…	1164	0.56558	-0.0150682	-0.0266421	0.489373
YBR247C	33.9126	66.4258	33.1407	0.498914	chrII	713004	714455	-	ENP1	Protein associated with U3 and U14 snoRNAs; required for pre-rRNA processing and 40S ribosomal subunit synthesis; localized in the nucleus and concentrated in the nucleolus; human BYSL functionally complements the heat sensitivity of an enp1 ts mutant	1452	0.470926	-1.00314	-2.13014	0.0165801
YBR248C	477.82	245.472	466.944	1.90223	chrII	714807	716465	-	HIS7	Imidazole glycerol phosphate synthase; glutamine amidotransferase:cyclase that catalyzes the fifth step of histidine biosynthesis and also produces 5-aminoimidazole-4-carboxamide ribotide (AICAR), a purine precursor	1659	0.569366	0.927693	1.62934	0.0516203
YBR249C	570.21	437.668	557.232	1.27318	chrII	716882	717994	-	ARO4	3-deoxy-D-arabino-heptulosonate-7-phosphate (DAHP) synthase; catalyzes the first step in aromatic amino acid biosynthesis and is feedback-inhibited by tyrosine or high concentrations of phenylalanine or tryptophan; relative distribution to the nucleus increases upon DNA replication stress	1113	0.523264	0.348439	0.665896	0.252739
YBR250W	6.41296	5.66474	6.267	1.10632	chrII	719033	720604	+	SPO23	Protein of unknown function; associates with meiosis-specific protein Spo1p	1572	0.673905	0.145766	0.2163	0.414377
YBR251W	176.193	163.401	172.183	1.05375	chrII	721390	722313	+	MRPS5	Mitochondrial ribosomal protein of the small subunit	924	0.720531	0.0755296	0.104825	0.458257
YBR252W	151.737	168.998	148.284	0.877428	chrII	722611	723054	+	DUT1	Deoxyuridine triphosphate diphosphatase (dUTPase); catalyzes hydrolysis of dUTP to dUMP and PPi, thereby preventing incorporation of uracil into DNA during replication; critical for the maintenance of genetic stability; also has diphosphatase activity on deoxyinosine triphosphate; human homolog DUT allows growth of yeast haploid dut1 null mutant after sporulation of heterozygous diploid	444	0.642449	-0.188648	-0.293638	0.384517
YBR253W	89.6727	74.1811	87.6317	1.18132	chrII	723270	723635	+	SRB6	Subunit of the RNA polymerase II mediator complex; associates with core polymerase subunits to form the RNA polymerase II holoenzyme; essential for transcriptional regulation	366	0.504201	0.240402	0.476798	0.316753
YBR254C	103.694	81.0597	101.334	1.25012	chrII	723736	724263	-	TRS20	Core component of transport protein particle (TRAPP) complexes I-III; TRAPPs are multimeric guanine nucleotide-exchange factors for GTPase Ypt1p, regulating ER-Golgi traffic (TRAPPI), intra-Golgi traffic (TRAPPII), endosome-Golgi traffic (TRAPPII and III) and autophagy (TRAPPIII); mutation leads to defects in endocytic recycling, block in sporulation/meiosis; mutations in human homolog TRAPPC2 ca…	528	0.564984	0.322064	0.570041	0.284325
YBR255W	83.2597	67.7071	81.3647	1.20172	chrII	724456	726540	+	MTC4	Protein of unknown function; required for normal growth rate at 15 degrees C; green fluorescent protein (GFP)-fusion protein localizes to the cytoplasm in a punctate pattern; mtc4 is synthetically sick with cdc13-1	2085	0.677199	0.265097	0.391461	0.347728
YBR255C-A	24.5649	17.0616	24.0058	1.407	chrII	726618	727074	-		Putative protein of unknown function; may interact with respiratory chain complexes III (ubiquinol-cytochrome c reductase) or IV (cytochrome c oxidase); identified by sequence comparison with hemiascomycetous yeast species	363	0.853925	0.492625	0.576896	0.282005
YBR256C	1138.68	311.021	1112.76	3.57778	chrII	727386	728102	-	RIB5	Riboflavin synthase; catalyzes the last step of the riboflavin biosynthesis pathway	717	0.617591	1.83906	2.9778	0.00145162
YBR257W	51.9558	57.7938	50.7733	0.878525	chrII	728885	729724	+	POP4	Subunit of both RNase MRP and nuclear RNase P; RNase MRP cleaves pre-rRNA, while nuclear RNase P cleaves tRNA precursors to generate mature 5' ends and facilitates turnover of nuclear RNAs; binds to the RPR1 RNA subunit in RNase P	840	0.413811	-0.186845	-0.451522	0.325807
YBR258C	51.195	47.5433	50.0298	1.0523	chrII	729734	730162	-	SHG1	Subunit of the COMPASS (Set1C) complex; COMPASS methylates histone H3 on lysine 4 and is required in transcriptional silencing near telomeres	429	0.714822	0.0735437	0.102884	0.459028
YBR259W	44.782	43.0925	43.7628	1.01555	chrII	730387	732453	+		Protein of unknown function; YBR259W is not an essential gene; forms cytoplasmic foci upon DNA replication stress	2067	0.807862	0.0222683	0.0275645	0.489005
YBR260C	47.6081	38.5067	46.5245	1.20822	chrII	732639	734639	-	RGD1	GTPase-activating protein (RhoGAP) for Rho3p and Rho4p; possibly involved in control of actin cytoskeleton organization	2001	0.616824	0.27288	0.442395	0.329102
YBR261C	37.4995	45.4528	36.646	0.806244	chrII	734832	735530	-	TAE1	AdoMet-dependent proline methyltransferase; catalyzes the dimethylation of ribosomal proteins Rpl12 and Rps25 at N-terminal proline residues; has a role in protein synthesis; fusion protein localizes to the cytoplasm	699	0.444451	-0.310712	-0.699093	0.242247
YBR262C	102.933	73.4393	100.591	1.36971	chrII	735720	736040	-	MIC12	Component of the MICOS complex; MICOS (formerly MINOS or MitOS) is a mitochondrial inner membrane complex that extends into the intermembrane space and has a role in the maintenance of crista junctions, inner membrane architecture, and formation of contact sites to the outer membrane; forms a subcomplex with Mic10p and Mic27p whose assembly and stability requires cardiolipin	321	0.553695	0.453872	0.819715	0.206189
YBR263W	100.542	112.216	98.2538	0.875579	chrII	736264	737736	+	SHM1	Mitochondrial serine hydroxymethyltransferase; converts serine to glycine plus 5,10 methylenetetrahydrofolate; involved in generating precursors for purine, pyrimidine, amino acid, and lipid biosynthesis; reverse reaction generates serine	1473	0.604026	-0.19169	-0.317354	0.375487
YBR264C	80.8685	68.4489	79.0279	1.15455	chrII	737770	738369	-	YPT10	Rab family GTP-binding protein; contains the PEST signal sequence specific for proteolytic enzymes; may be involved in vesicular transport; overexpression leads to accumulation of Golgi-like cisternae with budding vesicles	600	0.633715	0.207335	0.327174	0.371768
YBR265W	109.89	95.4238	107.389	1.12539	chrII	738582	739544	+	TSC10	3-ketosphinganine reductase; catalyzes the second step in phytosphingosine synthesis; essential for growth in the absence of exogenous dihydrosphingosine or phytosphingosine; localized to lipid droplets; member of short chain dehydrogenase/reductase protein family	963	0.420483	0.170421	0.405298	0.342629
YBR267W	44.1298	116.936	43.1254	0.368794	chrII	739841	741022	+	REI1	Cytoplasmic pre-60S factor; required for the correct recycling of shuttling factors Alb1, Arx1 and Tif6 at the end of the ribosomal large subunit biogenesis; involved in bud growth in the mitotic signaling network	1182	0.447734	-1.43911	-3.21421	0.000654016
YBR266C	0	0	0		chrII	739936	740388	-	SLM6	Protein with a potential role in actin cytoskeleton organization; gene exhibits synthetic genetic interaction with MSS4 encoding phosphatidylinositol 4-phosphate kinase	453
YBR268W	87.064	77.6204	85.0825	1.09614	chrII	741299	741616	+	MRPL37	Mitochondrial ribosomal protein of the large subunit	318	0.525054	0.132426	0.252214	0.400438
YBR269C	37.3908	22.7938	36.5398	1.60306	chrII	742160	742576	-	SDH8	Protein required for assembly of succinate dehydrogenase; interacts with flavinylated Sdh1p and may function as a chaperone for free Sdh1p, protecting its FAD cofactor from redox reactions before assembly of the complex; soluble protein of the mitochondrial matrix; respiratory defect of null mutant is functionally complemented by Drosophila and human orthologs	417	0.706032	0.680825	0.964298	0.167448
YBR270C	41.7386	47.6108	40.7886	0.85671	chrII	742761	744398	-	BIT2	Subunit of TORC2 membrane-associated complex; involved in regulation of actin cytoskeletal dynamics during polarized growth and cell wall integrity; interacts with Slm1p and Slm2p, homologous PH domain-containing TORC2 substrates; BIT2 has a paralog, BIT61, that arose from the whole genome duplication	1638	0.702411	-0.223122	-0.317652	0.375375
YBR271W	36.956	69.393	36.1149	0.52044	chrII	744852	746111	+	EFM2	S-adenosylmethionine-dependent methyltransferase; seven-beta-strand lysine methyltransferase which dimethylates translation elongation factor EF2 (Eft1p and Eft2p) at lysine 613 and methylates EF3 (Yef3p) at lysine 187; green fluorescent protein (GFP)-fusion protein localizes to the cytoplasm; involved in regulation of translational termination; predicted involvement in ribosome biogenesis	1260	0.605476	-0.942196	-1.55612	0.0598392
YBR272C	144.998	128.266	141.698	1.10472	chrII	746361	747803	-	HSM3	Proteasome-interacting protein; involved in the assembly of the base subcomplex of the 19S proteasomal regulatory particle (RP); involved in DNA mismatch repair during slow growth; weak similarity to Msh1p; related to human 19S subunit S5b; structural study suggests Hsm3p is a scaffold protein for Rpt1p-Rpt2p complex formation	1443	0.596365	0.143681	0.240928	0.404805
YBR273C	144.781	120.713	141.485	1.17208	chrII	748061	749371	-	UBX7	UBX (ubiquitin regulatory X) domain-containing protein; interacts with Cdc48p; UBX7 has a paralog, UBX6, that arose from the whole genome duplication	1311	0.533416	0.229074	0.429448	0.333799
YBR274W	90.651	83.892	88.5877	1.05597	chrII	749594	751177	+	CHK1	Serine/threonine kinase and DNA damage checkpoint effector; mediates cell cycle arrest via phosphorylation of Pds1p; phosphorylated by checkpoint signal transducer Mec1p; homolog of S. pombe and mammalian Chk1 checkpoint kinase	1584	0.691918	0.0785727	0.113558	0.454794
YBR275C	78.0424	104.528	76.2662	0.729625	chrII	751356	757106	-	RIF1	Protein that binds to the Rap1p C-terminus; acts synergistically with Rif2p to help control telomere length and establish telomeric silencing; involved in control of DNA replication; contributes to resection of DNA double strand breaks (DSBs); deletion results in telomere elongation	5751	0.477122	-0.454773	-0.953157	0.170255
YBR276C	113.694	110.193	111.106	1.00829	chrII	757620	760043	-	PPS1	Protein phosphatase; has specificity for serine, threonine, and tyrosine residues; has a role in the DNA synthesis phase of the cell cycle	2424	0.633846	0.0119148	0.0187976	0.492501
YBR277C	0	0.202312	0	0	chrII	760215	760616	-		Dubious open reading frame; unlikely to encode a functional protein, based on available experimental and comparative sequence data; partially overlaps the verified gene YBR278W	402		#NAME?
YBR278W	69.0208	72.6974	67.4499	0.927816	chrII	760294	760899	+	DPB3	Third-largest subunit of DNA polymerase II (DNA polymerase epsilon); required to maintain fidelity of chromosomal replication and also for inheritance of telomeric silencing; stabilizes the interaction of Pol epsilon with primer-template DNA, positively affecting the processivity of the polymerase and exonuclease activities of Pol epsilon; mRNA abundance peaks at the G1/S boundary of the cell cyc…	606	0.457879	-0.108089	-0.236064	0.406691
YBR279W	107.607	110.665	105.158	0.950241	chrII	761257	762594	+	PAF1	Component of the Paf1p complex involved in transcription elongation; binds to and modulates the activity of RNA polymerases I and II; required for expression of a subset of genes, including cell cycle-regulated genes; involved in SER3 repression by helping to maintain SRG1 transcription-dependent nucleosome occupancy; homolog of human PD2/hPAF1	1338	0.626492	-0.0736349	-0.117535	0.453218
YBR280C	55.5427	32.6397	54.2786	1.66296	chrII	762784	764697	-	SAF1	F-Box protein involved in proteasome-dependent degradation of Aah1p; involved in proteasome-dependent degradation of Aah1p during entry of cells into quiescence; interacts with Skp1	1914	0.556064	0.733756	1.31955	0.0934922
YBR281C	207.823	69.3256	203.093	2.92956	chrII	764970	767606	-	DUG2	Component of glutamine amidotransferase (GATase II); forms a complex with Dug3p to degrade glutathione (GSH) and other peptides containing a gamma-glu-X bond in an alternative pathway to GSH degradation by gamma-glutamyl transpeptidase (Ecm38p)	2637	0.605021	1.55068	2.56302	0.00518828
YBR282W	107.499	90.973	105.052	1.15476	chrII	768240	768680	+	MRPL27	Mitochondrial ribosomal protein of the large subunit; homolog of human Bcl-2 interacting protein BMRP	441	0.536409	0.207592	0.387003	0.349377
YBR283C	240.54	269.075	235.065	0.873606	chrII	768943	770415	-	SSH1	Subunit of the Ssh1 translocon complex; Sec61p homolog involved in co-translational pathway of protein translocation; not essential	1473	0.692291	-0.194945	-0.281594	0.389127
YBR284W	6.95643	8.56454	6.7981	0.793749	chrII	771239	773632	+		Putative metallo-dependent hydrolase superfamily protein; similar to AMP deaminases but lacks key catalytic residues and does not rescue purine nucleotide metabolic defect of quadruple aah1 ade8 amd1 his1 mutant; null mutant exhibits longer telomeres, altered Ty mobility, decreased resistance to rapamycin and wortmannin; induced in response to hydrostatic pressure; not an essential gene; YBR284W …	2394	0.773622	-0.333245	-0.430759	0.333322
YBR285W	10.2173	6.47398	9.98471	1.54228	chrII	773922	774356	+		Putative protein of unknown function; YBR285W is not an essential gene	435	0.59703	0.625066	1.04696	0.147559
YBR286W	553.253	456.348	540.661	1.18476	chrII	774700	776313	+	APE3	Vacuolar aminopeptidase Y; processed to mature form by Prb1p	1614	0.563925	0.244589	0.433726	0.332244
YBR287W	92.064	51.1175	89.9686	1.76003	chrII	776571	777854	+		Protein of unknown function; green fluorescent protein (GFP)-fusion protein localizes to the ER; YBR287W is not an essential gene	1284	0.549465	0.815604	1.48436	0.0688568
YBR288C	155.867	180.193	152.32	0.845317	chrII	778012	779463	-	APM3	Mu3-like subunit of the clathrin associated protein complex (AP-3); functions in transport of alkaline phosphatase to the vacuole via the alternate pathway	1452	0.967725	-0.242435	-0.250521	0.401092
YBR289W	63.9368	59.9169	62.4816	1.0428	chrII	779667	782384	+	SNF5	Subunit of the SWI/SNF chromatin remodeling complex; involved in transcriptional regulation; functions interdependently in transcriptional activation with Snf2p and Snf6p; relocates to the cytosol under hypoxic conditions	2718	0.50623	0.0604662	0.119444	0.452462
YBR290W	184.237	172.707	180.043	1.04248	chrII	782591	783556	+	BSD2	Heavy metal ion homeostasis protein; facilitates trafficking of Smf1p and Smf2p metal transporters to vacuole where they are degraded; acts as an adaptor protein with Rsp5p in the regulated endocytosis of Smf1p and is itself ubiquitylated by Rsp5p; controls metal ion transport, prevents metal hyperaccumulation, functions in copper detoxification	966	0.706573	0.0600179	0.0849423	0.466154
YBR291C	99.89	96.0982	97.6164	1.0158	chrII	783673	784572	-	CTP1	Mitochondrial inner membrane citrate transporter; member of the mitochondrial carrier family	900	0.521306	0.0226148	0.0433809	0.482699
YBR292C	0.652165	0.472061	0.637322	1.35008	chrII	784702	785073	-		Dubious open reading frame; unlikely to encode a functional protein, based on available experimental and comparative sequence data; YBR292C is not an essential gene	372		0.433047
YBR293W	189.997	74.3159	185.673	2.49843	chrII	787006	788430	+	VBA2	Permease of basic amino acids in the vacuolar membrane	1425	0.50383	1.32102	2.62196	0.00437129
YBR294W	1425.96	26.4354	1393.5	52.7135	chrII	789235	791814	+	SUL1	High affinity sulfate permease of the SulP anion transporter family; sulfate uptake is mediated by specific sulfate transporters Sul1p and Sul2p, which control the concentration of endogenous activated sulfate intermediates	2580	0.817021	5.7201	7.00117	1.26921e-12
YBR295W	45.3255	37.5626	44.2939	1.1792	chrII	792849	796499	+	PCA1	Cadmium transporting P-type ATPase; may also have a role in copper and iron homeostasis; stabilized by Cd binding, which prevents ubiquitination; S288C and other lab strains contain a G970R mutation which eliminates Cd transport function	3651	0.624008	0.23781	0.381101	0.351564
YBR296C	3.8043	4.38343	3.71771	0.848129	chrII	796798	798522	-	PHO89	Plasma membrane Na+/Pi cotransporter; active in early growth phase; similar to phosphate transporters of Neurospora crassa; transcription regulated by inorganic phosphate concentrations and Pho4p; mutations in related human transporter genes hPit1 and hPit2 are associated with hyperphosphatemia-induced calcification of vascular tissue and familial idiopathic basal ganglia calcification	1725	0.673905	-0.237645	-0.352639	0.36218
YBR296C-A	0	0	0		chrII	800123	800242	-		Putative protein of unknown function; identified by gene-trapping, microarray-based expression analysis, and genome-wide homology searching	120
YBR297W	17.4454	17.3651	17.0484	0.981759	chrII	800523	801929	+	MAL33	MAL-activator protein; part of complex locus MAL3; nonfunctional in genomic reference strain S288C	1407	0.850613	-0.0265592	-0.0312236	0.487546
YBR298C	77.1729	56.2427	75.4164	1.34091	chrII	802631	804475	-	MAL31	Maltose permease; high-affinity maltose transporter (alpha-glucoside transporter); encoded in the MAL3 complex locus; member of the 12 transmembrane domain superfamily of sugar transporters; functional in genomic reference strain S288C	1845	0.479607	0.423212	0.882412	0.188777
YBR298C-A	0	0	0		chrII	805035	805256	-		Putative protein of unknown function; identified by gene-trapping, microarray-based expression analysis, and genome-wide homology searching	222
YBR299W	5.16297	4.70937	5.04546	1.07137	chrII	805351	807105	+	MAL32	Maltase (alpha-D-glucosidase); inducible protein involved in maltose catabolism; encoded in the MAL3 complex locus; functional in genomic reference strain S288C; hydrolyzes the disaccharides maltose, turanose, maltotriose, and sucrose	1755		0.0994516
YBR300C	0.163041	0.0674373	0.15933	2.36264	chrII	808600	809097	-		Dubious open reading frame; unlikely to encode a functional protein, based on available experimental and comparative sequence data; partially overlaps the verified gene YBR301W; YBR300C is not an essential gene	498		1.2404
YBR301W	0.434167	0.93551	0.424286	0.453534	chrII	809057	809419	+	PAU24	Cell wall mannoprotein; has similarity to Tir1p, Tir2p, Tir3p, and Tir4p; member of the seripauperin multigene family encoded mainly in subtelomeric regions; expressed under anaerobic conditions, completely repressed during aerobic growth	363		-1.14072
YBR302C	146.034	116.054	142.71	1.22968	chrII	810340	811479	-	COS2	Endosomal protein involved in turnover of plasma membrane proteins; member of the DUP380 subfamily of conserved, often subtelomeric COS genes; required for the multivesicular vesicle body sorting pathway that internalizes plasma membrane proteins for degradation; Cos proteins provide ubiquitin in trans for nonubiquitinated cargo proteins	1140	0.457267	0.298284	0.652318	0.257098
YCL076W	0	0	0		chrIII	1392	2135	+		Dubious open reading frame; unlikely to encode a functional protein, based on available experimental and comparative sequence data	744
YCL073C	4.23907	3.94508	4.14259	1.05006	chrIII	6479	8326	-	GEX1	Proton:glutathione antiporter; localized to the vacuolar and plasma membranes; imports glutathione from the vacuole and exports it through the plasma membrane; has a role in resistance to oxidative stress and modulation of the PKA pathway; GEX1 has a paralog, GEX2, that arose from a segmental duplication	1848		0.0704774
YCL069W	0.597818	0.640655	0.584212	0.911898	chrIII	9706	11082	+	VBA3	Permease of basic amino acids in the vacuolar membrane; VBA3 has a paralog, VBA5, that arose from a segmental duplication	1377		-0.133056
YCL068C	1.8478	2.15799	1.80574	0.83677	chrIII	11503	12285	-		Putative protein of unknown function	783		-0.257097
YCL067C	95.2161	79.8795	93.049	1.16487	chrIII	12386	13018	-	HMLALPHA2	Silenced copy of ALPHA2 at HML; homeobox-domain protein that associates with Mcm1p in haploid cells to repress a-specific gene expression and interacts with a1p in diploid cells to repress haploid-specific gene expression	633	0.584907	0.220164	0.376409	0.353306
YCL066W	1.63041	1.59602	1.5933	0.9983	chrIII	13282	13809	+	HMLALPHA1	Silenced copy of ALPHA1 at HML; ALPHA1 encodes a transcriptional coactivator involved in the regulation of mating-type alpha-specific gene expression	528		-0.00245411
YCL065W	3.91299	3.00096	3.82393	1.27424	chrIII	13751	14119	+		Dubious open reading frame; unlikely to encode a functional protein, based on available experimental and comparative sequence data; overlaps HMLALPHA1	369		0.349631
YCL064C	628.035	826.107	613.741	0.742931	chrIII	15798	16880	-	CHA1	Catabolic L-serine (L-threonine) deaminase; catalyzes the degradation of both L-serine and L-threonine; required to use serine or threonine as the sole nitrogen source, transcriptionally induced by serine and threonine	1083	0.442101	-0.4287	-0.969687	0.166101
YCL063W	49.3472	40.4624	48.224	1.19182	chrIII	17290	18561	+	VAC17	Phosphoprotein involved in vacuole inheritance; degraded in late M phase of the cell cycle; acts as a vacuole-specific receptor for myosin Myo2p	1272	0.654085	0.25317	0.387059	0.349356
YCL061C	74.0207	94.4797	72.336	0.765625	chrIII	18816	22106	-	MRC1	S-phase checkpoint protein required for DNA replication; couples DNA helicase and polymerase; interacts with and stabilizes Pol2p at stalled replication forks during stress, where it forms a pausing complex with Tof1p and is phosphorylated by Mec1p; defines a novel S-phase checkpoint with Hog1p that coordinates DNA replication and transcription upon osmostress; protects uncapped telomeres; Dia2p-…	3291	0.40622	-0.38529	-0.948477	0.171443
YCL059C	73.586	184.306	71.9111	0.390172	chrIII	22429	23379	-	KRR1	Nucleolar protein required for rRNA synthesis and ribosomal assembly; required for the synthesis of 18S rRNA and for the assembly of 40S ribosomal subunit; essential gene	951	0.931368	-1.35782	-1.45788	0.0724374
YCL058C	2.82605	2.29287	2.76173	1.20449	chrIII	23523	23981	-	FYV5	Protein involved in regulation of the mating pathway; binds with Matalpha2p to promoters of haploid-specific genes; required for survival upon exposure to K1 killer toxin; involved in ion homeostasis	459		0.268417
YCL058W-A	21.0867	38.3718	20.6067	0.537028	chrIII	23584	23925	+	ADF1	Transcriptional repressor encoded by the FYV5 antisense strand; negatively regulates transcription of FYV5 by binding to the promoter on the sense strand	342	0.628567	-0.896932	-1.42695	0.0767975
YCL057C-A	72.499	64.0655	70.8489	1.10588	chrIII	24032	24325	-	MIC10	Conserved component of the MICOS complex; MICOS (formerly MINOS or MitOS) is a mitochondrial inner membrane complex that extends into the intermembrane space and has a role in the maintenance of crista junctions, inner membrane architecture, and formation of contact sites to the outer membrane; forms a subcomplex with Mic12p and Mic27p whose assembly and stability requires cardiolipin; homo-oligo…	294	0.582589	0.145199	0.249231	0.401591
YCL057W	163.15	127.322	159.437	1.25223	chrIII	24768	26906	+	PRD1	Zinc metalloendopeptidase; found in the cytoplasm and intermembrane space of mitochondria; with Cym1p, involved in degradation of mitochondrial proteins and of presequence peptides cleaved from imported proteins; protein abundance increases in response to DNA replication stress	2139	0.591302	0.324505	0.548798	0.291572
YCL056C	61.847	63.1213	60.4393	0.95751	chrIII	26925	27359	-	PEX34	Protein that regulates peroxisome populations; peroxisomal integral membrane protein; interacts with Pex11p, Pex25p, and Pex27p to control both constitutive peroxisome division and peroxisome morphology and abundance during peroxisome proliferation	435	0.608461	-0.06264	-0.102948	0.459002
YCL055W	202.062	235.154	197.464	0.83972	chrIII	27929	28936	+	KAR4	Transcription factor required for response to pheromones; also required during meiosis; exists in two forms, a slower-migrating form more abundant during vegetative growth and a faster-migrating form induced by pheromone	1008	0.611932	-0.25202	-0.411843	0.340227
YCL054W-A	7.4999	12.4085	7.3292	0.590661	chrIII	30910	30996	+	RDT1	Short open reading frame, shows evidence of translation; may be new protein-coding gene that originated de novo from noncoding sequence; same allele found in at least 33 other S. cerevisiae strains; at least 3 strains have a second allele with three nucleotide substitutions leading to two amino acid differences	87	0.812026	-0.759598	-0.935435	0.174782
YCL054W	101.738	281.146	99.4222	0.353632	chrIII	31449	33974	+	SPB1	AdoMet-dependent methyltransferase; involved in rRNA processing and 60S ribosomal subunit maturation; methylates G2922 in the tRNA docking site of the large subunit rRNA and in the absence of snR52, U2921; suppressor of PAB1 mutants	2526	0.718063	-1.49968	-2.08851	0.0183759
YCL052C	278.366	183.497	272.03	1.48248	chrIII	34143	35393	-	PBN1	Component of glycosylphosphatidylinositol-mannosyltransferase I; essential component; required for the autocatalytic post-translational processing of the protease B precursor Prb1p; localizes to ER in lumenal orientation; homolog of mammalian PIG-X	1251	0.934098	0.56801	0.608084	0.271566
YCL051W	77.9337	53.6127	76.1599	1.42056	chrIII	35865	37616	+	LRE1	Protein involved in control of cell wall structure and stress response; direct inhibitor of the nuclear Dbf2 related (NDR) kinase Cbk1p-Mob2p; overproduction confers resistance to cell-wall degrading enzymes; exhibits genetic interactions with genes involved in the cell wall integrity pathway; LRE1 has a paralog, HLR1, that arose from the whole genome duplication	1752	0.523267	0.506458	0.967878	0.166553
YCL050C	110.107	128.536	107.601	0.837131	chrIII	37836	38801	-	APA1	AP4A phosphorylase; bifunctional diadenosine 5',5'''-P1,P4-tetraphosphate phosphorylase and ADP sulfurylase involved in catabolism of bis(5'-nucleosidyl) tetraphosphates; catalyzes phosphorolysis of dinucleoside oligophosphates, cleaving substrates' alpha/beta-anhydride bond and introducing Pi into the beta-position of the corresponding NDP formed; protein abundance increases under DNA replicatio…	966	0.587393	-0.256474	-0.436631	0.331189
YCL049C	53.9123	50.6454	52.6853	1.04028	chrIII	39786	40724	-		Protein of unknown function; localizes to membrane fraction; YCL049C is not an essential gene	939	0.684597	0.0569671	0.0832127	0.466841
YCL048W-A	1.19564	0.741811	1.16842	1.5751	chrIII	41488	41727	+		Putative protein of unknown function; YCL048W-A has a paralog, YDR524C-B, that arose from the whole genome duplication	240		0.65544
YCL048W	2.39127	1.82081	2.33685	1.28341	chrIII	42165	43556	+	SPS22	Protein of unknown function; SPS22 has a paralog, SPS2, that arose from the whole genome duplication; redundant with Sps2p for the organization of the beta-glucan layer of the spore wall	1392		0.359984
YCL047C	121.737	89.4893	118.967	1.3294	chrIII	43661	44437	-	POF1	Nicotinamide mononucleotide-specific adenylyltransferase (NMNAT); catalyzes the conversion of nicotinamide mononucleotide (NMN) to nicotinamide adenine dinucleotide (NAD+); role in the nicotinamide riboside (NR) salvage pathway of NAD+ biosynthesis; involved in NR and NAD+ homeostasis; ATPase involved in protein quality control and filamentation pathways; interacts physically with Kss1p and suppr…	777	0.592993	0.41077	0.692707	0.244247
YCL045C	105.216	97.6493	102.821	1.05296	chrIII	44623	46905	-	EMC1	Member of conserved endoplasmic reticulum membrane complex; involved in efficient folding of proteins in the ER; null mutant displays induction of the unfolded protein response; interacts with Gal80p; homologous to worm H17B01.4/EMC-1, fly CG2943, and human KIAA0090	2283	0.603804	0.0744573	0.123314	0.450929
YCL046W	0	0.0674373	0	0	chrIII	46640	46963	+		Dubious open reading frame; unlikely to encode a functional protein, based on available experimental and comparative sequence data; partially overlaps the uncharacterized ORF YCL045C	324		#NAME?
YCL044C	13.152	12.6108	12.8527	1.01918	chrIII	47111	48364	-	MGR1	Subunit of the mitochondrial (mt) i-AAA protease supercomplex; i-AAA degrades misfolded mitochondrial proteins; forms a subcomplex with Mgr3p that binds to substrates to facilitate proteolysis; required for growth of cells lacking mtDNA	1254	0.812548	0.0274087	0.0337318	0.486546
YCL043C	565.21	443.198	552.346	1.24627	chrIII	48653	50221	-	PDI1	Protein disulfide isomerase; multifunctional protein of ER lumen, essential for formation of disulfide bonds in secretory and cell-surface proteins, unscrambles non-native disulfide bonds; key regulator of Ero1p; forms complex with Mnl1p that has exomannosidase activity, processing unfolded protein-bound Man8GlcNAc2 oligosaccharides to Man7GlcNAc2, promoting degradation in unfolded protein respon…	1569	0.512468	0.317619	0.619784	0.2677
YCL041C	31.3143	27.0755	30.6016	1.13023	chrIII	50133	50627	-		Dubious open reading frame; unlikely to encode a functional protein, based on available experimental and comparative sequence data; partially overlaps both the verified gene PDI1/YCL043C and the uncharacterized gene YCL042W	495	0.830305	0.176621	0.212718	0.415774
YCL042W	60.2166	30.8189	58.846	1.90942	chrIII	50584	50943	+		Putative protein of unknown function; epitope-tagged protein localizes to the cytoplasm	360	0.644359	0.933132	1.44815	0.0737869
YCL040W	794.446	359.306	776.364	2.16073	chrIII	50838	52340	+	GLK1	Glucokinase; catalyzes the phosphorylation of glucose at C6 in the first irreversible step of glucose metabolism; one of three glucose phosphorylating enzymes; expression regulated by non-fermentable carbon sources; GLK1 has a paralog, EMI2, that arose from the whole genome duplication	1503	0.508223	1.11152	2.18707	0.0143686
YCL039W	44.4559	32.4374	43.4441	1.33932	chrIII	52645	54882	+	GID7	Subunit of GID Complex that binds directly to central component Vid30p; GID complex is involved in proteasome-dependent catabolite inactivation of fructose-1,6-bisphosphatase; Gid7p contains six WD40 repeats; computational analysis suggests that Gid7p and Moh1p have similar functions	2238	0.66304	0.421504	0.635715	0.262481
YCL038C	73.0425	58.8054	71.38	1.21384	chrIII	54941	56527	-	ATG22	Vacuolar integral membrane protein required for efflux of amino acids; required for efflux of amino acids during autophagic body breakdown in the vacuole; null mutation causes a gradual loss of viability during starvation	1587	0.361182	0.279573	0.774051	0.21945
YCL037C	50.5428	71.2138	49.3924	0.693579	chrIII	57374	58678	-	SRO9	Cytoplasmic RNA-binding protein; shuttles between nucleus and cytoplasm and is exported from the nucleus in an mRNA export-dependent manner; associates with translating ribosomes; involved in heme regulation of Hap1p as a component of the HMC complex, also involved in the organization of actin filaments; contains a La motif; SRO9 has a paralog, SLF1, that arose from the whole genome duplication	1305	0.437429	-0.527867	-1.20675	0.113764
YCL036W	55.9775	205.684	54.7034	0.265959	chrIII	59026	60726	+	GFD2	Protein of unknown function; identified as a high-copy suppressor of a dbp5 mutation; GFD2 has a paralog, YDR514C, that arose from the whole genome duplication	1701	0.741058	-1.91072	-2.57837	0.00496332
YCL035C	277.17	159.287	270.862	1.70046	chrIII	60841	61173	-	GRX1	Glutathione-dependent disulfide oxidoreductase; hydroperoxide and superoxide-radical responsive, heat-stable, with active site cysteine pair; protects cells from oxidative damage; GRX1 has a paralog, GRX2, that arose from the whole genome duplication; protein abundance increases in response to DNA replication stress	333	0.702853	0.765928	1.08974	0.137913
YCL034W	330.865	216.811	323.335	1.49132	chrIII	61658	62722	+	LSB5	Protein involved in membrane-trafficking events at plasma membrane; interacts with actin regulators Sla1p and Las17p, ubiquitin, Arf3p to couple actin dynamics to membrane trafficking processes; similar structure to GGA family of proteins with N-terminal VHS domain and GAT domain; binds Las17p, which is homolog of human Wiskott-Aldrich Syndrome protein involved in actin patch assembly, actin poly…	1065	0.511639	0.57659	1.12695	0.129883
YCL033C	98.4769	79.1714	96.2356	1.21553	chrIII	62776	63282	-	MXR2	Methionine-R-sulfoxide reductase; involved in the response to oxidative stress; protects iron-sulfur clusters from oxidative inactivation along with MXR1; involved in the regulation of lifespan	507	0.578544	0.28159	0.486722	0.313228
YCL032W	57.934	58.131	56.6154	0.973928	chrIII	63441	64481	+	STE50	Adaptor protein for various signaling pathways; involved in mating response, invasive/filamentous growth, osmotolerance; acts as an adaptor that links G protein-associated Cdc42p-Ste20p complex to the effector Ste11p to modulate signal transduction	1041	0.373127	-0.0381124	-0.102143	0.459322
YCL031C	160.324	210.472	156.675	0.744398	chrIII	64675	65568	-	RRP7	Essential protein involved in rRNA processing and ribosome biogenesis; protein abundance increases in response to DNA replication stress	894	0.734225	-0.425853	-0.580004	0.280956
YCL030C	1049.88	275.279	1025.98	3.72706	chrIII	65934	68333	-	HIS4	Multifunctional enzyme containing phosphoribosyl-ATP pyrophosphatase; phosphoribosyl-AMP cyclohydrolase, and histidinol dehydrogenase activities; catalyzes the second, third, ninth and tenth steps in histidine biosynthesis	2400	0.696843	1.89804	2.72377	0.00322711
YCL029C	35.543	37.2254	34.734	0.933073	chrIII	68599	69921	-	BIK1	Microtubule-associated protein; component of the interface between microtubules and kinetochore, involved in sister chromatid separation; essential in polyploid cells but not in haploid or diploid cells; ortholog of mammalian CLIP-170	1323	0.592449	-0.0999377	-0.168686	0.433022
YCL028W	85.9771	78.6994	84.0202	1.06761	chrIII	70150	71367	+	RNQ1	[PIN(+)] prion; an infectious protein conformation that is generally an ordered protein aggregate	1218	0.684296	0.094385	0.13793	0.445148
YCL027W	53.9123	65.2793	52.6853	0.807074	chrIII	71803	73341	+	FUS1	Membrane protein localized to the shmoo tip; required for cell fusion; expression regulated by mating pheromone; proposed to coordinate signaling, fusion, and polarization events required for fusion; potential Cdc28p substrate	1539	0.417	-0.309227	-0.741552	0.229179
YCL026C-B	18.1519	3.64162	17.7388	4.87113	chrIII	73405	73986	-	HBN1	Protein of unknown function; similar to bacterial nitroreductases; green fluorescent protein (GFP)-fusion protein localizes to the cytoplasm and nucleus; protein becomes insoluble upon intracellular iron depletion; protein abundance increases in response to DNA replication stress	582	0.673905	2.28426	3.38958	0.000349995
YCL026C-A	2.06519	2.22543	2.01819	0.906874	chrIII	74704	75285	-	FRM2	Type II nitroreductase, using NADH as reductant; mutants are defective in fatty acid mediated repression of genes involved in fatty acid biosynthesis indicative of a role in lipid signaling; involved in the oxidative stress response; transcription induction by cadmium and selenite indicates a possible role in the metal stress response; expression induced in cells treated with the mycotoxin patulin	582		-0.141027
YCL025C	122.77	91.1753	119.976	1.31588	chrIII	76018	77919	-	AGP1	Low-affinity amino acid permease with broad substrate range; involved in uptake of asparagine, glutamine, and other amino acids; expression regulated by SPS plasma membrane amino acid sensor system (Ssy1p-Ptr3p-Ssy5p); AGP1 has a paralog, GNP1, that arose from the whole genome duplication	1902	0.540032	0.396029	0.733344	0.231674
YCL023C	0	0.134875	0	0	chrIII	78949	79296	-		Dubious open reading frame; unlikely to encode a functional protein, based on available experimental and comparative sequence data; partially overlaps verified ORF KCC4	348		#NAME?
YCL024W	92.9335	113.834	90.8183	0.797812	chrIII	79162	82275	+	KCC4	Protein kinase of the bud neck involved in the septin checkpoint; associates with septin proteins, negatively regulates Swe1p by phosphorylation, shows structural homology to bud neck kinases Gin4p and Hsl1p; KCC4 has a paralog, GIN4, that arose from the whole genome duplication	3114	0.628351	-0.325879	-0.518625	0.302011
YCL022C	0	0	0		chrIII	81570	82085	-		Dubious open reading frame; unlikely to encode a functional protein, based on available experimental and comparative sequence data; completely overlaps verified gene KCC4/YCL024W	516
YCL021W-A	11.3042	10.3179	11.0469	1.07065	chrIII	83620	83997	+		Putative protein of unknown function	378	0.819183	0.0984918	0.120232	0.45215
YCL018W	0	0	0		chrIII	91324	92418	+	LEU2	Beta-isopropylmalate dehydrogenase (IMDH); catalyzes the third step in the leucine biosynthesis pathway; can additionally catalyze the conversion of beta-ethylmalate into alpha-ketovalerate	1095
YCL017C	92.064	100.482	89.9686	0.895373	chrIII	92777	94270	-	NFS1	Cysteine desulfurase; involved in iron-sulfur cluster (Fe/S) biogenesis and in thio-modification of mitochondrial and cytoplasmic tRNAs; essential protein located predominantly in mitochondria	1494	0.523748	-0.159439	-0.304419	0.380405
YCL016C	59.347	56.7822	57.9963	1.02138	chrIII	94621	95763	-	DCC1	Subunit of a complex with Ctf8p and Ctf18p; shares some components with Replication Factor C; required for sister chromatid cohesion and telomere length maintenance	1143	0.458027	0.0305206	0.0666349	0.473436
YCL014W	70.6512	69.8651	69.0432	0.988236	chrIII	96281	101191	+	BUD3	Guanine nucleotide exchange factor (GEF) for Cdc42p; activates Cdc42p in early G1, accounting for the first stage of biphasic activation, with Cdc24p accounting for the second stage in late G1; involved in the Cdc42p-mediated assembly of the axial landmark that dictates the site for the next round of budding, resulting in the axial budding pattern observed in haploids; localizes with septins to t…	4911	0.599241	-0.0170725	-0.0284902	0.488636
YCL012C	18.8041	15.9826	18.3761	1.14975	chrIII	101317	101788	-		Putative protein of unknown function; orthologs are present in S. bayanus, S. paradoxus and Ashbya gossypii; YCL012C is not an essential gene	405	0.830772	0.201325	0.242335	0.40426
YCL011C	507.276	571.599	495.73	0.867269	chrIII	102075	103358	-	GBP2	Poly(A+) RNA-binding protein; key surveillance factor for the selective export of spliced mRNAs from the nucleus to the cytoplasm; preference for intron-containing genes; similar to Npl3p; also binds single-stranded telomeric repeat sequence in vitro; relocalizes to the cytosol in response to hypoxia; GBP2 has a paralog, HRB1, that arose from the whole genome duplication	1284	0.608116	-0.205448	-0.337844	0.367741
YCL010C	83.4771	92.7263	81.5772	0.879763	chrIII	103571	104350	-	SGF29	Component of the HAT/Core module of the SAGA, SLIK, and ADA complexes; HAT/Core module also contains Gcn5p, Ngg1p, and Ada2p; binds methylated histone H3K4; involved in transcriptional regulation through SAGA and TBP recruitment to target promoters and H3 acetylation	780	0.361041	-0.184813	-0.511891	0.304364
YCL009C	145.759	75.1252	142.441	1.89605	chrIII	104619	105548	-	ILV6	Regulatory subunit of acetolactate synthase; acetolactate synthase catalyzes the first step of branched-chain amino acid biosynthesis; enhances activity of the Ilv2p catalytic subunit, localizes to mitochondria	930	0.496287	0.923	1.85981	0.0314562
YCL008C	27.717	23.4682	27.0862	1.15417	chrIII	105696	106853	-	STP22	Component of the ESCRT-I complex; ESCRT-I is involved in ubiquitin-dependent sorting of proteins into the endosome; prevents polyubiquitination of the arrestin-related protein Rim8p, thereby directing its monoubiquitination by Rsp5p; homologous to the mouse and human Tsg101 tumor susceptibility gene; mutants exhibit a Class E Vps phenotype;	1158	0.626481	0.20685	0.330177	0.370633
YCL007C	0.217388	0.404624	0.212441	0.525032	chrIII	106974	107366	-		Dubious open reading frame; unlikely to encode a functional protein, based on available experimental and comparative sequence data; overlaps verified ORF YCL005W-A; mutations in YCL007C were thought to confer sensitivity to calcofluor white, but this phenotype was later shown to be due to the defect in YCL005W-A	393		-0.929523
YCL005W-A	124.89	130.491	122.047	0.93529	chrIII	107023	107417	+	VMA9	Vacuolar H+ ATPase subunit e of the V-ATPase V0 subcomplex; essential for vacuolar acidification; interacts with the V-ATPase assembly factor Vma21p in the ER; involved in V0 biogenesis	222	0.586912	-0.0965149	-0.164445	0.43469
YCL005W	69.5643	59.4123	67.981	1.14422	chrIII	108021	108791	+	LDB16	Protein involved in lipid droplet (LD) assembly; forms a complex with Sei1p at ER-LD contact sites, and stabilizes the sites of contact; null mutants have decreased net negative cell surface charge; integral ER membrane protein; GFP-fusion protein expression is induced in response to the DNA-damaging agent MMS; null mutant can be complemented by the human seipin, BSCL2	771	0.442346	0.19437	0.439407	0.330184
YCL004W	20.4345	18.4778	19.9694	1.08072	chrIII	109105	110670	+	PGS1	Phosphatidylglycerolphosphate synthase; catalyzes the synthesis of phosphatidylglycerolphosphate from CDP-diacylglycerol and sn-glycerol 3-phosphate in the first committed and rate-limiting step of cardiolipin biosynthesis	1566	0.717045	0.111997	0.156192	0.437941
YCL002C	88.6945	97.3121	86.6758	0.890699	chrIII	110808	111675	-		Putative protein of unknown function; YCL002C is not an essential gene	792	0.525446	-0.16699	-0.317807	0.375316
YCL001W	205.323	188.757	200.65	1.06301	chrIII	111916	112482	+	RER1	Protein involved in retention of membrane proteins; including Sec12p, in the ER; localized to Golgi; functions as a retrieval receptor in returning membrane proteins to the ER	567	1.02287	0.0881511	0.0861801	0.465662
YCL001W-A	0.869554	1.01156	0.849762	0.840051	chrIII	113080	113541	+		Putative protein of unknown function; YCL001W-A gene has similarity to DOM34 and is present in a region duplicated between chromosomes XIV and III	462		-0.251451
YCL001W-B	0.652165	0.539499	0.637322	1.18132	chrIII	113770	114024	+		Putative protein of unknown function; present in a region duplicated between chromosomes XIV and III; YCL001W-B has a paralog, DOM34, that arose from the whole genome duplication	255		0.240402
YCR001W	0	0	0		chrIII	115685	115999	+		Dubious open reading frame; unlikely to encode a functional protein, based on available experimental and comparative sequence data; YCR001W is not an essential gene	315
YCR002C	163.693	138.314	159.968	1.15656	chrIII	117380	118348	-	CDC10	Component of the septin ring, required for cytokinesis; septins are GTP-binding proteins that assemble into rod-like hetero-oligomers that can associate to form filaments; septin rings at the mother-bud neck act as scaffolds for recruiting cell division factors and as barriers to prevent diffusion of specific proteins between mother and daughter cells; N-terminus interacts with phosphatidylinosit…	969	0.625536	0.209834	0.335447	0.368644
YCR003W	131.52	116.195	128.527	1.10613	chrIII	118620	119171	+	MRPL32	Mitochondrial ribosomal protein of the large subunit; protein abundance increases in response to DNA replication stress	552	0.457442	0.145524	0.318126	0.375195
YCR004C	219.671	166.166	214.671	1.29191	chrIII	119575	120318	-	YCP4	Protein of unknown function; has sequence and structural similarity to flavodoxins; predicted to be palmitoylated; the authentic, non-tagged protein is detected in highly purified mitochondria in high-throughput studies	744	0.658896	0.369507	0.560797	0.287468
YCR005C	2344.1	3282.31	2290.75	0.697907	chrIII	120946	122328	-	CIT2	Citrate synthase, peroxisomal isozyme involved in glyoxylate cycle; catalyzes condensation of acetyl coenzyme A and oxaloacetate to form citrate; expression is controlled by Rtg1p and Rtg2p transcription factors; SCF-Ucc1 regulates level of Cit2p to maintain citrate homeostasis; oxaloacetate-dependent positive feedback loop inhibits Cit2p ubiquitination; CIT2 has a paralog, CIT1, that arose from …	1383	0.27657	-0.518894	-1.87618	0.0303155
YCR006C	3.04344	1.88825	2.97417	1.5751	chrIII	122530	123003	-		Dubious open reading frame; unlikely to encode a functional protein, based on available experimental and comparative sequence data	474		0.65544
YCR007C	24.9997	24.0077	24.4307	1.01762	chrIII	126011	126730	-		Putative integral membrane protein; member of DUP240 gene family; YCR007C is not an essential gene	720	0.628065	0.0251965	0.0401177	0.484
YCR008W	112.825	119.634	110.257	0.921618	chrIII	128470	130281	+	SAT4	Ser/Thr protein kinase involved in salt tolerance; funtions in regulation of Trk1p-Trk2p potassium transporter; overexpression affects the Fe-S and lipoamide containing proteins in the mitochondrion; required for lipoylation of Lat1p, Kgd2p and Gcv3p; partially redundant with Hal5p; has similarity to Npr1p; localizes to the cytoplasm and mitochondrion	1812	0.425401	-0.11776	-0.276821	0.390959
YCR009C	343.148	293.285	335.337	1.14338	chrIII	130745	131542	-	RVS161	Amphiphysin-like lipid raft protein; N-BAR domain protein that interacts with Rvs167p and regulates polarization of the actin cytoskeleton, endocytosis, cell polarity, cell fusion and viability following starvation or osmotic stress	798	0.728572	0.19331	0.265328	0.395378
YCR010C	6.52165	5.26011	6.37322	1.21161	chrIII	132273	133124	-	ADY2	Acetate transporter required for normal sporulation; phosphorylated in mitochondria; ADY2 has a paralog, ATO2, that arose from the whole genome duplication	852	0.673905	0.276928	0.410931	0.340562
YCR011C	500.863	439.219	489.463	1.11439	chrIII	133724	136873	-	ADP1	Putative ATP-dependent permease of the ABC transporter family	3150	0.514178	0.156258	0.3039	0.380602
YCR012W	7292.84	6320.5	7126.85	1.12758	chrIII	137746	138996	+	PGK1	3-phosphoglycerate kinase; catalyzes transfer of high-energy phosphoryl groups from the acyl phosphate of 1,3-bisphosphoglycerate to ADP to produce ATP; key enzyme in glycolysis and gluconeogenesis	1251	0.27657	0.173227	0.62634	0.265546
YCR013C	1.08694	3.9788	1.0622	0.266965	chrIII	138402	139049	-		Dubious open reading frame; unlikely to encode a functional protein, based on available experimental and comparative sequence data; transcription of both YCR013C and the overlapping essential gene PGK1 is reduced in a gcr1 null mutant	648		-1.90528
YCR014C	59.8905	79.2389	58.5274	0.73862	chrIII	139185	140933	-	POL4	DNA polymerase IV; undergoes pair-wise interactions with Dnl4p-Lif1p and Rad27p to mediate repair of DNA double-strand breaks by non-homologous end joining (NHEJ); homologous to mammalian DNA polymerase beta	1749	0.578338	-0.437097	-0.755781	0.22489
YCR015C	73.2599	75.7321	71.5925	0.945338	chrIII	141217	142170	-	CTO1	Protein required for cold tolerance; involved in phosphate uptake; YCR015C is not an essential gene	954	0.507718	-0.0810975	-0.159729	0.436547
YCR016W	39.6734	85.7129	38.7704	0.452329	chrIII	143634	144506	+		Putative protein of unknown function; green fluorescent protein (GFP)-fusion protein localizes to the nucleolus and nucleus; predicted to be involved in ribosome biogenesis	873	0.618817	-1.14456	-1.84959	0.0321866
YCR017C	157.824	155.915	154.232	0.989204	chrIII	144773	147634	-	CWH43	Putative sensor/transporter protein involved in cell wall biogenesis; contains 14-16 transmembrane segments and several putative glycosylation and phosphorylation sites; null mutation is synthetically lethal with pkc1 deletion	2862	0.704907	-0.01566	-0.0222157	0.491138
YCR018C	56.4123	58.603	55.1283	0.940708	chrIII	148238	148903	-	SRD1	Protein involved in the processing of pre-rRNA to mature rRNA; contains a C2/C2 zinc finger motif; srd1 mutation suppresses defects caused by the rrp1-1 mutation	666	0.375218	-0.0881817	-0.235015	0.407099
YCR018C-A	3.0444	2.64116	2.97511	1.12644	chrIII	151608	151862	-		Putative protein of unknown function; encoded opposite a Ty1 LTR	255		0.171772
YCR019W	46.5211	48.5549	45.4623	0.936307	chrIII	152837	153928	+	MAK32	Protein necessary for stability of L-A dsRNA-containing particles	1092	0.617079	-0.0949462	-0.153864	0.438859
YCR020C	25.1084	28.2562	24.5369	0.86837	chrIII	154012	154659	-	PET18	Protein of unknown function; has weak similarity to proteins involved in thiamin metabolism; expression is induced in the absence of thiamin	648	0.464148	-0.203617	-0.43869	0.330443
YCR020C-A	72.1729	83.0828	70.5303	0.848915	chrIII	154830	155096	-	MAK31	Non-catalytic subunit of N-terminal acetyltransferase of the NatC type; required for replication of dsRNA virus; member of the Sm protein family	267	0.592519	-0.236307	-0.398818	0.345014
YCR020W-B	54.3471	56.2427	53.1101	0.944302	chrIII	155320	155556	+	HTL1	Component of the RSC chromatin remodeling complex; RSC functions in transcriptional regulation and elongation, chromosome stability, and establishing sister chromatid cohesion; involved in telomere maintenance	237	0.479607	-0.0826794	-0.17239	0.431566
YCR021C	10.3259	13.9595	10.0909	0.72287	chrIII	156109	157107	-	HSP30	Negative regulator of the H(+)-ATPase Pma1p; stress-responsive protein; hydrophobic plasma membrane localized; induced by heat shock, ethanol treatment, weak organic acid, glucose limitation, and entry into stationary phase	999	0.751274	-0.468191	-0.623196	0.266578
YCR022C	0.217388	0.472061	0.212441	0.450027	chrIII	157421	157765	-		Dubious open reading frame; unlikely to encode a functional protein, based on available experimental and comparative sequence data; YCR022C is not an essential gene	345		-1.15192
YCR023C	137.716	97.7841	134.581	1.37631	chrIII	158538	160373	-		Vacuolar membrane protein of unknown function; member of the multidrug resistance family; YCR023C is not an essential gene	1836	0.590689	0.460804	0.780111	0.217663
YCR024C	33.6952	22.2543	32.9283	1.47964	chrIII	160744	162222	-	SLM5	Mitochondrial asparaginyl-tRNA synthetase	1479	0.699704	0.565242	0.80783	0.209594
YCR024C-B	302.605	267.524	295.717	1.10539	chrIII	162599	162865	-		Putative protein of unknown function; identified by expression profiling and mass spectrometry	267	0.681322	0.144551	0.212162	0.41599
YCR024C-A	82.988	79.3737	81.0992	1.02174	chrIII	162945	163067	-	PMP1	Regulatory subunit for the plasma membrane H(+)-ATPase Pma1p; small single-membrane span proteolipid; forms unique helix and positively charged cytoplasmic domain that is able to specifically segregate phosphatidylserines; PMP1 has a paralog, PMP2, that arose from the whole genome duplication	123	0.581595	0.0310257	0.0533458	0.478728
YCR025C	0.434777	1.01156	0.424881	0.420026	chrIII	163446	163856	-		Dubious open reading frame; unlikely to encode a functional protein, based on available experimental and comparative sequence data; YCR025C is not an essential gene	411		-1.25145
YCR026C	109.346	106.686	106.858	1.00161	chrIII	164111	166339	-	NPP1	Nucleotide pyrophosphatase/phosphodiesterase; mediates extracellular nucleotide phosphate hydrolysis along with Npp2p and Pho5p; activity and expression enhanced during conditions of phosphate starvation; involved in spore wall assembly; NPP1 has a paralog, NPP2, that arose from the whole genome duplication, and an npp1 npp2 double mutant exhibits reduced dityrosine fluorescence relative to the s…	2229	0.538228	0.00232062	0.00431159	0.49828
YCR027C	43.9125	53.9499	42.913	0.795424	chrIII	167370	167999	-	RHB1	Putative Rheb-related GTPase; involved in regulating canavanine resistance and arginine uptake; member of the Ras superfamily of G-proteins	630	0.523889	-0.330205	-0.630295	0.264251
YCR028C	58.2601	87.129	56.9341	0.653445	chrIII	170886	172424	-	FEN2	Plasma membrane H+-pantothenate symporter; confers sensitivity to the antifungal agent fenpropimorph; relocalizes from vacuole to cytoplasm upon DNA replication stress	1539	0.570025	-0.613861	-1.0769	0.140762
YCR028C-A	114.998	124.624	112.381	0.90176	chrIII	172950	173440	-	RIM1	ssDNA-binding protein essential for mitochondrial genome maintenance; involved in mitochondrial DNA replication; stimulates utilization by Mip1p DNA polymerase of RNA primers synthesized by Rpo41p	408	0.573453	-0.149185	-0.260152	0.397373
YCR030C	87.6075	55.7032	85.6136	1.53696	chrIII	173826	176438	-	SYP1	Negative regulator of WASP-Arp23 complex; involved in endocytic site formation; directly inhibits Las17p stimulation of Arp23 complex-mediated actin assembly in vitro; may regulate assembly and disassembly of the septin ring; colocalizes and interacts with septin subunits; potential role in actin cytoskeletal organization	2613	0.460204	0.620078	1.3474	0.0889259
YCR031C	762.544	927.196	745.188	0.803701	chrIII	177500	178220	-	RPS14A	Protein component of the small (40S) ribosomal subunit; required for ribosome assembly and 20S pre-rRNA processing; mutations confer cryptopleurine resistance; homologous to mammalian ribosomal protein S14 and bacterial S11; RPS14A has a paralog, RPS14B, that arose from the whole genome duplication	414	0.390621	-0.315269	-0.807096	0.209805
YCR032W	91.8466	93.6705	89.7561	0.958212	chrIII	179520	186023	+	BPH1	Protein homologous to Chediak-Higashi syndrome and Beige proteins; both of which are implicated in disease syndromes in human and mouse, respectively, due to defective lysosomal trafficking; mutant phenotype and genetic interactions suggest a role in protein sorting	6504	0.408153	-0.0615834	-0.150883	0.440034
YCR033W	111.194	105.405	108.663	1.03092	chrIII	186489	190169	+	SNT1	Subunit of the Set3C deacetylase complex; interacts directly with the Set3C subunit, Sif2p; putative DNA-binding protein; mutant has increased aneuploidy tolerance; relocalizes to the cytosol in response to hypoxia	3681	0.481071	0.0439283	0.0913136	0.463622
YCR034W	138.368	156.724	135.218	0.862779	chrIII	190592	191635	+	ELO2	Fatty acid elongase, involved in sphingolipid biosynthesis; acts on fatty acids of up to 24 carbons in length; mutations have regulatory effects on 1,3-beta-glucan synthase, vacuolar ATPase, and the secretory pathway; ELO2 has a paralog, ELO1, that arose from the whole genome duplication; lethality of the elo2 elo3 double null mutation is functionally complemented by human ELOVL1 and weakly compl…	1044	0.664617	-0.212938	-0.320392	0.374336
YCR035C	181.845	221.329	177.707	0.802906	chrIII	191834	193018	-	RRP43	Exosome non-catalytic core component; involved in 3'-5' RNA processing and degradation in both the nucleus and the cytoplasm; has similarity to E. coli RNase PH and to human hRrp43p (OIP2, EXOSC8); protein abundance increases in response to DNA replication stress	1185	0.490893	-0.316698	-0.645146	0.259416
YCR036W	241.627	196.378	236.128	1.20242	chrIII	193297	194298	+	RBK1	Putative ribokinase	1002	0.711252	0.265938	0.3739	0.354239
YCR037C	95.3248	113.564	93.1552	0.820285	chrIII	194414	197185	-	PHO87	Low-affinity inorganic phosphate (Pi) transporter; acts upstream of Pho81p in regulation of the PHO pathway; expression is independent of Pi concentration and Pho4p activity; contains 12 membrane-spanning segments; PHO87 has a paralog, PHO90, that arose from the whole genome duplication	2772	0.609349	-0.285803	-0.469031	0.319524
YCR038C	20.8693	20.13	20.3943	1.01313	chrIII	197621	199549	-	BUD5	GTP/GDP exchange factor for Rsr1p (Bud1p); required for both axial and bipolar budding patterns; mutants exhibit random budding in all cell types	1929	0.771834	0.0188153	0.0243774	0.490276
YCR038W-A	0.163041	0.49454	0.15933	0.322179	chrIII	199293	199418	+		Dubious open reading frame; unlikely to encode a functional protein, based on available experimental and comparative sequence data; completely overlaps the verified gene BUD5/YCR038C; identified by homology with hemiascomycetous yeast species	126		-1.63407
YCR039C	95.2161	79.8795	93.049	1.16487	chrIII	199546	200178	-	MATALPHA2	Homeobox-domain protein; with Mcm1p, represses a-specific genes in haploids; acts with A1p to repress transcription of haploid-specific genes in diploids; one of two genes encoded by the MATalpha mating type cassette	633	0.584907	0.220164	0.376409	0.353306
YCR040W	1.63041	1.59602	1.5933	0.9983	chrIII	200442	200969	+	MATALPHA1	Transcriptional co-activator that regulates mating-type-specific genes; targets the transcription factor Mcm1p to the promoters of alpha-specific genes; one of two genes encoded by the MATalpha mating type cassette	528		-0.00245411
YCR041W	4.45646	3.13584	4.35503	1.38879	chrIII	200911	201243	+		Protein of unknown function; overexpression suppresses the high-frequency loss of mini-chromosomes, probably by increasing the rate of proper chromosome segregation; translated gene product of YCR041W, but not its transcript, is responsible for suppression; suppression ability of YCR041W is completely dependent on silencing protein Sir4p	333		0.473833
YCR042C	165.541	168.627	161.773	0.959357	chrIII	201174	205397	-	TAF2	TFIID subunit (150 kDa); involved in RNA polymerase II transcription initiation	4224	0.641437	-0.0598608	-0.0933229	0.462824
YCR043C	86.9554	88.4103	84.9762	0.961157	chrIII	206261	206644	-		Putative protein of unknown function; green fluorescent protein (GFP)-fusion protein localizes to the Golgi apparatus; YCR043C is not an essential gene	384	0.631528	-0.0571559	-0.0905042	0.463943
YCR044C	128.585	112.148	125.659	1.12047	chrIII	206877	207950	-	PER1	Protein of the endoplasmic reticulum; required for GPI-phospholipase A2 activity that remodels the GPI anchor as a prerequisite for association of GPI-anchored proteins with lipid rafts; functionally complemented by human ortholog PERLD1	1074	0.610118	0.164102	0.268967	0.393977
YCR045C	1.30433	1.41618	1.27464	0.900055	chrIII	208135	209610	-	RRT12	Probable subtilisin-family protease; role in formation of the dityrosine layer of spore walls; localizes to the spore wall and also the nuclear envelope and ER region in mature spores	1476		-0.151915
YCR045W-A	11.0868	10.9923	10.8345	0.985643	chrIII	208751	209101	+		Dubious open reading frame; unlikely to encode a functional protein, based on available experimental and comparative sequence data; completely overlaps with YCR045C; identified by gene-trapping, microarray expression analysis, and genome-wide homology searching	351	0.763137	-0.0208629	-0.0273383	0.489095
YCR046C	39.0212	32.842	38.1331	1.16111	chrIII	209914	210423	-	IMG1	Mitochondrial ribosomal protein of the large subunit; required for respiration and for maintenance of the mitochondrial genome	510	0.497828	0.215502	0.432884	0.332549
YCR047C	40.3255	95.4913	39.4077	0.412684	chrIII	210718	211545	-	BUD23	Methyltransferase that methylates residue G1575 of 18S rRNA; required for rRNA processing and nuclear export of 40S ribosomal subunits independently of methylation activity; diploid mutant displays random budding pattern; functional homolog of human WBSCR22	828	0.423658	-1.27689	-3.01397	0.00128928
YCR047W-A	0	0	0		chrIII	211301	211507	+		Dubious open reading frame; unlikely to encode a functional protein, based on available experimental and comparative sequence data; completely overlaps with YCR047C; identified by gene-trapping, microarray expression analysis, and genome-wide homology searching	207
YCR049C	0	0.269749	0	0	chrIII	211871	212317	-		Dubious open reading frame; unlikely to encode a functional protein, based on available experimental and comparative sequence data	447		#NAME?
YCR048W	44.9994	44.0366	43.9752	0.998606	chrIII	211929	213761	+	ARE1	Acyl-CoA:sterol acyltransferase; endoplasmic reticulum enzyme that contributes the major sterol esterification activity in the absence of oxygen; ARE1 has a paralog, ARE2, that arose from the whole genome duplication	1833	0.822729	-0.00201231	-0.0024459	0.499024
YCR050C	0.217388	0.404624	0.212441	0.525032	chrIII	213464	213772	-		Non-essential protein of unknown function; deletion mutant is synthetically sick or lethal with alpha-synuclein	309		-0.929523
YCR051W	56.0862	67.0327	54.8097	0.817656	chrIII	214071	214739	+		Putative protein of unknown function; green fluorescent protein (GFP)-fusion protein localizes to the cytoplasm and nucleus; contains ankyrin (Ank) repeats; YCR051W is not an essential gene	669	0.642404	-0.290435	-0.452106	0.325596
YCR052W	79.7815	83.4874	77.9657	0.933862	chrIII	214994	216445	+	RSC6	Component of the RSC chromatin remodeling complex; essential for mitotic growth; RSC6 has a paralog, SNF12, that arose from the whole genome duplication	1452	0.683034	-0.0987194	-0.144531	0.442541
YCR053W	363.256	273.189	354.988	1.29943	chrIII	216697	218241	+	THR4	Threonine synthase; conserved protein that catalyzes formation of threonine from O-phosphohomoserine; expression is regulated by the GCN4-mediated general amino acid control pathway	1545	0.703899	0.377874	0.536829	0.295693
YCR054C	39.0212	65.7514	38.1331	0.579958	chrIII	218376	220067	-	CTR86	Essential protein of unknown function; with orthologs in Ashbya gossypii and Candida albicans; similar to human ATXN10, mutations in which cause spinocerebellar ataxia type 10; codon usage corresponds to that observed for yeast genes expressed at low levels; relative distribution to the nucleus increases upon DNA replication stress	1692	0.469299	-0.785978	-1.67479	0.0469876
YCR057C	50.9776	126.31	49.8173	0.394405	chrIII	220457	223228	-	PWP2	Conserved 90S pre-ribosomal component; essential for proper endonucleolytic cleavage of the 35 S rRNA precursor at A0, A1, and A2 sites; contains eight WD-repeats; PWP2 deletion leads to defects in cell cycle and bud morphogenesis	2772	0.580872	-1.34225	-2.31075	0.0104232
YCR059C	31.7387	41.4065	31.0163	0.749069	chrIII	223454	224230	-	YIH1	Negative regulator of eIF2 kinase Gcn2p; competes with Gcn2p for binding to Gcn1p; may contribute to regulation of translation in response to starvation via regulation of Gcn2p; binds to monomeric actin and to ribosomes and polyribosomes; ortholog of mammalian IMPACT	777	0.656922	-0.41683	-0.63452	0.262871
YCR060W	51.8471	57.2543	50.6671	0.884948	chrIII	224399	224734	+	TAH1	Component of conserved R2TP complex (Rvb1-Rvb2-Tah1-Pih1); R2TP complex interacts with Hsp90 (Hsp82p and Hsc82p) to mediate assembly of large protein complexes such as box C/D snoRNPs and RNA polymerase II; contains a single TPR domain with at least two TPR motifs; plays a role in determining prion variants	336	0.442047	-0.176335	-0.398907	0.344981
YCR061W	31.8474	16.185	31.1225	1.92293	chrIII	225563	227458	+		Protein of unknown function; green fluorescent protein (GFP)-fusion protein localizes to the cytoplasm in a punctate pattern; induced by treatment with 8-methoxypsoralen and UVA irradiation	1896	0.827828	0.943306	1.13949	0.127248
YCR064C	1.8478	2.29287	1.80574	0.787548	chrIII	228095	228505	-		Dubious open reading frame; unlikely to encode a functional protein, based on available experimental and comparative sequence data; partially overlaps the verified gene BUD31	411		-0.34456
YCR063W	6.95643	6.33911	6.7981	1.07241	chrIII	228318	228791	+	BUD31	Component of the SF3b subcomplex of the U2 snRNP; increases efficiency of first and second step pre-mRNA splicing; diploid mutants display a random budding pattern instead of the wild-type bipolar pattern; facilitates passage through G1/S Start, but is not required for G2/M transition or exit from mitosis	474	0.673905	0.100851	0.149652	0.44052
YCR065W	69.3469	84.3641	67.7685	0.803286	chrIII	229310	231004	+	HCM1	Forkhead transcription factor; drives S-phase activation of genes involved in chromosome segregation, spindle dynamics, budding; also activates genes involved in respiration, use of alternative energy sources (like proline), NAD synthesis, oxidative stress resistance; key factor in early adaptation to nutrient deficiency and diauxic shift; suppressor of calmodulin mutants with specific SPB assemb…	1695	0.594119	-0.316014	-0.531903	0.297397
YCR066W	51.0863	53.0057	49.9235	0.941851	chrIII	231500	232963	+	RAD18	E3 ubiquitin ligase; forms heterodimer with Rad6p to monoubiquitinate PCNA-K164; heterodimer binds single-stranded DNA and has single-stranded DNA dependent ATPase activity; required for postreplication repair; SUMO-targeted ubiquitin ligase (STUbl) that contains a SUMO-interacting motif (SIM) which stimulates its ubiquitin ligase activity towards the sumoylated form of PCNA	1464	0.521867	-0.0864286	-0.165614	0.43423
YCR067C	66.7382	58.0261	65.2193	1.12396	chrIII	233125	236322	-	SED4	Integral ER membrane protein that stimulates Sar1p GTPase activity; involved in COPII vesicle budding through disassociation of coat proteins from membranes onto liposomes; binds Sec16p; SED4 has a paralog, SEC12, that arose from the whole genome duplication	3198	0.383549	0.168597	0.43957	0.330124
YCR068W	20.8693	15.0385	20.3943	1.35614	chrIII	237214	238776	+	ATG15	Putative lipase required for lysis of autophagic and Cvt bodies; targeted to intravacuolar vesicles during autophagy via the multivesicular body (MVB) pathway; required for the maintenance of lipid droplet quantity after the diauxic shift; regulates lipolysis	1563	0.693228	0.439503	0.633994	0.263042
YCR069W	82.6076	58.6705	80.7274	1.37595	chrIII	239055	240011	+	CPR4	Peptidyl-prolyl cis-trans isomerase (cyclophilin); catalyzes the cis-trans isomerization of peptide bonds N-terminal to proline residues; has a potential role in the secretory pathway; CPR4 has a paralog, CPR8, that arose from the whole genome duplication	957	0.366484	0.460424	1.25633	0.104498
YCR071C	45.3255	39.316	44.2939	1.12661	chrIII	240103	240543	-	IMG2	Mitochondrial ribosomal protein of the large subunit; conserved in metazoa, with similarity to human mitochondrial ribosomal protein MRPL49	441	0.53708	0.171991	0.320234	0.374395
YCR072C	48.5863	108.372	47.4805	0.438126	chrIII	240805	242352	-	RSA4	WD-repeat protein involved in ribosome biogenesis; may interact with ribosomes; required for maturation and efficient intra-nuclear transport or pre-60S ribosomal subunits, localizes to the nucleolus	1548	0.458192	-1.19058	-2.59844	0.00468248
YCR073C	24.7823	34.1233	24.2182	0.709727	chrIII	242588	246583	-	SSK22	MAP kinase kinase kinase of HOG1 mitogen-activated signaling pathway; functionally redundant with Ssk2p; interacts with and is activated by Ssk1p; phosphorylates Pbs2p; SSK22 has a paralog, SSK2, that arose from the whole genome duplication	3996	0.74065	-0.494664	-0.667877	0.252106
YCR073W-A	53.2602	36.4836	52.0479	1.42661	chrIII	246963	247910	+	SOL2	Protein with a possible role in tRNA export; shows similarity to 6-phosphogluconolactonase non-catalytic domains but does not exhibit this enzymatic activity; homologous to Sol3p and Sol4p; SOL2 has a paralog, SOL1, that arose from the whole genome duplication	948	0.642599	0.512593	0.797688	0.212526
YCR075C	145.542	96.4354	142.229	1.47486	chrIII	248033	248815	-	ERS1	Protein with similarity to human cystinosin; cystinosin is a H(+)-driven transporter involved in L-cystine export from lysosomes and implicated in the disease cystinosis; contains seven transmembrane domains; mutation is functionally complemented by human CTNS	783	0.522078	0.560581	1.07375	0.141468
YCR075W-A	16.6302	10.79	16.2517	1.50619	chrIII	248975	249202	+	EGO2	Component of the EGO and GSE complexes; identified by homology to Ashbya gossypii; YCR075W-A has a paralog, YNR034W-A, that arose from the whole genome duplication	228	0.746451	0.5909	0.791612	0.214293
YCR076C	102.716	88.4103	100.378	1.13537	chrIII	249293	250045	-	FUB1	Proteasome-binding protein; interacts physically with multiple subunits of the 20S proteasome and genetically with genes encoding 20S core particle and 19S regulatory particle subunits; exhibits boundary activity which blocks the propagation of heterochromatic silencing; contains a PI31 proteasome regulator domain and sequence similarity with human PSMF1, a proteasome inhibitor; not an essential …	753	0.631528	0.183158	0.290024	0.385899
YCR077C	111.303	103.988	108.77	1.04598	chrIII	250238	252628	-	PAT1	Deadenylation-dependent mRNA-decapping factor; also required for faithful chromosome transmission, maintenance of rDNA locus stability, and protection of mRNA 3'-UTRs from trimming; associated with topoisomerase II; binds to mRNAs under glucose starvation, most often in the 3' UTR; functionally linked to Pab1p; forms cytoplasmic foci upon DNA replication stress; phosphorylation by PKA inhibits P …	2391	0.393576	0.0648529	0.164778	0.434559
YCR079W	45.8689	28.526	44.825	1.57137	chrIII	252845	254173	+	PTC6	Mitochondrial type 2C protein phosphatase (PP2C); has similarity to mammalian PP1Ks; involved in mitophagy; null mutant is sensitive to rapamycin and has decreased phosphorylation of the Pda1 subunit of pyruvate dehydrogenase	1329	0.446331	0.652025	1.46086	0.0720275
YCR081W	34.6734	33.2466	33.8843	1.01918	chrIII	254371	258654	+	SRB8	Subunit of the RNA polymerase II mediator complex; associates with core polymerase subunits to form the RNA polymerase II holoenzyme; essential for transcriptional regulation; involved in glucose repression	4284	0.485014	0.0274087	0.0565112	0.477467
YCR081C-A	0.217388	0	0.212441	inf	chrIII	258415	258651	-		Dubious open reading frame; unlikely to encode a functional protein, based on available experimental and comparative sequence data; completely overlaps with SRB8/YCR081W; identified by gene-trapping, microarray expression analysis, and genome-wide homology searching	237		inf
YCR082W	95.6509	74.788	93.4739	1.24985	chrIII	258883	259269	+	AHC2	Component of the ADA histone acetyltransferase complex; Ach2p and Ach1p are unique to the ADA complex and not shared with the related SAGA and SLIK complexes; may tether Ach1p to the complex	387	0.502838	0.321756	0.63988	0.261125
YCR083W	48.9124	37.5626	47.7991	1.27252	chrIII	259578	259961	+	TRX3	Mitochondrial thioredoxin; highly conserved oxidoreductase required to maintain the redox homeostasis of the cell, forms the mitochondrial thioredoxin system with Trr2p, redox state is maintained by both Trr2p and Glr1p	384	0.624008	0.347688	0.557185	0.288701
YCR084C	87.7162	83.0154	85.7198	1.03258	chrIII	260311	262452	-	TUP1	General repressor of transcription; forms complex with Cyc8p, involved in the establishment of repressive chromatin structure through interactions with histones H3 and H4, appears to enhance expression of some genes	2142	0.595853	0.0462497	0.0776194	0.469065
YCR085W	0.217388	0.539499	0.212441	0.393774	chrIII	262916	263269	+		Dubious open reading frame; unlikely to encode a functional protein, based on available experimental and comparative sequence data	354		-1.34456
YCR086W	24.1301	18.6127	23.5809	1.26693	chrIII	263392	263964	+	CSM1	Nucleolar protein that mediates homolog segregation during meiosis I; forms a complex with Lrs4p and then Mam1p at kinetochores; required for condensin recruitment to the replication fork barrier site and rDNA repeat segregation	573	0.71249	0.341331	0.479068	0.315945
YCR087W	0.217388	0.404624	0.212441	0.525032	chrIII	263976	264491	+		Dubious open reading frame; unlikely to encode a functional protein, based on available experimental and comparative sequence data; partially overlaps uncharacterized gene YCR087C-A; YCR087W is not an essential gene	516		-0.929523
YCR087C-A	21.7388	39.2485	21.2441	0.54127	chrIII	264006	264467	-		Putative protein of unknown function; green fluorescent protein (GFP)-fusion protein localizes to the nucleolus; YCR087C-A is not an essential gene	462	0.531991	-0.885579	-1.66465	0.0479912
YCR088W	150.65	97.7841	147.221	1.50557	chrIII	265068	266846	+	ABP1	Actin-binding protein of the cortical actin cytoskeleton; important for activation of the Arp2/3 complex that plays a key role actin in cytoskeleton organization; inhibits barbed-end actin filament elongation; phosphorylation within its Proline-Rich Regio, mediated by Cdc28p and Pho85p, protects Abp1p from proteolysis mediated by its own PEST sequences; mammalian homologue of HIP-55 (hematopoieti…	1779	0.590689	0.590314	0.999365	0.158809
YCR089W	23.804	23.9403	23.2622	0.971679	chrIII	267434	272263	+	FIG2	Cell wall adhesin, expressed specifically during mating; may be involved in maintenance of cell wall integrity during mating; FIG2 has a paralog, AGA1, that arose from the whole genome duplication	4830	0.625886	-0.0414482	-0.0662233	0.4736
YCR090C	138.042	149.171	134.9	0.904327	chrIII	272315	272863	-		Putative protein of unknown function; green fluorescent protein (GFP)-fusion protein localizes to the cytoplasm and nucleus; YCR090C is not an essential gene	549	0.650944	-0.145083	-0.222881	0.411814
YCR091W	28.4779	15.9826	27.8297	1.74125	chrIII	274404	276566	+	KIN82	Putative serine/threonine protein kinase; implicated in the regulation of phospholipid asymmetry through the activation of phospholipid translocases (flippases); involved in the phosphorylation of upstream inhibitory kinase Ypk1p along with Fpk1p; has a redundant role in the cellular response to mating pheromone; KIN82 has a paralog, FPK1, that arose from the whole genome duplication	2163	0.830772	0.80012	0.963104	0.167748
YCR092C	98.3682	84.1618	96.1294	1.1422	chrIII	276764	279820	-	MSH3	Mismatch repair protein; forms dimers with Msh2p that mediate repair of insertion or deletion mutations and removal of nonhomologous DNA ends, contains a PCNA (Pol30p) binding motif required for genome stability	3057	0.590151	0.191812	0.325021	0.372582
YCR093W	122.498	100.482	119.71	1.19136	chrIII	280117	286443	+	CDC39	Component of the CCR4-NOT1 core complex; this complex has multiple roles in regulating mRNA levels including regulation of transcription and destabilizing mRNAs by deadenylation; basal transcription factor	6327	0.523748	0.252615	0.482322	0.314789
YCR094W	44.3472	38.3044	43.3379	1.13141	chrIII	286762	287937	+	CDC50	Endosomal protein that interacts with phospholipid flippase Drs2p; interaction with Cdc50p is essential for Drs2p catalytic activity; mutations affect cell polarity and polarized growth; similar to Lem3p; CDC50 has a paralog, YNR048W, that arose from the whole genome duplication	1176	0.628465	0.178118	0.283418	0.388428
YCR095C	135.65	153.218	132.563	0.865194	chrIII	288170	289258	-	OCA4	Cytoplasmic protein required for replication of Brome mosaic virus; S. cerevisiae is a model system for studying replication of positive-strand RNA viruses in their natural hosts	1089	0.50409	-0.208905	-0.41442	0.339283
YCR095W-A	2.06519	2.36031	2.01819	0.855052	chrIII	289639	289797	+		Putative protein of unknown function	159		-0.225916
YCR096C	58.1152	47.5658	56.7924	1.19398	chrIII	293179	293538	-	HMRA2	Silenced copy of a2 at HMR; similarity to Alpha2p; required along with a1p for inhibiting expression of the HO endonuclease in a/alpha HO/HO diploid cells with an active mating-type interconversion system	360	0.714535	0.255774	0.357959	0.360187
YCR097W	154.563	129.817	151.045	1.16353	chrIII	293835	294321	+	HMRA1	Silenced copy of a1 at HMR; homeobox corepressor that interacts with Alpha2p to repress haploid-specific gene transcription in diploid cells	381	0.565102	0.218503	0.386661	0.349503
YCR097W-A	0.978248	1.01156	0.955983	0.945058	chrIII	294439	294705	+		Dubious open reading frame; unlikely to encode a functional protein, based on available experimental and comparative sequence data; identified by homology to a hemiascomycetous yeast protein	267		-0.0815257
YCR098C	13.6955	24.4798	13.3838	0.546728	chrIII	297049	298605	-	GIT1	Plasma membrane permease; mediates uptake of glycerophosphoinositol and glycerophosphocholine as sources of the nutrients inositol and phosphate; expression and transport rate are regulated by phosphate and inositol availability	1557	0.645677	-0.871106	-1.34914	0.0886466
YCR099C	14.7824	9.30635	14.446	1.55227	chrIII	300832	301299	-		Putative protein of unknown function	468	0.857319	0.634378	0.739956	0.229663
YCR100C	16.8476	14.1281	16.4641	1.16535	chrIII	301271	302221	-		Putative protein of unknown function	951	0.750209	0.220758	0.294262	0.384279
YCR101C	8.47815	5.66474	8.28518	1.46259	chrIII	302482	303030	-		Putative protein of unknown function; localizes to the membrane fraction; YCR101C is not an essential gene	549	0.673905	0.548525	0.81395	0.207837
YCR102C	10.3259	16.2524	10.0909	0.620889	chrIII	304361	305467	-		Putative protein of unknown function; involved in copper metabolism; similar to C. carbonum toxD gene; member of the quinone oxidoreductase family	1107	0.827205	-0.687594	-0.831225	0.202923
YCR102W-A	0.217388	0.134875	0.212441	1.5751	chrIII	306735	306932	+		Dubious open reading frame; unlikely to encode a functional protein, based on available experimental and comparative sequence data	198		0.65544
YCR104W	0.398545	0.601316	0.389474	0.647703	chrIII	307801	308175	+	PAU3	Member of the seripauperin multigene family; encoded mainly in subtelomeric region; active during alcoholic fermentation; regulated by anaerobiosis; negatively regulated by oxygen; repressed by heme	375		-0.626595
YCR105W	8.15206	5.66474	7.96652	1.40634	chrIII	309070	310155	+	ADH7	NADPH-dependent medium chain alcohol dehydrogenase; has broad substrate specificity; member of the cinnamyl family of alcohol dehydrogenases; may be involved in fusel alcohol synthesis or in aldehyde tolerance	1086	0.673905	0.491941	0.729986	0.232699
YCR106W	21.7388	20.13	21.2441	1.05534	chrIII	310958	313456	+	RDS1	Putative zinc cluster transcription factor; involved in conferring resistance to cycloheximide	2499	0.771834	0.077709	0.100681	0.459902
YCR107W	37.3836	32.5767	36.5327	1.12144	chrIII	313890	314981	+	AAD3	Putative aryl-alcohol dehydrogenase; similar to P. chrysosporium aryl-alcohol dehydrogenase; mutational analysis has not yet revealed a physiological role; AAD3 has a paralog, AAD15, that arose from a segmental duplication; members of the AAD gene family comprise three pairs (AAD3 + AAD15, AAD6/AAD16 + AAD4, AAD10 + AAD14) whose two genes are more related to one another than to other members of t…	1092	0.667221	0.165347	0.247814	0.402139
YCR108C	0.0217388	0.00354933	0.0212441	5.98537	chrIII	315997	316188	-		Putative protein of unknown function; identified by fungal homology and RT-PCR	192		2.58144
YDL248W	72.6041	56.6818	70.9516	1.25175	chrIV	1802	2953	+	COS7	Endosomal protein involved in turnover of plasma membrane proteins; member of the DUP380 subfamily of conserved, often subtelomeric COS genes; required for the multivesicular vesicle body sorting pathway that internalizes plasma membrane proteins for degradation; Cos proteins provide ubiquitin in trans for nonubiquitinated cargo proteins; the authentic, non-tagged protein is detected in highly pu…	1152	0.456473	0.323948	0.709677	0.238952
YDL247W-A	0.0543471	0.134875	0.0531101	0.393774	chrIV	3762	3836	+		Dubious open reading frame; unlikely to encode a functional protein, based on available experimental and comparative sequence data; identified by sequence comparison with hemiascomycetous yeast species	75		-1.34456
YDL247W	3.04344	3.23699	2.97417	0.918806	chrIV	5985	7814	+	MPH2	Alpha-glucoside permease; transports maltose, maltotriose, alpha-methylglucoside, and turanose; identical to Mph3p; encoded in a subtelomeric position in a region likely to have undergone duplication	1830		-0.122168
YDL246C	17.228	11.4981	16.8359	1.46424	chrIV	8683	9756	-	SOR2	Protein of unknown function; protein sequence is 99% identical to the Sor1p sorbitol dehydrogenase; computational analysis of large-scale protein-protein interaction data also suggests a role in fructose or mannose metabolism	1074	0.814984	0.550151	0.675045	0.249824
YDL245C	0.199273	0.196692	0.194737	0.99006	chrIV	11657	13360	-	HXT15	Protein of unknown function with similarity to hexose transporters; expression is induced by low levels of glucose and repressed by high levels of glucose	1704		-0.0144115
YDL244W	2.51808	3.45054	2.46077	0.713154	chrIV	16204	17226	+	THI13	Protein involved in synthesis of the thiamine precursor HMP; member of a subtelomeric gene family including THI5, THI11, THI12, and THI13; hydroxymethylpyrimidine is also known as HMP	1023		-0.487714
YDL243C	33.2985	31.9698	32.5406	1.01785	chrIV	17577	18566	-	AAD4	Putative aryl-alcohol dehydrogenase; involved in oxidative stress response; similar to P. chrysosporium aryl-alcohol dehydrogenase; expression induced in cells treated with the mycotoxin patulin; members of the AAD gene family comprise three pairs (AAD3 + AAD15, AAD6/AAD16 + AAD4, AAD10 + AAD14) whose two genes are more related to one another than to other members of the family	990	0.688917	0.0255308	0.0370593	0.485219
YDL242W	0.217388	0.134875	0.212441	1.5751	chrIV	18959	19312	+		Dubious open reading frame; unlikely to encode a functional protein, based on available experimental and comparative sequence data	354		0.65544
YDL241W	4.34777	5.93449	4.24881	0.715953	chrIV	20635	21006	+		Putative protein of unknown function; YDL241W is not an essential gene	372	0.673905	-0.482064	-0.715329	0.237203
YDL240C-A	0	0	0		chrIV	22471	22608	-		Dubious open reading frame; unlikely to encode a functional protein, based on available experimental and comparative sequence data; identified by sequence comparison with hemiascomycetous yeast species	138
YDL240W	62.3905	41.2042	60.9704	1.47971	chrIV	22823	25876	+	LRG1	GTPase-activating protein (GAP); contains Rho1p-specific GAP activity, interacting with activated forms of Rho1p; functions along with Sac7p as a negative regulator of the Pkc1p-mediated cell wall integrity signaling pathway; negative regulator of cell wall 1,3-beta-glucan biosynthesis; required for efficient cell fusion; contains a RhoGAP domain and three Lin-11-Isl1-Mec-3 (LIM) domains	3054	0.637726	0.565318	0.886459	0.187685
YDL239C	74.3468	36.079	72.6547	2.01377	chrIV	26403	28775	-	ADY3	Protein required for spore wall formation; thought to mediate assembly of a Don1p-containing structure at the leading edge of the prospore membrane via interaction with spindle pole body components; potentially phosphorylated by Cdc28p; ADY3 has a paralog, CNM67, that arose from the whole genome duplication	2373	0.701573	1.0099	1.43948	0.0750078
YDL238C	33.6952	23.8054	32.9283	1.38323	chrIV	28985	30454	-	GUD1	Guanine deaminase; a catabolic enzyme of the guanine salvage pathway producing xanthine and ammonia from guanine; activity is low in exponentially-growing cultures but expression is increased in post-diauxic and stationary-phase cultures	1470	0.632253	0.46804	0.740273	0.229567
YDL237W	132.063	118.487	129.058	1.08921	chrIV	30657	31829	+	AIM6	Putative protein of unknown function; required for respiratory growth; YDL237W is not an essential gene	1173	0.465654	0.123282	0.26475	0.395601
YDL236W	242.388	289.508	236.871	0.818184	chrIV	32296	33234	+	PHO13	Alkaline phosphatase specific for p-nitrophenyl phosphate; also has protein phosphatase activity	939	0.779875	-0.289503	-0.371217	0.355238
YDL235C	111.412	89.894	108.876	1.21116	chrIV	33415	33918	-	YPD1	Osmotic stress-responsive phosphorelay intermediate sensor protein; phosphorylated by the plasma membrane sensor Sln1p in response to osmotic stress and then in turn phosphorylates the response regulators Ssk1p in the cytosol and Skn7p in the nucleus	504	0.608322	0.276387	0.454343	0.324791
YDL234C	99.1291	77.7552	96.8729	1.24587	chrIV	34237	36477	-	GYP7	GTPase-activating protein for yeast Rab family members; members include Ypt7p (most effective), Ypt1p, Ypt31p, and Ypt32p (in vitro); involved in vesicle mediated protein trafficking	2241	0.543812	0.317153	0.583204	0.279878
YDL233W	37.0647	29.9422	36.2211	1.2097	chrIV	36797	38173	+	MFG1	Regulator of filamentous growth; interacts with FLO11 promoter and regulates FLO11 expression; binds to transcription factors Flo8p and Mss11p; green fluorescent protein (GFP)-fusion protein localizes to the nucleus; YDL233W is not an essential gene	1377	0.64794	0.274652	0.423885	0.335825
YDL232W	12.7172	9.50866	12.4278	1.30699	chrIV	38487	38597	+	OST4	Subunit of the oligosaccharyltransferase complex of the ER lumen; complex catalyzes protein asparagine-linked glycosylation; type I membrane protein required for incorporation of Ost3p or Ost6p into the OST complex	111	0.845032	0.386253	0.457087	0.323804
YDL231C	94.2379	104.326	92.093	0.882746	chrIV	38867	42244	-	BRE4	Zinc finger protein containing five transmembrane domains; null mutant exhibits strongly fragmented vacuoles and sensitivity to brefeldin A, a drug which is known to affect intracellular transport	3378	0.497939	-0.179929	-0.361348	0.35892
YDL230W	105.107	70.4046	102.715	1.45893	chrIV	42700	43707	+	PTP1	Phosphotyrosine-specific protein phosphatase; dephosphorylates a broad range of substrates in vivo, including Fpr3p; localized to the cytoplasm and the mitochondria; proposed to be a negative regulator of filamentation	1008	0.476246	0.544906	1.14417	0.126277
YDL229W	1019.48	1619.63	996.275	0.615126	chrIV	44065	45906	+	SSB1	Cytoplasmic ATPase that is a ribosome-associated molecular chaperone; functions with J-protein partner Zuo1p; may be involved in folding of newly-made polypeptide chains; member of the HSP70 family; interacts with phosphatase subunit Reg1p; SSB1 has a paralog, SSB2, that arose from the whole genome duplication	1842	0.276009	-0.701046	-2.53994	0.00554363
YDL228C	0	0	0		chrIV	45277	45918	-		Dubious open reading frame; unlikely to encode a functional protein, based on available experimental and comparative sequence data; almost completely overlaps the verified gene SSB1	642
YDL227C	124.237	273.863	121.41	0.443323	chrIV	46271	48031	-	HO	Site-specific endonuclease; required for gene conversion at the MAT locus (homothallic switching) through the generation of a ds DNA break; expression restricted to mother cells in late G1 as controlled by Swi4p-Swi6p, Swi5p, and Ash1p	1761	0.699291	-1.17357	-1.67823	0.0466512
YDL226C	165.324	160.838	161.561	1.0045	chrIV	51115	52173	-	GCS1	ADP-ribosylation factor GTPase activating protein (ARF GAP); involved in ER-Golgi transport; required for prospore membrane formation; regulates phospholipase Spo14p; shares functional similarity with Glo3p; GCS1 has a paralog, SPS18, that arose from the whole genome duplication	1059	0.703905	0.0064708	0.00919271	0.496333
YDL225W	115.759	132.717	113.125	0.852377	chrIV	52445	54100	+	SHS1	Component of the septin ring that is required for cytokinesis; present at the ends of rod-like septin hetero-oligomers; C-terminal extension is important for recruitment of Bni5p to the mother-bud neck, which in turn is required for Myo1p recruitment and cytokinesis; undergoes sumoylation and phosphorylation during mitosis; protein abundance increases in response to DNA replication stress	1656	0.54631	-0.230437	-0.421806	0.336583
YDL224C	61.847	55.2986	60.4393	1.09296	chrIV	54397	56346	-	WHI4	Putative RNA binding protein; regulates the cell size requirement for passage through Start and commitment to cell division; WHI4 has a paralog, WHI3, that arose from the whole genome duplication	1950	0.497626	0.128245	0.257713	0.398314
YDL223C	10.9781	13.42	10.7282	0.799421	chrIV	57265	60405	-	HBT1	Shmoo tip protein, substrate of Hub1p ubiquitin-like protein; mutants are defective for mating projection formation, thereby implicating Hbt1p in polarized cell morphogenesis; HBT1 has a paralog, YNL195C, that arose from the whole genome duplication	3141	0.754934	-0.322973	-0.427817	0.334392
YDL222C	4.23907	3.30443	4.14259	1.25365	chrIV	60872	61801	-	FMP45	Integral membrane protein localized to mitochondria; required for sporulation and maintaining sphingolipid content; similar to SUR7; FMP45 has a paralog, YNL194C, that arose from the whole genome duplication	930		0.326132
YDL221W	1.41302	0.269749	1.38086	5.11906	chrIV	62011	62562	+		Dubious open reading frame; unlikely to encode a functional protein, based on available experimental and comparative sequence data; partially overlaps the 3' end of essential gene CDC13	552		2.35588
YDL220C	16.0867	13.9595	15.7206	1.12616	chrIV	62244	65018	-	CDC13	Single stranded DNA-binding protein found at TG1-3 telomere G-tails; key roles in regulation of telomerase, telomere end protection, conventional telomere replication; regulates telomere replication through recruitment of specific sub-complexes, essential function is telomere capping; forms homodimer via N-terminus; disruption of dimerization leads to short telomeres; autophagy and proteasome are…	2775	0.751274	0.171406	0.228154	0.409763
YDL219W	97.1726	113.834	94.9609	0.834204	chrIV	65242	65765	+	DTD1	D-Tyr-tRNA(Tyr) deacylase; functions in protein translation, may affect nonsense suppression via alteration of the protein synthesis machinery; ubiquitous among eukaryotes	453	0.628351	-0.261528	-0.416213	0.338627
YDL218W	2.82605	1.82081	2.76173	1.51676	chrIV	66493	67446	+		Putative protein of unknown function; YDL218W transcription is regulated by Azf1p and induced by starvation and aerobic conditions; expression also induced in cells treated with the mycotoxin patulin	954		0.600992
YDL217C	36.5212	44.104	35.69	0.809224	chrIV	67983	68606	-	TIM22	Essential core component of the mitochondrial TIM22 complex; involved in insertion of polytopic proteins into the inner membrane; forms the channel through which proteins are imported	624	0.811307	-0.305389	-0.376417	0.353304
YDL216C	72.2816	57.524	70.6365	1.22795	chrIV	68997	70319	-	RRI1	Catalytic subunit of the COP9 signalosome (CSN) complex; acts as an isopeptidase in cleaving the ubiquitin-like protein Nedd8 from SCF ubiquitin ligases; metalloendopeptidase involved in the adaptation to pheromone signaling	1323	0.442716	0.296249	0.669161	0.251696
YDL215C	295.322	287.89	288.601	1.00247	chrIV	70640	73918	-	GDH2	NAD(+)-dependent glutamate dehydrogenase; degrades glutamate to ammonia and alpha-ketoglutarate; expression sensitive to nitrogen catabolite repression and intracellular ammonia levels; genetically interacts with GDH3 by suppressing stress-induced apoptosis	3279	0.755851	0.00355631	0.00470505	0.498123
YDL214C	4.13038	5.46242	4.03637	0.738934	chrIV	74446	76545	-	PRR2	Serine/threonine protein kinase; inhibits pheromone induced signalling downstream of MAPK, possibly at the level of the Ste12p transcription factor; mutant has increased aneuploidy tolerance; PRR2 has a paralog, NPR1, that arose from the whole genome duplication	2100	0.673905	-0.436483	-0.647692	0.258592
YDL213C	46.6298	104.056	45.5685	0.437924	chrIV	77289	77966	-	NOP6	rRNA-binding protein required for 40S ribosomal subunit biogenesis; contains an RNA recognition motif (RRM); hydrophilin essential to overcome the stress of the desiccation-rehydration process; NOP6 may be a fungal-specific gene as no homologs have been yet identified in higher eukaryotes	678	0.423485	-1.19125	-2.81297	0.00245433
YDL212W	366.625	409.817	358.281	0.874247	chrIV	78426	79058	+	SHR3	Endoplasmic reticulum packaging chaperone; required for incorporation of amino acid permeases into COPII coated vesicles for transport to the cell surface	633	0.457599	-0.193887	-0.423705	0.335891
YDL211C	23.1519	18.8825	22.6249	1.1982	chrIV	79294	80412	-		Protein of unknown function; green fluorescent protein (GFP)-fusion protein localizes to the vacuole; YDL211C has a paralog, TDA7, that arose from the whole genome duplication	1119	0.564253	0.260867	0.462321	0.321925
YDL210W	10.9781	9.5761	10.7282	1.12031	chrIV	84270	85985	+	UGA4	GABA (gamma-aminobutyrate) permease; serves as a GABA transport protein involved in the utilization of GABA as a nitrogen source; catalyzes the transport of putrescine and delta-aminolevulinic acid (ALA); localized to the vacuolar membrane	1716	0.842546	0.163904	0.194534	0.422879
YDL209C	68.8034	84.0269	67.2374	0.800189	chrIV	86207	87226	-	CWC2	Member of the NineTeen Complex (NTC); this complex contains Prp19p and stabilizes U6 snRNA in catalytic forms of the spliceosome containing U2, U5, and U6 snRNAs; binds directly to U6 snRNA; similar to S. pombe Cwf2	1020	0.559885	-0.321587	-0.57438	0.282855
YDL208W	158.041	271.975	154.444	0.567863	chrIV	87512	87982	+	NHP2	Protein related to mammalian high mobility group (HMG) proteins; nuclear protein; essential for function of H/ACA-type snoRNPs, which are involved in 18S rRNA processing	471	0.699493	-0.816386	-1.16711	0.121583
YDL207W	80.7598	95.4238	78.9217	0.827065	chrIV	88248	89864	+	GLE1	Cytoplasmic nucleoporin required for polyadenylated mRNA export; contains a nuclear export signal; when bound to inositol hexakisphosphate (IP6), functions as an activator for the Dbp5p ATPase activity at the nuclear pore complex during mRNA export; mediates translation initiation; required for efficient translation termination	1617	0.420483	-0.273928	-0.651461	0.257375
YDL206W	57.4992	47.7456	56.1905	1.17687	chrIV	90176	92464	+		Putative protein of unknown function; YDL206W is not an essential protein	2289	0.709419	0.234958	0.331198	0.370247
YDL205C	88.6945	107.495	86.6758	0.806323	chrIV	92762	93745	-	HEM3	Porphobilinogen deaminase; catalyzes the conversion of 4-porphobilinogen to hydroxymethylbilane, the third step in heme biosynthesis; localizes to the cytoplasm and nucleus; expression is regulated by Hap2p-Hap3p, but not by levels of heme; human homolog HMBS can complement yeast mutant and allow growth of haploid null after sporulation of a heterozygous diploid	984	0.565014	-0.310571	-0.549669	0.291273
YDL204W	39.3473	26.4354	38.4517	1.45455	chrIV	94605	95786	+	RTN2	Reticulon protein; stabilizes membrane curvature; involved in nuclear pore assembly and maintenance of tubular ER morphology; interacts with exocyst subunit Sec6p, Yip3p, and Sbh1p; much less abundant than Rtn1p; rtn1 rtn2 yop1 triple mutant lacks tubular ER; member of RTNLA (reticulon-like A) subfamily; protein increases in abundance and relocalizes to plasma membrane upon DNA replication stress…	1182	0.817021	0.540576	0.661643	0.2541
YDL203C	56.9558	59.0077	55.6594	0.943258	chrIV	96082	97953	-	ACK1	Protein that functions in the cell wall integrity pathway; functions upstream of Pkc1p; GFP-fusion protein expression is induced in response to the DNA-damaging agent MMS; non-tagged Ack1p is detected in purified mitochondria	1872	0.434585	-0.0842763	-0.193924	0.423118
YDL202W	55.3253	61.5029	54.0661	0.879083	chrIV	98475	99224	+	MRPL11	Mitochondrial ribosomal protein of the large subunit; localizes to vacuole in response to H2O2	750	0.534384	-0.185928	-0.34793	0.363946
YDL201W	34.7821	47.8805	33.9905	0.709902	chrIV	99561	100421	+	TRM8	Noncatalytic subunit of a tRNA methyltransferase complex; Trm8p and Trm82p comprise an enzyme that catalyzes a methyl-transfer from S-adenosyl-l-methionine to the N(7) atom of guanine at position 46 in tRNA; Trm8 lacks catalytic activity if not bound to Trm82p	861	0.706782	-0.494307	-0.699377	0.242158
YDL200C	63.8035	57.6589	62.3513	1.08138	chrIV	100501	101067	-	MGT1	DNA repair methyltransferase (6-O-methylguanine-DNA methylase); involved in protection against DNA alkylation damage	567	0.407359	0.112876	0.277092	0.390855
YDL199C	26.4127	14.1618	25.8115	1.82261	chrIV	101290	103353	-		Putative transporter; member of the sugar porter family	2064	0.746862	0.866007	1.15953	0.123121
YDL198C	400.429	61.0982	391.316	6.4047	chrIV	103649	104551	-	GGC1	Mitochondrial GTP/GDP transporter; essential for mitochondrial genome maintenance; has a role in mitochondrial iron transport; member of the mitochondrial carrier family	903	0.548457	2.67913	4.88485	5.17534e-07
YDL197C	45.1081	41.0019	44.0814	1.07511	chrIV	104917	106494	-	ASF2	Anti-silencing protein; causes derepression of silent loci when overexpressed	1578	0.661991	0.10448	0.157827	0.437297
YDL196W	0.217388	0.202312	0.212441	1.05006	chrIV	106741	107070	+		Dubious open reading frame; unlikely to encode a functional protein, based on available experimental and comparative sequence data; open reading frame is located in promoter region of essential gene SEC31	330		0.0704774
YDL195W	145.976	133.121	142.654	1.07161	chrIV	107208	111029	+	SEC31	Component of the Sec13p-Sec31p complex of the COPII vesicle coat; COPII coat is required for vesicle formation in ER to Golgi transport; mutant has increased aneuploidy tolerance	3822	0.489119	0.0997772	0.203994	0.419179
YDL194W	16.7389	18.343	16.3579	0.891782	chrIV	111580	114234	+	SNF3	Plasma membrane low glucose sensor, regulates glucose transport; contains 12 predicted transmembrane segments and a long C-terminal tail required for induction of hexose transporters; also senses fructose and mannose; SNF3 has a paralog, RGT2, that arose from the whole genome duplication	2655	0.713471	-0.165236	-0.231595	0.408426
YDL193W	78.1511	72.8323	76.3724	1.04861	chrIV	114672	115799	+	NUS1	Forms dehydrodolichyl diphosphate syntase complex with RER2 or SRT1; tet-repressible mutant shows accumulation of hypoglycosylated forms of CPY, suggesting that Nus1p may be involved in protein trafficking; mutations in human homolog NUS1 have been implicated in congenital scoliosis, neurological impairment, refractory epilepsy, hearing deficit, and visual impairment; human cis-prenyltransferase …	1128	0.537595	0.0684723	0.127368	0.449325
YDL192W	1059.93	1153.95	1035.81	0.897616	chrIV	116321	116866	+	ARF1	ADP-ribosylation factor; GTPase of the Ras superfamily involved in regulation of coated vesicle formation in intracellular trafficking within the Golgi; ARF1 has a paralog, ARF2, that arose from the whole genome duplication; arf1 arf2 double null mutation is complemented by human ARF1, ARF4, ARF5, or ARF6	546	0.351378	-0.15583	-0.443483	0.328708
YDL191W	927.705	1305.59	906.59	0.694393	chrIV	117664	118517	+	RPL35A	Ribosomal 60S subunit protein L35A; homologous to mammalian ribosomal protein L35 and bacterial L29; RPL35A has a paralog, RPL35B, that arose from the whole genome duplication	363	0.301537	-0.526176	-1.74498	0.040494
YDL190C	177.715	148.969	173.67	1.16581	chrIV	118707	121592	-	UFD2	Ubiquitin chain assembly factor (E4); cooperates with a ubiquitin-activating enzyme (E1), a ubiquitin-conjugating enzyme (E2), and a ubiquitin protein ligase (E3) to conjugate ubiquitin to substrates; also functions as an E3	2886	0.649825	0.221337	0.34061	0.366699
YDL189W	54.4558	51.0501	53.2164	1.04243	chrIV	122078	123589	+	RBS1	Protein involved in assembly of the RNA polymerase III (Pol III) complex; high copy suppressor of Pol III assembly mutation and psk1 psk2 mutations that confer temperature-sensitivity for galactose utilization; physically interacts with Pol III; proposed to bind single-stranded nucleic acids via its R3H domain	1374	0.551862	0.0599572	0.108645	0.456742
YDL188C	105.922	82.7793	103.512	1.25045	chrIV	123865	124998	-	PPH22	Catalytic subunit of protein phosphatase 2A (PP2A); functionally redundant with Pph21p; methylated at C terminus; forms alternate complexes with several regulatory subunits; involved in signal transduction and regulation of mitosis; protein abundance increases in response to DNA replication stress; dephosphorylates Tel1p/Mec1p-phosphorylated Cdc13p to promote telomerase release from telomeres at …	1134	0.586383	0.322451	0.549898	0.291195
YDL187C	1.8478	1.82081	1.80574	0.991727	chrIV	125509	125838	-		Dubious open reading frame; unlikely to encode a functional protein, based on available experimental and comparative sequence data	330		-0.0119847
YDL186W	0.217388	0.539499	0.212441	0.393774	chrIV	125616	126449	+		Putative protein of unknown function; YDL186W is not an essential gene	834		-1.34456
YDL185C-A	0	0.0674373	0	0	chrIV	126608	126835	-		Dubious open reading frame; unlikely to encode a functional protein, based on available experimental and comparative sequence data; partially overlaps the verified gene YDL185W; identified by homology with hemiascomycetous yeast species	228		#NAME?
YDL185W	1083.68	1053.24	1059.02	1.00549	chrIV	126787	130002	+	VMA1	Subunit A of the V1 peripheral membrane domain of V-ATPase; protein precursor undergoes self-catalyzed splicing to yield the extein Tfp1p and the intein Vde (PI-SceI), which is a site-specific endonuclease; the V1 peripheral membrane domain of the vacuolar H+-ATPase (V-ATPase) has eight subunits; involved in methionine restriction extension of chronological lifespan in an autophagy-dependent mann…	3216	0.395566	0.0078956	0.0199603	0.492038
YDL184C	329.017	439.084	321.529	0.732271	chrIV	130407	130484	-	RPL41A	Ribosomal 60S subunit protein L41A; comprises only 25 amino acids; rpl41a rpl41b double null mutant is viable; homologous to mammalian ribosomal protein L41, no bacterial homolog; RPL41A has a paralog, RPL41B, that arose from the whole genome duplication	78	0.514823	-0.449551	-0.873213	0.191273
YDL183C	28.6953	25.8959	28.0422	1.08288	chrIV	130871	131833	-		Protein that may form an active mitochondrial KHE system; mitochondrial inner-membrane protein; non-essential gene; KHE system stands for K+/H+ exchanger system	963	0.901982	0.114872	0.127355	0.44933
YDL182W	182.824	93.131	178.663	1.9184	chrIV	133437	134723	+	LYS20	Homocitrate synthase isozyme and functions in DNA repair; catalyzes the condensation of acetyl-CoA and alpha-ketoglutarate to form homocitrate, which is the first step in the lysine biosynthesis pathway; LYS20 has a paralog, LYS21, that arose from the whole genome duplication	1287	0.345318	0.939904	2.72185	0.00324586
YDL181W	29.5648	22.5915	28.8919	1.27888	chrIV	135179	135436	+	INH1	Protein that inhibits ATP hydrolysis by the F1F0-ATP synthase; inhibitory function is enhanced by stabilizing proteins Stf1p and Stf2p; has a calmodulin-binding motif and binds calmodulin in vitro; INH1 has a paralog, STF1, that arose from the whole genome duplication	258	0.699936	0.354885	0.507025	0.306068
YDL180W	213.801	111.069	208.935	1.88113	chrIV	135896	137539	+		Putative protein of unknown function; green fluorescent protein (GFP)-fusion protein localizes to the vacuole	1644	0.637141	0.911596	1.43076	0.0762494
YDL179W	85.3249	61.6377	83.3829	1.35279	chrIV	138291	139205	+	PCL9	Cyclin; forms a functional kinase complex with Pho85p cyclin-dependent kinase (Cdk), expressed in late M/early G1 phase, activated by Swi5p; PCL9 has a paralog, PCL2, that arose from the whole genome duplication	915	0.538861	0.435938	0.808999	0.209258
YDL178W	344.234	378.121	336.4	0.889661	chrIV	139522	141114	+	DLD2	D-lactate dehydrogenase; located in the mitochondrial matrix	1593	0.487281	-0.168672	-0.34615	0.364615
YDL177C	101.738	94.8843	99.4222	1.04783	chrIV	141209	141721	-		Putative protein of unknown function; similar to the mouse IMPACT gene; YDL177C is not an essential gene	513	0.418023	0.067398	0.16123	0.435956
YDL176W	79.1294	84.5664	77.3284	0.91441	chrIV	142097	144223	+		Protein of unknown function; predicted by computational methods to be involved in fructose-1,6-bisphosphatase (Fbp1p) degradation; interacts with components of the GID complex; YDL176W is not an essential gene	2127	0.594258	-0.129087	-0.217224	0.414017
YDL175C	42.0647	49.0269	41.1073	0.838462	chrIV	144484	145518	-	AIR2	RNA-binding subunit of the TRAMP nuclear RNA surveillance complex; involved in nuclear RNA processing and degradation; involved in TRAMP complex assembly as a bridge between Mtr4p and Trf4p; stimulates the poly(A) polymerase activity of Pap2p in vitro; has 5 zinc knuckle motifs; AIR2 has a paralog, AIR1, that arose from the whole genome duplication; Air2p and Air1p have nonredundant roles in regu…	1035	0.613264	-0.254182	-0.414474	0.339264
YDL174C	155.541	131.907	152.001	1.15233	chrIV	145826	147589	-	DLD1	D-lactate dehydrogenase; oxidizes D-lactate to pyruvate, transcription is heme-dependent, repressed by glucose, and derepressed in ethanol or lactate; located in the mitochondrial inner membrane	1764	0.543998	0.204557	0.376026	0.353449
YDL173W	120.324	117.217	117.586	1.00314	chrIV	148191	149078	+	PAR32	Putative protein of unknown function; hyperphosphorylated upon rapamycin treatment in a Tap42p-dependent manner; green fluorescent protein (GFP)-fusion protein localizes to the cytoplasm; PAR32 is not an essential gene	888	0.446349	0.00452871	0.0101461	0.495952
YDL172C	0.652165	0.472061	0.637322	1.35008	chrIV	148607	149086	-		Dubious open reading frame; unlikely to encode a functional protein, based on available experimental and comparative sequence data	480		0.433047
YDL171C	385.647	415.279	376.87	0.907509	chrIV	149203	155640	-	GLT1	NAD(+)-dependent glutamate synthase (GOGAT); synthesizes glutamate from glutamine and alpha-ketoglutarate; with Gln1p, forms the secondary pathway for glutamate biosynthesis from ammonia; expression regulated by nitrogen source; assembles into filaments as cells approach stationary phase and under cytosolic acidification and starvation conditions	6438	0.444211	-0.140016	-0.315202	0.376304
YDL170W	183.584	67.0327	179.406	2.6764	chrIV	156318	157904	+	UGA3	Transcriptional activator for GABA-dependent induction of GABA genes; binds to DNA elements found in the promoters of target genes and increases their expression in the presence of GABA (gamma-aminobutyrate); zinc finger transcription factor of the Zn(2)-Cys(6) binuclear cluster domain type; localized to the nucleus; examples of GABA genes include UGA1, UGA2, and UGA4	1587	0.642404	1.42029	2.2109	0.0135214
YDL169C	9.56509	6.06936	9.34739	1.54009	chrIV	158064	158735	-	UGX2	Protein of unknown function; transcript accumulates in response to any combination of stress conditions	672	0.673905	0.623018	0.92449	0.177616
YDL168W	91.6292	99.5375	89.5437	0.899598	chrIV	159604	160764	+	SFA1	Bifunctional alcohol dehydrogenase and formaldehyde dehydrogenase; formaldehyde dehydrogenase activity is glutathione-dependent; functions in formaldehyde detoxification and formation of long chain and complex alcohols, regulated by Hog1p-Sko1p; protein abundance increases in response to DNA replication stress	1161	0.58596	-0.152648	-0.26051	0.397235
YDL167C	103.803	197.254	101.44	0.514262	chrIV	160995	163154	-	NRP1	Putative RNA binding protein of unknown function; localizes to stress granules induced by glucose deprivation; predicted to be involved in ribosome biogenesis	2160	0.850296	-0.959424	-1.12834	0.129588
YDL166C	82.6076	119.634	80.7274	0.674788	chrIV	163449	164042	-	FAP7	Essential NTPase required for small ribosome subunit synthesis; mediates processing of the 20S pre-rRNA at site D in the cytoplasm but associates only transiently with 43S preribosomes via Rps14p; complex with Rps14 is conserved between humans, yeast, and arches; may be the endonuclease for site D; depletion leads to accumulation of pre-40S ribosomes in 80S-like ribosomes; human TAF9 functionally…	594	0.425401	-0.567495	-1.33402	0.091098
YDL165W	75.3251	78.2273	73.6107	0.940984	chrIV	164290	164865	+	CDC36	Component of the CCR4-NOT core complex; this complex has multiple roles in regulating mRNA levels including regulation of transcription and destabilizing mRNAs through deadenylation; basal transcription factor	576	0.687012	-0.0877576	-0.127738	0.449178
YDL164C	69.2382	98.5934	67.6623	0.686277	chrIV	164987	167254	-	CDC9	DNA ligase found in the nucleus and mitochondria; an essential enzyme that joins Okazaki fragments during DNA replication; also acts in ribonucleotide excision repair, base excision repair, and recombination; human homolog LIG1 can complement yeast cdc9 temperature-sensitive mutant at restrictive temperature	2268	0.592578	-0.543138	-0.916569	0.179684
YDL163W	0	0	0		chrIV	166956	167258	+		Dubious open reading frame; unlikely to encode a functional protein, based on available experimental and comparative sequence data; partially overlaps the verified gene CDC9/YDL164C encoding DNA ligase	303
YDL162C	0	0.539499	0	0	chrIV	167359	167715	-		Dubious open reading frame; unlikely to encode a functional protein, based on available experimental and comparative sequence data; partially overlaps ENT1/YDL161W, a verified gene involved in endocytosis and actin cortical patch assembly	357		#NAME?
YDL161W	68.586	68.314	67.025	0.981131	chrIV	167714	169078	+	ENT1	Epsin-like protein involved in endocytosis and actin patch assembly; functionally redundant with Ent2p; binds clathrin via a clathrin-binding domain motif at C-terminus; relocalizes from bud neck to cytoplasm upon DNA replication stress; ENT1 has a paralog, ENT2, that arose from the whole genome duplication	1365	0.667824	-0.0274824	-0.0411521	0.483587
YDL160C-A	34.7821	30.6166	33.9905	1.1102	chrIV	169366	169608	-	MHF2	Component of the heterotetrameric MHF histone-fold complex; in humans the MHF complex interacts with both DNA and Mph1p ortholog FANCM to stabilize and remodel blocked replication forks and repair damaged DNA; mhf2 srs2 double mutants are MMS hypersensitive; orthologous to human centromere constitutive-associated network (CCAN) subunit CENP-X, also known as MHF2	243	0.647992	0.15082	0.232749	0.407978
YDL160C	103.477	87.2639	101.122	1.1588	chrIV	170410	171930	-	DHH1	Cytoplasmic DExD/H-box helicase, stimulates mRNA decapping; coordinates distinct steps in mRNA function and decay, interacts with both the decapping and deadenylase complexes, role in translational repression, mRNA decay, and processing body dynamics; may have a role in mRNA export; C-terminus of Dhh1p interacts with Ngr1p and promotes POR1, but not EDC1 mRNA decay; forms cytoplasmic foci upon DN…	1521	0.570716	0.212636	0.372577	0.354732
YDL159W-A	0	0.269749	0	0	chrIV	172182	172313	+		Putative protein of unknown function; identified by sequence comparison with hemiascomycetous yeast species	132		#NAME?
YDL159W	37.0647	33.8535	36.2211	1.06994	chrIV	172481	174028	+	STE7	Signal transducing MAP kinase kinase; involved in pheromone response where it phosphorylates Fus3p; involved in the pseudohyphal/invasive growth pathway where it phosphorylates of Kss1p; phosphorylated by Ste11p; degraded by ubiquitin pathway	1548	0.691326	0.0975243	0.141068	0.443908
YDL159C-B	0	0.0674373	0	0	chrIV	173056	173232	-		Putative protein of unknown function; identified by gene-trapping, microarray-based expression analysis, and genome-wide homology searching	177		#NAME?
YDL158C	21.5214	24.9518	21.0316	0.842889	chrIV	173866	174174	-		Dubious open reading frame; unlikely to encode a functional protein, based on available experimental and comparative sequence data	309	0.898541	-0.246585	-0.274428	0.391878
YDL157C	96.8465	108.102	94.6423	0.87549	chrIV	174232	174588	-		Putative protein of unknown function; the authentic, non-tagged protein is detected in highly purified mitochondria in high-throughput studies	357	0.539022	-0.191837	-0.355899	0.360958
YDL156W	19.4563	19.1522	19.0134	0.992754	chrIV	174918	176486	+	CMR1	Nuclear protein with a role in protein quality control; localizes to the intranuclear quality control compartment (INQ) in response to proteasome inhibition or DNA replication stress; INQ likely sequesters proteins involved in DNA metabolism for degradation or re-folding; DNA-binding protein with preference for UV-damaged DNA; contains three WD domains (WD-40 repeat); human ortholog WDR76 also ex…	1569	0.578327	-0.0104914	-0.018141	0.492763
YDL155W	123.368	151.262	120.56	0.797028	chrIV	176773	178056	+	CLB3	B-type cyclin involved in cell cycle progression; activates Cdc28p to promote the G2/M transition; may be involved in DNA replication and spindle assembly; accumulates during S phase and G2, then targeted for ubiquitin-mediated degradation; relative distribution to the nucleus increases upon DNA replication stress; CLB3 has a paralog, CLB4, that arose from the whole genome duplication	1284	0.521186	-0.327297	-0.627986	0.265007
YDL154W	70.1078	78.8342	68.5121	0.869065	chrIV	178334	181039	+	MSH5	Protein of the MutS family; forms a dimer with Msh4p that facilitates crossovers between homologs during meiosis; msh5-Y823H mutation confers tolerance to DNA alkylating agents; homologs present in C. elegans and humans	2706	0.687912	-0.202464	-0.294317	0.384258
YDL153C	70.3251	191.488	68.7245	0.358897	chrIV	181186	183018	-	SAS10	Subunit of U3-containing Small Subunit (SSU) processome complex; involved in production of 18S rRNA and assembly of small ribosomal subunit; disrupts silencing when overproduced; mutant has increased aneuploidy tolerance; essential gene	1833	0.964447	-1.47836	-1.53286	0.0626555
YDL152W	0	0.202312	0	0	chrIV	182822	183187	+		Dubious open reading frame; unlikely to encode a functional protein, based on available experimental and comparative sequence data; partially overlaps the verified ORF SAS10/YDL153C, a component of the small ribosomal subunit processosome	366		#NAME?
YDL151C	0	0	0		chrIV	183318	183899	-	BUD30	Dubious open reading frame; unlikely to encode a functional protein, based on available experimental and comparative sequence data; not conserved in closely related Saccharomyces species; 96% of ORF overlaps the verified gene RPC53; diploid mutant displays a weak budding pattern phenotype in a systematic assay	582
YDL150W	63.1513	121.994	61.714	0.505877	chrIV	183343	184611	+	RPC53	RNA polymerase III subunit C53	1269	0.532034	-0.983142	-1.84789	0.0323089
YDL149W	56.9558	21.9171	55.6594	2.53954	chrIV	184925	187918	+	ATG9	Transmembrane protein involved in forming Cvt and autophagic vesicles; cycles between the phagophore assembly site (PAS) and other cytosolic punctate structures, not found in autophagosomes; may be involved in membrane delivery to the PAS	2994	0.7458	1.34457	1.80285	0.0357058
YDL148C	73.1512	221.397	71.4863	0.322888	chrIV	188154	190586	-	NOP14	Nucleolar protein; forms a complex with Noc4p that mediates maturation and nuclear export of 40S ribosomal subunits; also present in the small subunit processome complex, which is required for processing of pre-18S rRNA	2433	0.503219	-1.6309	-3.24093	0.00059571
YDL147W	639.557	562.225	625	1.11165	chrIV	190924	192261	+	RPN5	Subunit of the CSN and 26S proteasome lid complexes; similar to mammalian p55 subunit and to another S. cerevisiae regulatory subunit, Rpn7p; Rpn5p is an essential protein; the COP9 signalosome is also known as the CSN	1338	0.608247	0.152709	0.251064	0.400882
YDL146W	73.1512	49.6339	71.4863	1.44027	chrIV	192750	194225	+	LDB17	Protein involved in the regulation of endocytosis; transiently recruited to actin cortical patches in a SLA1-dependent manner after late coat component assembly; GFP-fusion protein localizes to the periphery, cytoplasm, bud, and bud neck	1476	0.619096	0.526341	0.850176	0.197614
YDL145C	285.757	273.526	279.253	1.02094	chrIV	194571	198176	-	COP1	Alpha subunit of COPI vesicle coatomer complex; complex surrounds transport vesicles in the early secretory pathway	3606	0.702832	0.0298964	0.042537	0.483035
YDL144C	84.8902	77.4181	82.958	1.07156	chrIV	198662	199732	-		Protein of unknown function; green fluorescent protein (GFP)-fusion protein localizes to the cytoplasm and nucleus; YDL144C is not an essential gene; protein abundance increases in response to DNA replication stress	1071	0.533476	0.0997117	0.186909	0.425866
YDL143W	300.105	415.616	293.274	0.705637	chrIV	199996	201582	+	CCT4	Subunit of the cytosolic chaperonin Cct ring complex; related to Tcp1p, required for the assembly of actin and tubulins in vivo	1587	0.444281	-0.503002	-1.13217	0.128781
YDL142C	108.259	76.4739	105.795	1.38342	chrIV	201719	202570	-	CRD1	Cardiolipin synthase; produces cardiolipin, which is a phospholipid of the mitochondrial inner membrane that is required for normal mitochondrial membrane potential and function and for correct integration of membrane-multispanning proteins into the mitochondrial outer membrane; required to maintain tubular mitochondrial morphology and functions in mitochondrial fusion; also required for normal v…	852	0.558804	0.468237	0.837927	0.201036
YDL141W	44.2385	44.4412	43.2317	0.972783	chrIV	203039	205111	+	BPL1	Biotin:apoprotein ligase; covalently modifies proteins with the addition of biotin, required for acetyl-CoA carboxylase (Acc1p) holoenzyme formation; comparative analysis suggests that a mitochondrially targeted form may result from translation starting at a non-canonical codon upstream of the annotated start codon; human homolog HLCS can complement yeast BPL1 mutant	2073	0.799453	-0.0398098	-0.0497962	0.480142
YDL140C	172.824	188.825	168.89	0.89443	chrIV	205360	210561	-	RPO21	RNA polymerase II largest subunit B220; part of central core; phosphorylation of C-terminal heptapeptide repeat domain regulates association with transcription and splicing factors; similar to bacterial beta-prime	5202	1.01743	-0.16096	-0.158203	0.437148
YDL139C	29.9996	32.0327	29.3168	0.915214	chrIV	211375	212046	-	SCM3	Nonhistone component of centromeric chromatin; binds to histone H3 variant, Cse4p, and recruits it to centromeres; involved in the assembly and maintenance of Cse4-H4 at centromeres; required for kinetochore assembly and G2/M progression; may protect Cse4p from ubiquitylation; homolog of mammalian HJURP	672	0.690374	-0.127819	-0.185145	0.426558
YDL138W	50.108	41.2042	48.9676	1.18841	chrIV	213351	215642	+	RGT2	Plasma membrane high glucose sensor that regulates glucose transport; contains 12 predicted transmembrane segments and a long C-terminal tail required for induction of hexose transporters; RGT2 has a paralog, SNF3, that arose from the whole genome duplication	2292	0.637726	0.249034	0.390503	0.348082
YDL137W	681.241	548.097	665.736	1.21463	chrIV	216158	217074	+	ARF2	ADP-ribosylation factor; GTPase of the Ras superfamily involved in regulation of coated formation vesicles in intracellular trafficking within the Golgi; ARF2 has a paralog, ARF1, that arose from the whole genome duplication; arf1 arf2 double null mutation is complemented by human ARF1, ARF4, ARF5, or ARF6	546	0.690346	0.280518	0.406344	0.342245
YDL136W	854.771	1185.75	835.316	0.704462	chrIV	217600	218367	+	RPL35B	Ribosomal 60S subunit protein L35B; homologous to mammalian ribosomal protein L35 and bacterial L29; RPL35B has a paralog, RPL35A, that arose from the whole genome duplication	363	0.34636	-0.505406	-1.45919	0.0722558
YDL135C	124.129	121.724	121.304	0.996543	chrIV	218680	219288	-	RDI1	Rho GDP dissociation inhibitor; involved in the localization and regulation of Cdc42p and Rho1p; protein abundance increases in response to DNA replication stress	609	0.50726	-0.00499628	-0.00984953	0.496071
YDL134C	280.377	235.39	273.995	1.16401	chrIV	219662	220771	-	PPH21	Catalytic subunit of protein phosphatase 2A (PP2A); functionally redundant with Pph22p; methylated at C terminus; forms alternate complexes with several regulatory subunits; involved in signal transduction and regulation of mitosis; forms nuclear foci upon DNA replication stress; PPH21 has a paralog, PPH22, that arose from the whole genome duplication	1110	0.611938	0.219098	0.358039	0.360157
YDL133C-A	634.557	712.138	620.114	0.870778	chrIV	221724	221801	-	RPL41B	Ribosomal 60S subunit protein L41B; comprises only 25 amino acids; rpl41a rpl41b double null mutant is viable; homologous to mammalian ribosomal protein L41, no bacterial homolog; RPL41B has a paralog, RPL41A, that arose from the whole genome duplication	78	0.558154	-0.199624	-0.35765	0.360303
YDL133W	119.998	124.894	117.267	0.938934	chrIV	222427	223740	+	SRF1	Regulator of phospholipase D (Spo14p); interacts with Spo14p and regulates its catalytic activity; capable of buffering the toxicity of C16:0 platelet activating factor, a lipid that accumulates intraneuronally in Alzheimer's patients	1314	0.572837	-0.090904	-0.158691	0.436956
YDL132W	174.128	168.863	170.165	1.00771	chrIV	224304	226751	+	CDC53	Cullin; structural protein of SCF complexes (which also contain Skp1p, Cdc34p, Hrt1p and an F-box protein) involved in ubiquitination; SCF promotes the G1-S transition by targeting G1 cyclins and the Cln-CDK inhibitor Sic1p for degradation; human homolog CUL1 can complement yeast cdc53 null mutant	2448	0.642441	0.0110795	0.0172459	0.49312
YDL131W	245.54	140.27	239.952	1.71065	chrIV	227393	228715	+	LYS21	Homocitrate synthase isozyme; catalyzes the condensation of acetyl-CoA and alpha-ketoglutarate to form homocitrate, which is the first step in the lysine biosynthesis pathway; LYS21 has a paralog, LYS20, that arose from the whole genome duplication	1323	0.653191	0.774541	1.18578	0.117855
YDL130W-A	77.499	47.5433	75.7351	1.59297	chrIV	229171	229431	+	STF1	Protein involved in regulation of the mitochondrial F1F0-ATP synthase; Stf1p and Stf2p act as stabilizing factors that enhance inhibitory action of the Inh1p protein; protein abundance increases in response to DNA replication stress; STF1 has a paralog, INH1, that arose from the whole genome duplication	261	0.714822	0.671719	0.9397	0.173686
YDL130W	512.765	698.842	501.094	0.717035	chrIV	229906	230527	+	RPP1B	Ribosomal protein P1 beta; component of the ribosomal stalk, which is involved in interaction of translational elongation factors with ribosome; free (non-ribosomal) P1 stimulates the phosphorylation of the eIF2 alpha subunit (Sui2p) by Gcn2p; accumulation is regulated by phosphorylation and interaction with the P2 stalk component	321	0.545704	-0.479884	-0.879385	0.189596
YDL129W	9.78248	26.7052	9.55983	0.357976	chrIV	231024	231899	+		Protein of unknown function; green fluorescent protein (GFP)-fusion protein localizes to the cytoplasm and the nucleus; YDL129W is not an essential gene; relative distribution to the nucleus increases upon DNA replication stress	876	0.817107	-1.48206	-1.81379	0.0348548
YDL128W	123.803	113.025	120.985	1.07043	chrIV	232652	233887	+	VCX1	Vacuolar membrane antiporter with Ca2+/H+ and K+/H+ exchange activity; involved in control of cytosolic Ca2+ and K+ concentrations; has similarity to sodium/calcium exchangers, including the bovine Na+/Ca2+,K+ antiporter	1236	0.608102	0.0981855	0.161462	0.435865
YDL127W	49.9993	40.3275	48.8613	1.21161	chrIV	234927	235853	+	PCL2	Cyclin, interacts with cyclin-dependent kinase Pho85p; member of the Pcl1,2-like subfamily, involved in the regulation of polarized growth and morphogenesis and progression through the cell cycle; localizes to sites of polarized cell growth; PCL2 has a paralog, PCL9, that arose from the whole genome duplication	927	0.685436	0.276928	0.404018	0.3431
YDL126C	1325.47	1074.41	1295.3	1.20559	chrIV	236157	238664	-	CDC48	AAA ATPase; subunit of polyubiquitin-selective segregase complex involved in ERAD, cell wall integrity during heat stress, mitotic spindle disassembly; role in mobilizing membrane bound transcription factors by regulated ubiquitin/proteasome-dependent processing in macroautophagy, PMN, RAD, ribophagy, homotypic ER membrane fusion, disassembly of Met30p from SCF complex, telomerase regulation via …	2508	0.398039	0.269743	0.677679	0.248987
YDL125C	309.778	210.607	302.728	1.43741	chrIV	239019	239606	-	HNT1	Adenosine 5'-monophosphoramidase; interacts physically and genetically with Kin28p, a CDK and TFIIK subunit, and genetically with CAK1; member of histidine triad (HIT) superfamily of nucleotide-binding proteins; protein abundance increases in response to DNA replication stress; human homolog HINT1 can complement yeast hnt1 mutant	477	0.743787	0.523469	0.703789	0.240782
YDL124W	644.122	208.853	629.461	3.01389	chrIV	240259	241197	+		NADPH-dependent alpha-keto amide reductase; reduces aromatic alpha-keto amides, aliphatic alpha-keto esters, and aromatic alpha-keto esters; member of the aldo-keto reductase (AKR) family; protein abundance increases in response to DNA replication stress	939	0.707685	1.59163	2.24906	0.0122543
YDL123W	18.0432	14.5665	17.6326	1.21049	chrIV	241418	241840	+	SNA4	Protein of unknown function; localized to the vacuolar outer membrane; predicted to be palmitoylated	423	0.699922	0.275592	0.393747	0.346884
YDL122W	147.172	224.836	143.822	0.639676	chrIV	242552	244981	+	UBP1	Ubiquitin-specific protease; removes ubiquitin from ubiquitinated proteins; cleaves at the C terminus of ubiquitin fusions irrespective of their size; capable of cleaving polyubiquitin chains	2430	0.543387	-0.644586	-1.18624	0.117764
YDL121C	90.977	118.892	88.9064	0.747791	chrIV	245133	245582	-		Putative protein of unknown function; green fluorescent protein (GFP)-fusion protein localizes to the endoplasmic reticulum; YDL121C is not an essential protein	450	0.410659	-0.419293	-1.02102	0.153622
YDL120W	74.2381	65.6165	72.5485	1.10564	chrIV	245923	246447	+	YFH1	Mitochondrial matrix iron chaperone; oxidizes and stores iron; interacts with Isu1p to promote Fe-S cluster assembly; mutation results in multiple Fe/S-dependent enzyme deficiencies; human frataxin homolog FXN is mutated in Friedrich's ataxia; human FTL gene can complement yeast yfh1 null mutant	525	0.467993	0.144886	0.309589	0.378437
YDL119C	91.0857	71.9556	89.0126	1.23705	chrIV	246689	247612	-	HEM25	Putative mitochondrial transport protein; GFP-fusion protein is induced in response to the DNA-damaging agent MMS; the authentic, non-tagged protein is detected in purified mitochondria	924	0.47129	0.306902	0.651195	0.25746
YDL118W	0.217388	0	0.212441	inf	chrIV	247302	247682	+		Dubious open reading frame, unlikely to encode a protein; overlaps almost completely with YDL119C; mutations that would affect both YDL118W and YDL119C confer defective telomere maintenance and are synthetically sick or lethal with alpha-synuclein	381		inf
YDL117W	104.564	88.6127	102.184	1.15315	chrIV	248581	251238	+	CYK3	SH3-domain protein located in the bud neck and cytokinetic actin ring; relocalizes from bud neck to nucleus upon DNA replication stress; activates the chitin synthase activity of Chs2p during cytokinesis; suppressor of growth and cytokinesis defects of chs2 phospho-mutants	2658	0.652984	0.205583	0.314837	0.376443
YDL116W	121.846	116.599	119.073	1.02122	chrIV	251566	253746	+	NUP84	Subunit of the Nup84p subcomplex of the nuclear pore complex (NPC); contributes to nucleocytoplasmic transport and NPC biogenesis; also plays roles in several processes that may require localization of genes or chromosomes at the nuclear periphery, including double-strand break repair, transcription and chromatin silencing; homologous to human NUP107	2181	0.417085	0.0302883	0.0726191	0.471055
YDL115C	171.085	134.605	167.191	1.24208	chrIV	253995	255126	-	IWR1	RNA polymerase II transport factor, conserved from yeast to humans; also has a role in transporting RNA polymerase III into the nucleus; interacts with most of the RNAP II subunits; nucleo-cytoplasmic shuttling protein; deletion causes hypersensitivity to K1 killer toxin; protein increases in abundance and relocalizes from nucleus to cytoplasm upon DNA replication stress	1062	0.53095	0.312764	0.589064	0.277909
YDL114W-A	0	0	0		chrIV	254935	255048	+		Dubious open reading frame; unlikely to encode a functional protein, based on available experimental and comparative sequence data; identified based on homology to hemiascomycetous yeasts	114
YDL114W	0.652165	1.34875	0.637322	0.472529	chrIV	255604	256530	+		Putative short-chain dehydrogenase/reductase; YDL114W is not an essential gene	927		-1.08153
YDL113C	154.563	102.842	151.045	1.46871	chrIV	256633	258555	-	ATG20	Sorting nexin family member; required for the cytoplasm-to-vacuole targeting (Cvt) pathway and for endosomal sorting; has a Phox homology domain that binds phosphatidylinositol-3-phosphate; interacts with Snx4p; potential Cdc28p substrate	1923	0.419867	0.554552	1.32078	0.0932874
YDL112W	88.6945	126.175	86.6758	0.686947	chrIV	258915	263225	+	TRM3	2'-O-ribose methyltransferase; catalyzes the ribose methylation of the guanosine nucleotide at position 18 of tRNAs	4311	0.582139	-0.541729	-0.930582	0.176035
YDL111C	57.6079	55.0289	56.2968	1.02304	chrIV	263313	264110	-	RRP42	Exosome non-catalytic core component; involved in 3'-5' RNA processing and degradation in both the nucleus and the cytoplasm; has similarity to E. coli RNase PH and to human hRrp42p (EXOSC7)	798	0.486793	0.0328631	0.0675094	0.473088
YDL110C	161.52	75.6647	157.843	2.08609	chrIV	264512	264964	-	TMA17	ATPase dedicated chaperone that adapts proteasome assembly to stress; Tma17p is induced upon stress; interacts with Rpt6p to assist its pairing to Rpt3p and early steps in proteasome biogenesis; associates with ribosomes; heterozygous deletion demonstrated increases in chromosome instability in a rad9 deletion background; protein abundance is decreased upon intracellular iron depletion	453	0.495534	1.0608	2.14072	0.0161482
YDL109C	15.8694	18.1406	15.5082	0.854885	chrIV	265258	267201	-		Putative lipase; involved in lipid metabolism; not an essential gene; YDL109C has a paralog, ROG1, that arose from the whole genome duplication	1944	0.72289	-0.226198	-0.312908	0.377175
YDL108W	99.6726	101.021	97.404	0.964194	chrIV	267698	268699	+	KIN28	Serine/threonine protein kinase, subunit of transcription factor TFIIH; involved in transcription initiation at RNA polymerase II promoters; phosphorylates Ser5 residue of the PolII C-terminal domain (CTD) at gene promoters; relocalizes to the cytosol in response to hypoxia	921	0.527652	-0.0526041	-0.0996946	0.460293
YDL107W	65.5426	66.156	64.0508	0.968178	chrIV	268921	269976	+	MSS2	Peripherally bound inner membrane protein of the mitochondrial matrix; involved in membrane insertion of C-terminus of Cox2p, interacts genetically and physically with Cox18p	1056	0.498256	-0.0466552	-0.093637	0.462699
YDL106C	47.6081	34.9325	46.5245	1.33184	chrIV	270222	271901	-	PHO2	Homeobox transcription factor; regulatory targets include genes involved in phosphate metabolism; binds cooperatively with Pho4p to the PHO5 promoter; phosphorylation of Pho2p facilitates interaction with Pho4p; relocalizes to the cytosol in response to hypoxia	1680	0.769108	0.413419	0.53753	0.295451
YDL105W	34.7821	40.9345	33.9905	0.830364	chrIV	272389	273597	+	NSE4	Component of the SMC5-SMC6 complex; this complex plays a key role in the removal of X-shaped DNA structures that arise between sister chromatids during DNA replication and repair	1209	0.652618	-0.268185	-0.410937	0.340559
YDL104C	71.6045	53.9971	69.9748	1.2959	chrIV	273653	274876	-	QRI7	Protein involved in threonylcarbamoyl adenosine biosynthesis; Sua5p and Qri7p are necessary and sufficient for RNA t6A modification in vitro; highly conserved mitochondrial protein; essential for t6A modification of mitochondrial tRNAs that decode ANN codons; similar to Kae1p and E. coli YgjD, both of which are also required for tRNA t6A modification; when directed to the cytoplasm, complements t…	1224	0.523403	0.373952	0.714464	0.23747
YDL103C	163.911	158.073	160.18	1.01333	chrIV	275148	276581	-	QRI1	UDP-N-acetylglucosamine pyrophosphorylase; catalyzes the formation of UDP-N-acetylglucosamine (UDP-GlcNAc), which is important in cell wall biosynthesis, protein N-glycosylation, and GPI anchor biosynthesis; protein abundance increases in response to DNA replication stress	1434	0.681174	0.0191038	0.0280454	0.488813
YDL102W	66.4121	97.3795	64.9006	0.666471	chrIV	276872	280165	+	POL3	Catalytic subunit of DNA polymerase delta; required for chromosomal DNA replication during mitosis and meiosis, intragenic recombination, repair of double strand DNA breaks, and DNA replication during nucleotide excision repair (NER)	3294	0.533435	-0.585387	-1.09739	0.136235
YDL101C	94.89	94.7495	92.7303	0.97869	chrIV	280307	281848	-	DUN1	Cell-cycle checkpoint serine-threonine kinase; required for DNA damage-induced transcription of certain target genes, phosphorylation of Rad55p and Sml1p, and transient G2/M arrest after DNA damage; Mec1p and Dun1p function in same pathway to regulate both dNTP pools and telomere length; also regulates postreplicative DNA repair	1542	0.417348	-0.0310767	-0.0744622	0.470321
YDL100C	445.32	459.788	435.185	0.94649	chrIV	282112	283176	-	GET3	Guanine nucleotide exchange factor for Gpa1p; amplifies G protein signaling; functions as a chaperone under ATP-depleted oxidative stress conditions; subunit of GET complex, involved in ATP dependent Golgi to ER trafficking and insertion of tail-anchored (TA) proteins into ER membrane under non-stress conditions; binds as dimer to transmembrane domain (TMD) cargo, shielding TMDs from aqueous solv…	1065	0.562519	-0.0793408	-0.141046	0.443917
YDL099W	86.1945	91.9845	84.2327	0.915727	chrIV	283419	284444	+	BUG1	Cis-golgi localized protein involved in ER to Golgi transport; forms a complex with the mammalian GRASP65 homolog, Grh1p; mutants are compromised for the fusion of ER-derived vesicles with Golgi membranes	1026	0.38587	-0.127011	-0.329155	0.371019
YDL098C	37.1734	43.4971	36.3273	0.835167	chrIV	284581	285165	-	SNU23	Component of the U4/U6.U5 snRNP complex; involved in mRNA splicing via spliceosome	585	0.805675	-0.259863	-0.322541	0.373522
YDL097C	257.062	212.832	251.211	1.18032	chrIV	285391	286695	-	RPN6	Essential, non-ATPase regulatory subunit of the 26S proteasome lid; required for the assembly and activity of the 26S proteasome; the human homolog (S9 protein) partially rescues Rpn6p depletion; protein abundance increases in response to DNA replication stress	1305	0.498243	0.239183	0.480052	0.315595
YDL096C	0	0.134875	0	0	chrIV	286998	287324	-	OPI6	Dubious open reading frame; unlikely to encode a functional protein, based on available experimental and comparative sequence data; partially overlaps verified gene PMT1/YDL095W; YDL096C is not essential	327		#NAME?
YDL095W	248.149	259.634	242.501	0.934012	chrIV	287059	289512	+	PMT1	Protein O-mannosyltransferase of the ER membrane; transfers mannose from dolichyl phosphate-D-mannose to protein serine and threonine residues; 1 of 7 related proteins involved in O-glycosylation which is essential for cell wall rigidity; involved in ER quality control; amino terminus faces cytoplasm, carboxyl terminus faces ER lumen	2454	0.594288	-0.0984877	-0.165724	0.434187
YDL094C	1.41302	1.34875	1.38086	1.02381	chrIV	289572	290081	-		Dubious open reading frame; unlikely to encode a functional protein, based on available experimental and comparative sequence data; partially overlaps verfied gene PMT5/YDL093W; YDL094C is not essential	510		0.0339515
YDL093W	57.0644	65.6165	55.7657	0.849872	chrIV	289909	292140	+	PMT5	Protein O-mannosyltransferase; transfers mannose residues from dolichyl phosphate-D-mannose to protein serine/threonine residues; acts in a complex with Pmt3p, can instead interact with Pmt2p in some conditions; target for new antifungals	2232	0.467993	-0.234682	-0.501465	0.308022
YDL092W	156.411	141.686	152.851	1.0788	chrIV	292781	293221	+	SRP14	Signal recognition particle (SRP) subunit; interacts with the RNA component of SRP to form the Alu domain, which is the region of SRP responsible for arrest of nascent chain elongation during membrane targeting; homolog of mammalian SRP14	441	0.622239	0.10943	0.175865	0.4302
YDL091C	65.6513	51.3872	64.1571	1.2485	chrIV	293392	294759	-	UBX3	Clathrin-coated vesicle component, regulator of endocytosis; copurifies with the DSC ubiquitin ligase complex; UBX (ubiquitin regulatory X) domain-containing protein that interacts with Cdc48p; required for efficient clathrin-mediated endocytosis; ortholog of fission yeast Ucp10	1368	0.532635	0.320197	0.601158	0.273867
YDL090C	151.737	160.164	148.284	0.925825	chrIV	295034	296329	-	RAM1	Beta subunit of the CAAX farnesyltransferase (FTase); this complex prenylates the a-factor mating pheromone and Ras proteins; required for the membrane localization of Ras proteins and a-factor; homolog of the mammalian FTase beta subunit	1296	0.705073	-0.111189	-0.157698	0.437347
YDL089W	39.8908	34.7302	38.9828	1.12245	chrIV	296820	298274	+	NUR1	Protein involved in regulation of mitotic exit; dephosphorylation target of Cdc14p in anaphase, which promotes timely rDNA segregation and allows mitotic progression; interacts with Csm1p, Lrs4p; required for rDNA repeat stability; null mutant causes increase in unequal sister-chromatid exchange; GFP-fusion protein localizes to the nuclear periphery, possible Cdc28p substrate	1455	0.770666	0.166648	0.216238	0.414401
YDL088C	85.5423	79.5761	83.5954	1.05051	chrIV	298417	300003	-	ASM4	FG-nucleoporin component of central core of nuclear pore complex (NPC); contributes directly to nucleocytoplasmic transport; induces membrane tubulation, which may contribute to nuclear pore assembly; ASM4 has a paralog, NUP53, that arose from the whole genome duplication	1587	0.574066	0.0710886	0.123833	0.450724
YDL087C	20.3258	16.3198	19.8632	1.21712	chrIV	300214	300999	-	LUC7	Essential protein associated with the U1 snRNP complex; splicing factor involved in recognition of 5' splice site; contains two zinc finger motifs; N-terminal zinc finger binds pre-mRNA; relocalizes to the cytosol in response to hypoxia	786	0.835392	0.283471	0.339327	0.367182
YDL086W	143.585	112.216	140.317	1.25042	chrIV	301413	302234	+		Putative carboxymethylenebutenolidase; the authentic, non-tagged protein is detected in highly purified mitochondria in high-throughput studies; YDL086W is not an essential gene	822	0.604026	0.322415	0.533777	0.296748
YDL086C-A	2.17388	2.89981	2.12441	0.732603	chrIV	301655	302089	-		Dubious open reading frame; unlikely to encode a functional protein, based on available experimental and comparative sequence data; overlaps uncharacterized ORF YDL086W; identified by gene-trapping, microarray expression analysis, and genome-wide homology searching	435		-0.448897
YDL085C-A	34.4561	40.867	33.6718	0.823936	chrIV	302464	302670	-		Putative protein of unknown function; green fluorescent protein (GFP)-fusion protein localizes to the cytoplasm and nucleus	207	0.66274	-0.279395	-0.421576	0.336667
YDL085W	9.78248	7.21579	9.55983	1.32485	chrIV	303211	304848	+	NDE2	Mitochondrial external NADH dehydrogenase; catalyzes the oxidation of cytosolic NADH; Nde1p and Nde2p are involved in providing the cytosolic NADH to the mitochondrial respiratory chain; NDE2 has a paralog, NDE1, that arose from the whole genome duplication	1638	0.648555	0.405826	0.625739	0.265743
YDL084W	928.357	1063.15	907.227	0.853339	chrIV	305237	306577	+	SUB2	Component of the TREX complex required for nuclear mRNA export; member of the DEAD-box RNA helicase superfamily and is involved in early and late steps of spliceosome assembly; homolog of the human splicing factor hUAP56; relocalizes from nucleus to cytoplasm upon DNA replication stress	1341	0.396342	-0.228808	-0.577301	0.281868
YDL083C	674.828	923.891	659.469	0.713794	chrIV	306926	307789	-	RPS16B	Protein component of the small (40S) ribosomal subunit; homologous to mammalian ribosomal protein S16 and bacterial S9; RPS16B has a paralog, RPS16A, that arose from the whole genome duplication	432	0.39485	-0.486419	-1.23191	0.108992
YDL082W	545.59	777.418	533.173	0.685825	chrIV	308424	309388	+	RPL13A	Ribosomal 60S subunit protein L13A; not essential for viability; homologous to mammalian ribosomal protein L13, no bacterial homolog; RPL13A has a paralog, RPL13B, that arose from the whole genome duplication	600	0.461925	-0.544087	-1.17787	0.119425
YDL081C	1157.27	1566.3	1130.93	0.722038	chrIV	309802	310122	-	RPP1A	Ribosomal stalk protein P1 alpha; involved in the interaction between translational elongation factors and the ribosome; free (non-ribosomal) P1 stimulates the phosphorylation of the eIF2 alpha subunit (Sui2p) by Gcn2p; accumulation of P1 in the cytoplasm is regulated by phosphorylation and interaction with the P2 stalk component	321	0.278354	-0.469854	-1.68797	0.0457083
YDL080C	98.6943	122.399	96.448	0.787982	chrIV	310642	312471	-	THI3	Regulatory protein that binds Pdc2p and Thi2p transcription factors; activates thiamine biosynthesis transcription factors Pdc2p and Thi2p by binding to them, but releases and de-activates them upon binding to thiamine pyrophosphate (TPP), the end product of the pathway; has similarity to decarboxylases but enzymatic activity is not detected	1830	0.533066	-0.343765	-0.644884	0.259501
YDL079C	20.3258	16.9268	19.8632	1.17348	chrIV	312951	314748	-	MRK1	Glycogen synthase kinase 3 (GSK-3) homolog; one of four GSK-3 homologs in S. cerevisiae that function to activate Msn2p-dependent transcription of stress responsive genes and that function in protein degradation; MRK1 has a paralog, RIM11, that arose from the whole genome duplication	1506	0.842785	0.230791	0.273843	0.392103
YDL078C	306.409	296.387	299.435	1.01028	chrIV	315357	316388	-	MDH3	Peroxisomal malate dehydrogenase; catalyzes interconversion of malate and oxaloacetate; involved in the glyoxylate cycle	1032	0.705575	0.0147602	0.0209194	0.491655
YDL077C	68.6947	65.4142	67.1312	1.02625	chrIV	316971	320120	-	VAM6	Guanine nucleotide exchange factor for the GTPase Gtr1p; subunit of the HOPS endocytic tethering complex; vacuole membrane protein; functions as a Rab GTPase effector, interacting with both GTP- and GDP-bound conformations of Ypt7p; facilitates tethering and promotes membrane fusion events at the late endosome and vacuole; required for both membrane and protein trafficking; component of vacuole-m…	3150	0.459526	0.0373797	0.081344	0.467584
YDL076C	125.65	101.426	122.791	1.21065	chrIV	320668	321552	-	RXT3	Component of the Rpd3L histone deacetylase complex; involved in histone deacetylation; protein abundance increases in response to DNA replication stress	885	0.508168	0.275777	0.542689	0.293672
YDL075W	836.293	1081.69	817.259	0.755536	chrIV	322226	322988	+	RPL31A	Ribosomal 60S subunit protein L31A; associates with karyopherin Sxm1p; loss of both Rpl31p and Rpl39p confers lethality; homologous to mammalian ribosomal protein L31, no bacterial homolog; RPL31A has a paralog, RPL31B, that arose from the whole genome duplication	342	0.396093	-0.404428	-1.02104	0.153617
YDL074C	177.932	219.104	173.883	0.793608	chrIV	324047	326149	-	BRE1	E3 ubiquitin ligase; forms heterodimer with Rad6p to regulate K63 polyubiquitination in response to oxidative stress and to monoubiquinate histone H2B-K123, which is required for the subsequent methylation of histone H3-K4 and H3-K79; required for DSBR, transcription, silencing, and checkpoint control; interacts with RNA-binding protein Npl3p, linking histone ubiquitination to mRNA processing; Br…	2103	0.487847	-0.333502	-0.683619	0.247108
YDL073W	149.128	191.792	145.734	0.759857	chrIV	326613	329567	+		Putative protein of unknown function; YDL073W is not an essential gene	2955	0.97224	-0.396201	-0.407514	0.341815
YDL072C	210.106	138.247	205.324	1.4852	chrIV	329836	330447	-	YET3	Protein of unknown function; YET3 null mutant decreases the level of secreted invertase; homolog of human BAP31 protein; protein abundance increases in response to DNA replication stress	612	0.619023	0.570658	0.921868	0.178299
YDL071C	0.760859	0.337187	0.743542	2.20513	chrIV	330666	331040	-		Dubious open reading frame; unlikely to encode a functional protein, based on available experimental and comparative sequence data; partially overlaps the verified ORF BDF2/YDL070W	375		1.14087
YDL070W	250.105	315	244.413	0.775914	chrIV	331024	332940	+	BDF2	Protein involved in transcription initiation; acts at TATA-containing promoters; associates with the basal transcription factor TFIID; contains two bromodomains; corresponds to the C-terminal region of mammalian TAF1; redundant with Bdf1p; protein abundance increases in response to DNA replication stress; BDF2 has a paralog, BDF1, that arose from the whole genome duplication	1917	0.619323	-0.366031	-0.591018	0.277254
YDL069C	42.0647	32.6397	41.1073	1.25943	chrIV	333121	333810	-	CBS1	Mitochondrial translational activator of the COB mRNA; membrane protein that interacts with translating ribosomes, acts on the COB mRNA 5'-untranslated leader	690	0.556064	0.332766	0.598431	0.274776
YDL068W	0.326083	0.202312	0.318661	1.5751	chrIV	333500	333829	+		Dubious open reading frame; unlikely to encode a functional protein, based on available experimental and comparative sequence data	330		0.65544
YDL067C	58.5862	51.1849	57.2527	1.11855	chrIV	334217	334396	-	COX9	Subunit VIIa of cytochrome c oxidase (Complex IV); Complex IV is the terminal member of the mitochondrial inner membrane electron transport chain	180	0.552934	0.161625	0.292305	0.385027
YDL066W	389.886	195.771	381.012	1.94622	chrIV	334835	336121	+	IDP1	Mitochondrial NADP-specific isocitrate dehydrogenase; catalyzes the oxidation of isocitrate to alpha-ketoglutarate; not required for mitochondrial respiration and may function to divert alpha-ketoglutarate to biosynthetic processes	1287	0.704063	0.960673	1.36447	0.0862096
YDL065C	117.172	127.254	114.505	0.899816	chrIV	336249	337277	-	PEX19	Chaperone and import receptor for newly-synthesized class I PMPs; binds peroxisomal membrane proteins (PMPs) in the cytoplasm and delivers them to the peroxisome for subsequent insertion into the peroxisomal membrane; interacts with Myo2p and contributes to peroxisome partitioning	1029	0.59182	-0.152297	-0.257337	0.398459
YDL064W	45.3255	40.6647	44.2939	1.08925	chrIV	337487	338070	+	UBC9	SUMO-conjugating enzyme involved in the Smt3p conjugation pathway; nuclear protein required for S- and M-phase cyclin degradation and mitotic control; involved in proteolysis mediated by the anaphase-promoting complex cyclosome (APCC)	474	0.661532	0.123329	0.18643	0.426054
YDL063C	18.9128	79.0366	18.4823	0.233845	chrIV	338272	340134	-	SYO1	Transport adaptor or symportin; facilitates synchronized nuclear coimport of the two 5S-rRNA binding proteins Rpl5p and Rpl11p; binds to nascent Rpl5p during translation; required for biogenesis of the large ribosomal subunit; green fluorescent protein (GFP)-fusion protein localizes to the cytoplasm and nucleus	1863	0.574893	-2.09637	-3.64654	0.000132895
YDL062W	0.217388	1.34875	0.212441	0.15751	chrIV	339857	340282	+		Dubious open reading frame; unlikely to encode a functional protein, based on available experimental and comparative sequence data; partially overlaps uncharacterized ORF YDL063C; YDL062W is not essential	426		-2.66649
YDL061C	274.235	402.5	267.994	0.665824	chrIV	340628	341219	-	RPS29B	Protein component of the small (40S) ribosomal subunit; homologous to mammalian ribosomal protein S29 and bacterial S14; RPS29B has a paralog, RPS29A, that arose from the whole genome duplication	171	0.439052	-0.586788	-1.33649	0.0906948
YDL060W	91.0857	225.376	89.0126	0.394952	chrIV	341619	343985	+	TSR1	Protein required for processing of 20S pre-rRNA in the cytoplasm; associates with pre-40S ribosomal particles; inhibits the premature association of 60S subunits with assembling 40S subunits in the cytoplasm; similar to Bms1p; relocalizes from nucleus to cytoplasm upon DNA replication stress	2367	0.544272	-1.34025	-2.46246	0.00689932
YDL059C	841.456	49.5664	822.304	16.5899	chrIV	344237	344953	-	RAD59	Protein involved DNA double-strand break repair; repairs breaks in DNA during vegetative growth via recombination and single-strand annealing; anneals complementary single-stranded DNA; forms nuclear foci upon DNA replication stress; required for loading of Rad52p to DSBs; paralog of Rad52p	717	0.619133	4.05224	6.54502	2.97445e-11
YDL058W	118.259	123.343	115.568	0.936963	chrIV	345665	351037	+	USO1	Essential protein involved in vesicle-mediated ER to Golgi transport; binds membranes and functions during vesicle docking to the Golgi; required for assembly of the ER-to-Golgi SNARE complex	5373	0.551671	-0.0939366	-0.170276	0.432396
YDL057W	36.1952	33.4489	35.3714	1.05747	chrIV	351434	352420	+		Putative protein of unknown function; YDL057W is not an essential gene	987	0.549161	0.080622	0.146809	0.441641
YDL056W	78.5859	78.6319	76.7973	0.976668	chrIV	352877	355378	+	MBP1	Transcription factor; involved in regulation of cell cycle progression from G1 to S phase, forms a complex with Swi6p that binds to MluI cell cycle box regulatory element in promoters of DNA synthesis genes	2502	0.685561	-0.0340603	-0.0496824	0.480188
YDL055C	1856.17	2397.13	1813.92	0.756707	chrIV	355674	356759	-	PSA1	GDP-mannose pyrophosphorylase (mannose-1-phosphate guanyltransferase); synthesizes GDP-mannose from GTP and mannose-1-phosphate in cell wall biosynthesis; required for normal cell wall structure	1086	0.27657	-0.402193	-1.45422	0.0729428
YDL054C	111.738	38.4393	109.194	2.8407	chrIV	359825	361285	-	MCH1	Protein with similarity to mammalian monocarboxylate permeases; monocarboxylate permeases are involved in transport of monocarboxylic acids across the plasma membrane but mutant is not deficient in monocarboxylate transport	1461	0.617107	1.50625	2.44082	0.00732704
YDL053C	66.3035	64.4027	64.7944	1.00608	chrIV	361699	362256	-	PBP4	Pbp1p binding protein; interacts strongly with Pab1p-binding protein 1 (Pbp1p) in the yeast two-hybrid system; also interacts with Lsm12p in a copurification assay; relative distribution to the nucleus increases upon DNA replication stress	558	0.582991	0.00874842	0.0150061	0.494014
YDL052C	65.2165	62.8516	63.7322	1.01401	chrIV	362672	363583	-	SLC1	1-acyl-sn-glycerol-3-phosphate acyltransferase; catalyzes the acylation of lysophosphatidic acid to form phosphatidic acid, a key intermediate in lipid metabolism; enzymatic activity detected in lipid particles and microsomes	912	0.604497	0.0200725	0.0332052	0.486755
YDL051W	135.324	236.503	132.244	0.559166	chrIV	363952	364779	+	LHP1	RNA binding protein required for maturation of tRNA and U6 snRNA; acts as a molecular chaperone for RNAs transcribed by polymerase III; homologous to human La (SS-B) autoantigen	828	0.579039	-0.838652	-1.44835	0.0737595
YDL050C	0	0	0		chrIV	364446	364817	-		Dubious open reading frame; unlikely to encode a functional protein, based on available experimental and comparative sequence data	372
YDL049C	5.10863	8.69942	4.99235	0.573872	chrIV	365068	365874	-	KNH1	Protein with similarity to Kre9p; Kre9p is involved in cell wall beta 1,6-glucan synthesis; overproduction suppresses growth defects of a kre9 null mutant; required for propionic acid resistance	807	0.768077	-0.801198	-1.04312	0.148446
YDL048C	9.67378	12.6782	9.45361	0.745657	chrIV	366739	368211	-	STP4	Protein containing a Kruppel-type zinc-finger domain; similar to Stp1p, Stp2p; predicted transcription factor; relative distribution to the nucleus increases upon DNA replication stress; STP4 has a paralog, STP3, that arose from the whole genome duplication	1473	0.797711	-0.423416	-0.530788	0.297783
YDL047W	50.2167	62.2447	49.0738	0.788401	chrIV	369771	370706	+	SIT4	Type 2A-related serine-threonine phosphatase; functions in the G1/S transition of the mitotic cycle; regulator of COPII coat dephosphorylation; required for ER to Golgi traffic; interacts with Hrr25p kinase; cytoplasmic and nuclear protein that modulates functions mediated by Pkc1p including cell wall and actin cytoskeleton organization; similar to human PP6	936	0.650137	-0.342998	-0.527578	0.298896
YDL046W	96.5204	71.3487	94.3236	1.32201	chrIV	371240	371761	+	NPC2	Sterol transport protein and functional homolog of human NPC2/He1; human NPC2 is a cholesterol-binding protein whose deficiency causes Niemann-Pick type C2 disease involving retention of cholesterol in lysosomes; yeast NPC2 can complement mutations in human NPC2	522	0.447979	0.402732	0.898997	0.184327
YDL045W-A	31.9561	30.4142	31.2288	1.02678	chrIV	372248	372535	+	MRP10	Mitochondrial ribosomal protein of the small subunit; contains twin cysteine-x9-cysteine motifs; oxidized by Mia40p during import into mitochondria	288	0.642614	0.0381286	0.0593336	0.476343
YDL045C	51.195	52.6011	50.0298	0.951116	chrIV	372688	373608	-	FAD1	Flavin adenine dinucleotide (FAD) synthetase; performs the second step in synthesis of FAD from riboflavin; mutation is functionally complemented by human FLAD1	921	0.541102	-0.0723072	-0.133629	0.446848
YDL044C	92.4988	111.744	90.3935	0.808936	chrIV	373967	375289	-	MTF2	Mitochondrial protein that interacts with mitochondrial RNA polymerase; interacts with an N-terminal region of mitochondrial RNA polymerase (Rpo41p) and couples RNA processing and translation to transcription	1323	0.640378	-0.305903	-0.477691	0.316435
YDL043C	50.7602	68.4489	49.6049	0.724699	chrIV	375680	376480	-	PRP11	Subunit of the SF3a splicing factor complex; required for spliceosome assembly	801	0.633715	-0.464545	-0.733051	0.231764
YDL042C	21.3041	30.2119	20.8192	0.689105	chrIV	376757	378445	-	SIR2	Conserved NAD+ dependent histone deacetylase of the Sirtuin family; deacetylation targets are primarily nuclear proteins; involved in regulation of lifespan; plays roles in silencing at HML, HMR, telomeres, and the rDNA locus; negatively regulates initiation of DNA replication; functions as a regulator of autophagy like mammalian homolog SIRT1, and also of mitophagy	1689	0.643273	-0.537205	-0.835112	0.201827
YDL041W	0.760859	0.809248	0.743542	0.918806	chrIV	378102	378455	+		Dubious open reading frame; unlikely to encode a functional protein, based on available experimental and comparative sequence data; overlaps the verified gene SIR2/YDL042C	354		-0.122168
YDL040C	149.889	163.94	146.478	0.893483	chrIV	378874	381438	-	NAT1	Subunit of protein N-terminal acetyltransferase NatA; NatA comprised of Nat1p, Ard1p, and Nat5p; N-terminally acetylates many proteins to influence multiple processes such as cell cycle progression, heat-shock resistance, mating, sporulation, telomeric silencing and early stages of mitophagy; orthologous to human NAA15; expression of both human NAA10 and NAA15 functionally complements ard1 nat1 d…	2565	0.70821	-0.162488	-0.229434	0.409266
YDL039C	4.89124	5.56358	4.77991	0.859143	chrIV	381985	384081	-	PRM7	Pheromone-regulated protein; predicted to have one transmembrane segment; promoter contains Gcn4p binding elements; in W303 strain one continuous open reading frame comprising of YDL037C, the intergenic region and YDL039C encodes the IMI1	2097		-0.219029
YDL037C	1.30433	2.36031	1.27464	0.540033	chrIV	384601	385587	-	BSC1	Protein of unconfirmed function; similar to cell surface flocculin Flo11p; ORF exhibits genomic organization compatible with a translational readthrough-dependent mode of expression; in W303 strain one continuous open reading frame comprising of YDL037C, the intergenic region and YDL039C encodes the gene IMI1	987		-0.888881
YDL036C	44.1298	66.4932	43.1254	0.648569	chrIV	387513	388901	-	PUS9	Mitochondrial tRNA:pseudouridine synthase; catalyzes the formation of pseudouridine at position 32 in mitochondrial tRNAs; contains an N-terminal mitochondrial targeting sequence; PUS9 has a paralog, RIB2, that arose from the whole genome duplication	1389	0.472225	-0.624668	-1.32282	0.0929478
YDL035C	126.466	117.487	123.587	1.05192	chrIV	389172	392057	-	GPR1	Plasma membrane G protein coupled receptor (GPCR); interacts with the heterotrimeric G protein alpha subunit, Gpa2p, and with Plc1p; sensor that integrates nutritional signals with the modulation of cell fate via PKA and cAMP synthesis	2886	0.459379	0.0730285	0.158972	0.436845
YDL034W	0	0.269749	0	0	chrIV	391783	392127	+		Dubious open reading frame; unlikely to encode a functional protein, based on available experimental and comparative sequence data; partially overlaps with verified gene GPR1/YDL035C; YDL034W is not an essential gene	345		#NAME?
YDL033C	28.2605	34.7302	27.6173	0.795194	chrIV	392659	393912	-	SLM3	tRNA-specific 2-thiouridylase; responsible for 2-thiolation of the wobble base of mitochondrial tRNAs; human homolog TRMU is implicated in myoclonus epilepsy associated with ragged red fibers (MERRF), and can complement yeast null mutant	1254	0.770666	-0.330621	-0.429007	0.333959
YDL032W	0.326083	0.202312	0.318661	1.5751	chrIV	393690	394001	+		Dubious open reading frame; unlikely to encode a functional protein, based on available experimental and comparative sequence data; partially overlaps verified gene SLM3/YDL033C; YDL032W is not an essential gene	312		0.65544
YDL031W	78.0424	183.699	76.2662	0.415169	chrIV	394217	397204	+	DBP10	Putative ATP-dependent RNA helicase of the DEAD-box protein family; constituent of 66S pre-ribosomal particles; essential protein involved in ribosome biogenesis	2988	0.931113	-1.26823	-1.36206	0.0865895
YDL030W	72.499	104.258	70.8489	0.679553	chrIV	397537	399129	+	PRP9	Subunit of the SF3a splicing factor complex; required for spliceosome assembly; acts after the formation of the U1 snRNP-pre-mRNA complex	1593	0.462477	-0.557342	-1.20512	0.114078
YDL029W	561.297	499.036	548.522	1.09916	chrIV	399340	400638	+	ARP2	Essential component of the Arp2/3 complex; Arp2/3 is a highly conserved actin nucleation center required for the motility and integrity of actin patches; involved in endocytosis and membrane growth and polarity; required for efficient Golgi-to-ER trafficking in COPI mutants	1176	0.606243	0.136404	0.224998	0.41099
YDL028C	77.9337	78.5645	76.1599	0.969394	chrIV	400997	403291	-	MPS1	Dual-specificity kinase; autophosphorylation required for function; required for spindle pole body (SPB) duplication and spindle checkpoint function; contributes to bi-orientation by promoting formation of force-generating kinetochore-microtubule attachments in meiosis I; substrates include SPB proteins Spc42p, Spc110p, and Spc98p, mitotic exit network protein Mob1p, kinetochore protein Cnn1p, an…	2295	0.683616	-0.044845	-0.0655997	0.473848
YDL027C	58.3688	35	57.0403	1.62972	chrIV	403695	404957	-	MRX9	Protein that associates with mitochondrial ribosome; the authentic, non-tagged protein is detected in highly purified mitochondria in high-throughput studies; YDL027C is not an essential gene	1263	0.768955	0.704627	0.916344	0.179743
YDL026W	0.869554	0.539499	0.849762	1.5751	chrIV	404749	405060	+		Dubious open reading frame; unlikely to encode a functional protein, based on available experimental and comparative sequence data	312		0.65544
YDL025C	172.172	93.603	168.253	1.79752	chrIV	405344	407206	-	RTK1	Putative protein kinase, potentially phosphorylated by Cdc28p; interacts with ribosome biogenesis factors, Cka2, Gus1 and Arc1; protein abundance increases in response to DNA replication stress	1863	0.392261	0.846005	2.15674	0.0155129
YDL025W-A	0	0	0		chrIV	405410	405514	+		Dubious open reading frame; unlikely to encode a functional protein, based on available experimental and comparative sequence data; completely overlaps the ORF YDL025C; identified by gene-trapping, microarray expression analysis, and genome-wide homology searching	105
YDL024C	11.3042	6.33911	11.0469	1.74266	chrIV	408451	409857	-	DIA3	Protein of unknown function; involved in invasive and pseudohyphal growth	1407	0.673905	0.801291	1.18903	0.117215
YDL022C-A	0	0.134875	0	0	chrIV	409808	410056	-		Protein of unknown function; partially overlaps the verified gene DIA3; identified by fungal homology and RT-PCR; mRNA identified as translated by ribosome profiling data	249		#NAME?
YDL023C	0.217388	0.337187	0.212441	0.630038	chrIV	411761	412081	-		Dubious open reading frame; unlikely to encode a functional protein, based on available experimental and comparative sequence data; not conserved in other Saccharomyces species; overlaps the verified gene GPD1; deletion confers sensitivity to GSAO; deletion in cyr1 mutant results in loss of stress resistance	321		-0.666488
YDL022W	158.041	101.021	154.444	1.52883	chrIV	411825	413000	+	GPD1	NAD-dependent glycerol-3-phosphate dehydrogenase; key enzyme of glycerol synthesis, essential for growth under osmotic stress; expression regulated by high-osmolarity glycerol response pathway; protein abundance increases in response to DNA replication stress; constitutively inactivated via phosphorylation by the protein kinases Ypk1p and Ypk2p, dephosphorylation increases catalytic activity; for…	1176	0.527652	0.61243	1.16067	0.122888
YDL021W	201.628	105.067	197.039	1.87536	chrIV	413953	414888	+	GPM2	Homolog of Gpm1p phosphoglycerate mutase; converts 3-phosphoglycerate to 2-phosphoglycerate in glycolysis; may be non-functional; GPM2 has a paralog, GPM3, that arose from the whole genome duplication	936	0.488376	0.907164	1.85751	0.0316191
YDL020C	134.563	108.507	131.501	1.21191	chrIV	415113	416708	-	RPN4	Transcription factor that stimulates expression of proteasome genes; Rpn4p levels are in turn regulated by the 26S proteasome in a negative feedback control mechanism; RPN4 is transcriptionally regulated by various stress responses; relative distribution to the nucleus increases upon DNA replication stress	1596	0.466421	0.277287	0.5945	0.276089
YDL019C	162.172	121.994	158.481	1.29908	chrIV	417663	421514	-	OSH2	Member of an oxysterol-binding protein family with seven members; in S. cerevisiae, family members have overlapping, redundant functions in sterol metabolism and collectively perform a function essential for viability; contains FFAT motif; interacts with ER anchor Scs2p at patches at the plasma membrane and at the nuclear envelope; regulated by sterol binding; OSH2 has a paralog, SWH1, that arose…	3852	0.532034	0.377495	0.709531	0.238997
YDL018C	120.433	109.518	117.692	1.07463	chrIV	422833	423510	-	ERP3	Protein with similarity to Emp24p and Erv25p; member of the p24 family involved in ER to Golgi transport	678	0.655565	0.103846	0.158407	0.437068
YDL017W	44.9994	71.6859	43.9752	0.613443	chrIV	424209	425732	+	CDC7	DDK (Dbf4-dependent kinase) catalytic subunit; required for origin firing and replication fork progression in mitotic S phase through phosphorylation of Mcm2-7p complexes and Cdc45p; kinase activity correlates with cyclical DBF4 expression; required for pre-meiotic DNA replication, meiotic DSB formation, recruitment of monopolin complex to kinetochores during meiosis I, regulation of meiosis-spec…	1524	0.449044	-0.704999	-1.57	0.0582075
YDL016C	6.84773	4.92293	6.69188	1.35933	chrIV	425570	425872	-		Dubious open reading frame; unlikely to encode a functional protein, based on available experimental and comparative sequence data; partially overlaps the verified ORF CDC7/YDL153C, the catalytic subunit of a complex that regulates DNA replication	303	0.673905	0.442895	0.657207	0.255524
YDL015C	237.062	204.47	231.666	1.13301	chrIV	426002	426934	-	TSC13	Enoyl reductase; catalyzes last step in each cycle of very long chain fatty acid elongation; localizes to ER, highly enriched in a structure marking nuclear-vacuolar junctions; coimmunoprecipitates with elongases Elo2p and Elo3p; protein increases in abundance and relative distribution to ER foci increases upon DNA replication stress; human homolog TECR implicated in nonsyndromic mental retardati…	933	0.778261	0.18016	0.23149	0.408467
YDL014W	149.02	288.463	145.628	0.504841	chrIV	427364	428347	+	NOP1	Histone glutamine methyltransferase, modifies H2A at Q105 in nucleolus; component of the small subunit processome complex, which is required for processing of pre-18S rRNA; ortholog of mammalian fibrillarin; inviability of the null mutant is functionally complemented by human FBL	984	0.77273	-0.986099	-1.27612	0.100956
YDL013W	124.237	149.778	121.41	0.810597	chrIV	429067	430926	+	SLX5	Subunit of the Slx5-Slx8 SUMO-targeted ubiquitin ligase (STUbL) complex; stimulated by SUMO-modified substrates; contains a RING domain and two SIM motifs; forms SUMO-dependent nuclear foci, including DNA repair centers; associates with the centromere; null mutants are aneuploid, have a metaphase delay, and spindle defects including: mispositioned spindles, fish hook spindles, and aberrant spindl…	1860	0.637145	-0.302944	-0.475471	0.317226
YDL012C	29.2387	26.9075	28.5733	1.06191	chrIV	431108	431517	-		Tail-anchored plasma membrane protein with a conserved CYSTM module; possibly involved in response to stress; may contribute to non-homologous end-joining (NHEJ) based on ydl012c htz1 double null phenotype; YDL012C has a paralog, YBR016W, that arose from the whole genome duplication	324	0.816799	0.0866573	0.106094	0.457754
YDL011C	0	0	0		chrIV	432308	432631	-		Dubious open reading frame; unlikely to encode a functional protein, based on available experimental and comparative sequence data; overlaps the uncharacterized ORF YDL010W	324
YDL010W	60.1079	61.9749	58.7398	0.9478	chrIV	432330	433025	+	GRX6	Cis-golgi localized monothiol glutaredoxin, binds Fe-S cluster; more similar in activity to dithiol than other monothiol glutaredoxins; involved in the oxidative stress response; GRX6 has a paralog, GRX7, that arose from the whole genome duplication	696	0.597113	-0.0773455	-0.129532	0.448468
YDL009C	0.108694	0.202312	0.10622	0.525032	chrIV	432925	433248	-		Protein of unknown function; mRNA identified as translated by ribosome profiling data; partially overlaps the verified ORF YDL010W; YDL009C is not an essential gene	324		-0.929523
YDL008W	54.5645	56.0404	53.3226	0.951502	chrIV	433497	433994	+	APC11	Catalytic core subunit, Anaphase-Promoting Complex/Cyclosome (APC/C); which is a ubiquitin-protein ligase required for degradation of anaphase inhibitors, including mitotic cyclins, during the metaphase/anaphase transition; contains a RING-H2 domain that is required for activity	498	0.485858	-0.0717212	-0.147618	0.441322
YDL007C-A	0	0	0		chrIV	436567	436824	-		Putative protein of unknown function	258
YDL007W	372.06	374.412	363.592	0.971101	chrIV	438047	439360	+	RPT2	ATPase of the 19S regulatory particle of the 26S proteasome; one of six ATPases of the regulatory particle; involved in the degradation of ubiquitinated substrates; required for normal peptide hydrolysis by the core 20S particle; N-myristoylation of Rpt2p at Gly2 is involved in regulating the proper intracellular distribution of proteasome activity by controlling the nuclear localization of the 2…	1314	0.488165	-0.0423064	-0.086664	0.465469
YDL006W	173.259	170.144	169.315	0.995126	chrIV	439909	440754	+	PTC1	Type 2C protein phosphatase (PP2C); dephosphorylates Hog1p, inactivating osmosensing MAPK cascade; involved in Fus3p activation during pheromone response; deletion affects precursor tRNA splicing, mitochondrial inheritance, and sporulation	846	0.67514	-0.00704867	-0.0104403	0.495835
YDL005C	75.2164	71.7533	73.5044	1.0244	chrIV	441014	442309	-	MED2	Subunit of the RNA polymerase II mediator complex; associates with core polymerase subunits to form the RNA polymerase II holoenzyme; essential for transcriptional regulation; relocalizes to the cytosol in response to hypoxia	1296	0.450633	0.0347857	0.077193	0.469235
YDL004W	137.498	118.42	134.369	1.13468	chrIV	443029	443511	+	ATP16	Delta subunit of the central stalk of mitochondrial F1F0 ATP synthase; F1F0 ATP synthase is a large, evolutionarily conserved enzyme complex required for ATP synthesis; F1 translationally regulates ATP6 and ATP8 expression to achieve a balanced output of ATP synthase genes encoded in nucleus and mitochondria; phosphorylated	483	0.461737	0.182284	0.39478	0.346503
YDL003W	138.15	202.11	135.006	0.667984	chrIV	444683	446383	+	MCD1	Essential alpha-kleisin subunit of the cohesin complex; required for sister chromatid cohesion in mitosis and meiosis; apoptosis induces cleavage and translocation of a C-terminal fragment to mitochondria; expression peaks in S phase	1701	0.87212	-0.582115	-0.667471	0.252236
YDL002C	140.216	142.158	137.024	0.963887	chrIV	446967	447578	-	NHP10	Non-essential INO80 chromatin remodeling complex subunit; preferentially binds DNA ends, protecting them from exonucleatic cleavage; deletion affects telomere maintenance via recombination; related to mammalian high mobility group proteins	612	0.716797	-0.0530639	-0.0740292	0.470494
YDL001W	81.9554	106.011	80.0901	0.755485	chrIV	447984	449276	+	RMD1	Cytoplasmic protein required for sporulation	1293	0.516027	-0.404525	-0.783922	0.216543
YDR001C	391.299	205.515	382.393	1.86066	chrIV	450220	452475	-	NTH1	Neutral trehalase, degrades trehalose; required for thermotolerance and may mediate resistance to other cellular stresses; may be phosphorylated by Cdc28p; inhibited by Dcs1p; NTH1 has a paralog, NTH2, that arose from the whole genome duplication	2256	0.740955	0.895811	1.20899	0.113333
YDR002W	771.837	897.658	754.27	0.840264	chrIV	453045	453650	+	YRB1	Ran GTPase binding protein; involved in nuclear protein import and RNA export, ubiquitin-mediated protein degradation during the cell cycle; shuttles between the nucleus and cytoplasm; is essential; homolog of human RanBP1	606	0.39434	-0.251085	-0.636721	0.262153
YDR003W	87.9336	64.2678	85.9322	1.3371	chrIV	454122	454754	+	RCR2	Vacuolar protein; presumably functions within the endosomal-vacuolar trafficking pathway, affecting events that determine whether plasma membrane proteins are degraded or routed to the plasma membrane; RCR2 has a paralog, RCR1, that arose from the whole genome duplication	633	0.576402	0.419103	0.727102	0.233582
YDR003W-A	16.6302	11.262	16.2517	1.44305	chrIV	454782	454904	+		Putative protein of unknown function; identified by expression profiling and mass spectrometry	123	0.813911	0.529123	0.6501	0.257814
YDR004W	181.845	146.137	177.707	1.21603	chrIV	455201	456583	+	RAD57	Protein that stimulates strand exchange; stimulates strand exchange by stabilizing the binding of Rad51p to single-stranded DNA; involved in the recombinational repair of double-strand breaks in DNA during vegetative growth and meiosis; forms heterodimer with Rad55p	1383	0.643317	0.282178	0.43863	0.330465
YDR005C	75.7598	69.6628	74.0355	1.06277	chrIV	456836	458103	-	MAF1	Highly conserved negative regulator of RNA polymerase III; involved in tRNA processing and stability; inhibits tRNA degradation via rapid tRNA decay (RTD) pathway; binds N-terminal domain of Rpc160p subunit of Pol III to prevent closed-complex formation; regulated by phosphorylation mediated by TORC1, protein kinase A, Sch9p, casein kinase 2; localizes to cytoplasm during vegetative growth and tr…	1188	0.599371	0.0878302	0.146537	0.441749
YDR006C	77.0642	83.5549	75.3102	0.901326	chrIV	458542	461247	-	SOK1	Protein of unknown function; overexpression suppresses the growth defect of mutants lacking protein kinase A activity; involved in cAMP-mediated signaling; localized to the nucleus; similar to the mouse testis-specific protein PBS13	2706	0.683103	-0.149879	-0.219409	0.413166
YDR007W	142.063	133.593	138.83	1.0392	chrIV	461842	462516	+	TRP1	Phosphoribosylanthranilate isomerase; catalyzes the third step in tryptophan biosynthesis; in 2004, the sequence of TRP1 from strain S228C was updated by changing the previously annotated internal STOP (TAA) to serine (TCA)	675	0.476395	0.0554702	0.116437	0.453653
YDR008C	1.41302	1.48362	1.38086	0.930739	chrIV	462252	462602	-		Dubious open reading frame; unlikely to encode a functional protein, based on available experimental and comparative sequence data; partially overlaps TRP1/YDR007W on opposite strand	351		-0.103552
YDR009W	14.3476	11.262	14.0211	1.24499	chrIV	463434	464996	+	GAL3	Transcriptional regulator; involved in activation of the GAL genes in response to galactose; forms a complex with Gal80p to relieve Gal80p inhibition of Gal4p; binds galactose and ATP but does not have galactokinase activity; GAL3 has a paralog, GAL1, that arose from the whole genome duplication	1563	0.813911	0.31613	0.388408	0.348857
YDR010C	1.8478	1.34875	1.80574	1.33883	chrIV	465051	465383	-		Dubious open reading frame; unlikely to encode a functional protein, based on available experimental and comparative sequence data	333		0.420975
YDR011W	206.41	141.349	201.712	1.42706	chrIV	465919	470424	+	SNQ2	Plasma membrane ATP-binding cassette (ABC) transporter; multidrug transporter involved in multidrug resistance and resistance to singlet oxygen species	4506	0.609877	0.513041	0.84122	0.200112
YDR012W	809.5	1111.16	791.076	0.711934	chrIV	471853	472941	+	RPL4B	Ribosomal 60S subunit protein L4B; homologous to mammalian ribosomal protein L4 and bacterial L4; RPL4B has a paralog, RPL4A, that arose from the whole genome duplication	1089	0.391449	-0.490186	-1.25223	0.105242
YDR013W	76.1946	81.1271	74.4604	0.917824	chrIV	473157	473783	+	PSF1	Subunit of the GINS complex (Sld5p, Psf1p, Psf2p, Psf3p); complex is localized to DNA replication origins and implicated in assembly of the DNA replication machinery	627	0.566471	-0.12371	-0.218388	0.413563
YDR014W	40.4342	43.9017	39.5139	0.900055	chrIV	474046	475989	+	RAD61	Subunit of a complex that inhibits sister chromatid cohesion; also negatively regulates chromosome condensation; inhibited by Eco1p-acetylated cohesin subunits Smc3p and Mcd1p; binds Smc3p ATPase head of cohesin; related to the human Wapl protein that controls the association of cohesin with chromatin	1944	0.825425	-0.151915	-0.184045	0.426989
YDR014W-A	3.15213	1.82081	3.08039	1.69177	chrIV	477797	478285	+	HED1	Meiosis-specific protein; down-regulates Rad51p-mediated mitotic recombination when the meiotic recombination machinery is impaired; promotes synapsis and required for the normal morphogenesis of synaptonemal complex; prevents the recruitment of Rad54p to site-specific DNA double-strand breaks in vivo; early meiotic gene, transcribed specifically during meiotic prophase	489		0.758533
YDR015C	0	0	0		chrIV	477960	478199	-		Dubious open reading frame; unlikely to encode a functional protein, based on available experimental and comparative sequence data; overlaps the verified gene HED1/YDR014W-A	240
YDR016C	163.15	100.954	159.437	1.5793	chrIV	478474	478758	-	DAD1	Essential subunit of the Dam1 complex (aka DASH complex); complex couples kinetochores to the force produced by MT depolymerization thereby aiding in chromosome segregation; is transferred to the kinetochore prior to mitosis	285	0.526728	0.65929	1.25167	0.105345
YDR017C	129.89	181.946	126.933	0.697643	chrIV	479115	482267	-	KCS1	Inositol hexakisphosphate and inositol heptakisphosphate kinase; generation of high energy inositol pyrophosphates by Kcs1p is required for many processes such as vacuolar biogenesis, stress response, RNA polymerase I-mediated rRNA transcription and telomere maintenance; inositol hexakisphosphate is also known as IP6; inositol heptakisphosphate is also known as IP7	3153	0.962643	-0.51944	-0.539597	0.294737
YDR018C	15.652	8.22735	15.2957	1.85913	chrIV	482670	483860	-		Probable membrane protein with three predicted transmembrane domains; similar to C. elegans F55A11.5 and maize 1-acyl-glycerol-3-phosphate acyltransferase; YDR018C has a paralog, CST26, that arose from the whole genome duplication	1191	0.776218	0.894628	1.15255	0.124548
YDR019C	788.576	684.624	770.628	1.12562	chrIV	484163	485365	-	GCV1	T subunit of the mitochondrial glycine decarboxylase complex; glycine decarboxylase is required for the catabolism of glycine to 5,10-methylene-THF; expression is regulated by levels of levels of 5,10-methylene-THF in the cytoplasm	1203	0.544223	0.170723	0.313701	0.376874
YDR020C	23.9127	43.9691	23.3685	0.531474	chrIV	485746	486444	-	DAS2	Putative protein of unknown function; non-essential gene identified in a screen for mutants with increased levels of rDNA transcription; weak similarity with uridine kinases and with phosphoribokinases	699	0.825968	-0.911929	-1.10407	0.134781
YDR021W	37.2821	105.809	36.4336	0.344333	chrIV	486804	488003	+	FAL1	Nucleolar protein required for maturation of 18S rRNA; member of the eIF4A subfamily of DEAD-box ATP-dependent RNA helicases; 18S rRNA biogenesis defect of the null mutant is functionally complemented by human EIF4A3	1200	0.507328	-1.53812	-3.03181	0.00121545
YDR022C	45.7603	33.0443	44.7187	1.3533	chrIV	488072	488662	-	ATG31	Autophagy-specific protein required for autophagosome formation; forms a complex with Atg17p and Atg29p that localizes other proteins to the pre-autophagosomal structure; constitutively phosphorylated, and phosphorylation of residue S174 is required for function; high-copy suppressor of CIK1 deletion	591	0.493795	0.436478	0.883926	0.188368
YDR023W	491.624	672.822	480.434	0.714058	chrIV	489508	490896	+	SES1	Cytosolic seryl-tRNA synthetase; class II aminoacyl-tRNA synthetase that aminoacylates tRNA(Ser), displays tRNA-dependent amino acid recognition which enhances discrimination of the serine substrate, interacts with peroxin Pex21p	1389	0.557755	-0.485886	-0.871147	0.191837
YDR024W	12.8259	21.1079	12.534	0.593806	chrIV	491017	491502	+	FYV1	Dubious open reading frame; unlikely to encode a functional protein, based on available experimental and comparative sequence data; not conserved in closely related Saccharomyces species; mutation decreases survival upon exposure to K1 killer toxin	486	0.747855	-0.751936	-1.00546	0.157339
YDR025W	309.072	407.524	302.037	0.741153	chrIV	491515	492324	+	RPS11A	Protein component of the small (40S) ribosomal subunit; homologous to mammalian ribosomal protein S11 and bacterial S17; N-terminally propionylated in vivo; RPS11A has a paralog, RPS11B, that arose from the whole genome duplication	471	0.458793	-0.432157	-0.941944	0.173111
YDR026C	78.3685	94.21	76.5848	0.812916	chrIV	492556	494268	-	NSI1	RNA polymerase I termination factor; binds to rDNA terminator element, required for efficient Pol I termination; required for rDNA silencing at NTS1; facilities association of Sir2p with NTS1, contributes to rDNA stability and cell longevity; interacts physically with Fob1p and RENT subunits, Sir2p and Net1p; may interact with ribosomes, based on co-purification experiments; Myb-like DNA-binding …	1713	0.405027	-0.298821	-0.73778	0.230324
YDR027C	146.846	136.83	143.504	1.04877	chrIV	494649	497318	-	VPS54	Component of the GARP (Golgi-associated retrograde protein) complex; GARP is required for the recycling of proteins from endosomes to the late Golgi, and for mitosis after DNA damage induced checkpoint arrest; potentially phosphorylated by Cdc28p; members of the GARP complex are Vps51p-Vps52p-Vps53p-Vps54p	2670	0.519973	0.0686987	0.13212	0.447445
YDR028C	194.345	194.692	189.922	0.975501	chrIV	497835	500879	-	REG1	Regulatory subunit of type 1 protein phosphatase Glc7p; involved in negative regulation of glucose-repressible genes; involved in regulation of the nucleocytoplasmic shuttling of Hxk2p; REG1 has a paralog, REG2, that arose from the whole genome duplication	3045	0.70942	-0.0357845	-0.0504419	0.479885
YDR029W	0	0	0		chrIV	501100	501414	+		Dubious open reading frame; unlikely to encode a functional protein, based on available experimental and comparative sequence data	315
YDR030C	45.6516	64.2003	44.6125	0.694895	chrIV	501753	503273	-	RAD28	Protein involved in DNA repair; related to the human CSA protein that is involved in transcription-coupled repair nucleotide excision repair	1521	0.580612	-0.525132	-0.904446	0.182879
YDR031W	96.7378	63.3237	94.5361	1.4929	chrIV	503498	503863	+	MIX14	Mitochondrial intermembrane space protein of unknown function; required for normal oxygen consumption; contains twin cysteine-x9-cysteine motifs; protein abundance increases in response to DNA replication stress	366	0.583968	0.57812	0.989986	0.16109
[truncated: 5,548 more rows]

## Sheet: Footprint foldchange with  p-va
#footprint foldchange and p-values
ORF	MetR footprint read	SD footprint read	MetR footprint normalized reads (make the median foldchange to 1)	foldchange (normalized to median 1)	chromosome	start	end	strand	Gene	Description	length	std	log_fc	z	p
[truncated: 6,601 more rows]

## Sheet: MetR efficiency changes
# translational efficiency changes
[truncated: 4,897 more rows]
