# Supplementary material for: A global characterization of the translational and transcriptional programs induced by methionine restriction through ribosome profiling and RNA-seq
Source: BMC Genomics. 2017 Feb 17;18:189. doi: 10.1186/s12864-017-3483-2 (PMC5316152; doi:10.1186/s12864-017-3483-2)
Supplement: Additional file 4: — Gene ontology enrichment analysis of the genes with high footprint changes or translational efficiency changes. There are 4 spread sheets in this file: 1. MetR footprint UP 4 fold: Enriched GO biological process categories in the genes up-regulated under methionine restriction by more than four-fold in footprint level. 2. MetR footprint Down 4 fold: Enriched GO biological process categories in the genes down-regulated under methionine restriction by more than four-fold in footprint level. 3. MetR efficiency UP 2 fold: Enriched GO biological process categories in the genes with increased translational efficiency by at least two-fold. 4. MetR efficiency Down 2 fold: Enriched GO biological process categories in the genes with decreased translational efficiency by at least two-fold. (XLSX 20 kb) [file 12864_2017_3483_MOESM4_ESM.xlsx]

## Sheet: MetR footprint Up 4 fold
GO biological process complete	Saccharomyces cerevisiae - REFLIST (6728)	upload_1 (100)	upload_1 (expected)	upload_1 (over/under)	upload_1 (fold Enrichment)	upload_1 (P-value)
sulfate reduction (GO:0019419)	3	3	0.04	+	67.28	0.0268
sulfate assimilation, phosphoadenylyl sulfate reduction by phosphoadenylyl-sulfate reductase (thioredoxin) (GO:0019379)	3	3	0.04	+	67.28	0.0268
hydrogen sulfide biosynthetic process (GO:0070814)	6	5	0.09	+	56.07	7.64e-05
hydrogen sulfide metabolic process (GO:0070813)	6	5	0.09	+	56.07	7.64e-05
sulfate assimilation (GO:0000103)	11	8	0.16	+	48.93	1.61e-08
asparagine catabolic process (GO:0006530)	6	4	0.09	+	44.85	0.00447
cysteine biosynthetic process (GO:0019344)	12	7	0.18	+	39.25	1.54e-06
cysteine metabolic process (GO:0006534)	14	8	0.21	+	38.45	1.07e-07
arginine biosynthetic process (GO:0006526)	12	6	0.18	+	33.64	6.42e-05
homoserine metabolic process (GO:0009092)	9	4	0.13	+	29.9	0.0219
sulfur amino acid metabolic process (GO:0000096)	17	7	0.25	+	27.7	1.66e-05
asparagine metabolic process (GO:0006528)	10	4	0.15	+	26.91	0.033
aspartate family amino acid catabolic process (GO:0009068)	11	4	0.16	+	24.47	0.0477
methionine biosynthetic process (GO:0009086)	39	14	0.58	+	24.15	2.59e-12
arginine metabolic process (GO:0006525)	19	6	0.28	+	21.25	0.00093
methionine metabolic process (GO:0006555)	45	14	0.67	+	20.93	1.79e-11
serine family amino acid biosynthetic process (GO:0009070)	29	9	0.43	+	20.88	1.33e-06
sulfur compound transport (GO:0072348)	21	6	0.31	+	19.22	0.00166
aspartate family amino acid biosynthetic process (GO:0009067)	56	14	0.83	+	16.82	3.35e-10
aspartate family amino acid metabolic process (GO:0009066)	73	18	1.09	+	16.59	1.1e-13
serine family amino acid metabolic process (GO:0009069)	45	11	0.67	+	16.45	1.9e-07
glutamine family amino acid biosynthetic process (GO:0009084)	29	6	0.43	+	13.92	0.0104
cellular amino acid biosynthetic process (GO:0008652)	119	23	1.77	+	13	6.41e-16
alpha-amino acid biosynthetic process (GO:1901607)	116	22	1.72	+	12.76	6.21e-15
glutamine family amino acid metabolic process (GO:0009064)	63	11	0.94	+	11.75	6.18e-06
sulfur compound metabolic process (GO:0006790)	118	19	1.75	+	10.83	2.84e-11
alpha-amino acid metabolic process (GO:1901605)	175	28	2.6	+	10.76	6.52e-18
amino acid transport (GO:0006865)	49	7	0.73	+	9.61	0.0186
carboxylic acid biosynthetic process (GO:0046394)	180	24	2.68	+	8.97	3.87e-13
cellular amino acid metabolic process (GO:0006520)	229	29	3.4	+	8.52	5.97e-16
organic acid biosynthetic process (GO:0016053)	192	24	2.85	+	8.41	1.59e-12
carboxylic acid transport (GO:0046942)	82	9	1.22	+	7.38	0.00803
organic anion transport (GO:0015711)	84	9	1.25	+	7.21	0.00974
anion transport (GO:0006820)	119	12	1.77	+	6.78	0.00045
small molecule biosynthetic process (GO:0044283)	298	25	4.43	+	5.64	2.6e-09
carboxylic acid metabolic process (GO:0019752)	386	30	5.74	+	5.23	6.06e-11
oxoacid metabolic process (GO:0043436)	402	31	5.98	+	5.19	2.46e-11
organic acid metabolic process (GO:0006082)	426	31	6.33	+	4.9	1.15e-10
ion transport (GO:0006811)	277	16	4.12	+	3.89	0.00655
oxidation-reduction process (GO:0055114)	420	20	6.24	+	3.2	0.00641
small molecule metabolic process (GO:0044281)	743	34	11.04	+	3.08	1.88e-06
single-organism biosynthetic process (GO:0044711)	595	26	8.84	+	2.94	0.000792
single-organism metabolic process (GO:0044710)	1301	45	19.34	+	2.33	9.4e-06
organonitrogen compound metabolic process (GO:1901564)	942	32	14	+	2.29	0.00687
Unclassified (UNCLASSIFIED)	799	6	11.88	-	0.51	0
macromolecule metabolic process (GO:0043170)	2553	18	37.95	-	0.47	0.0244
gene expression (GO:0010467)	1448	6	21.52	-	0.28	0.0374
cellular component organization (GO:0016043)	2038	8	30.29	-	0.26	0.00012
cellular component organization or biogenesis (GO:0071840)	2331	9	34.65	-	0.26	4.98e-06
organelle organization (GO:0006996)	1493	5	22.19	-	0.23	0.00422

## Sheet: MetR footprint Down 4 fold
GO biological process complete	Saccharomyces cerevisiae - REFLIST (6728)	upload_1 (137)	upload_1 (expected)	upload_1 (over/under)	upload_1 (fold Enrichment)	upload_1 (P-value)
rRNA 5'-end processing (GO:0000967)	33	16	0.67	+	23.81	3.67e-14
ncRNA 5'-end processing (GO:0034471)	33	16	0.67	+	23.81	3.67e-14
endonucleolytic cleavage in 5'-ETS of tricistronic rRNA transcript (SSU-rRNA, 5.8S rRNA, LSU-rRNA) (GO:0000480)	31	15	0.63	+	23.76	3.96e-13
RNA 5'-end processing (GO:0000966)	34	16	0.69	+	23.11	5.81e-14
endonucleolytic cleavage to generate mature 5'-end of SSU-rRNA from (SSU-rRNA, 5.8S rRNA, LSU-rRNA) (GO:0000472)	32	15	0.65	+	23.02	6.27e-13
maturation of LSU-rRNA from tricistronic rRNA transcript (SSU-rRNA, 5.8S rRNA, LSU-rRNA) (GO:0000463)	45	20	0.92	+	21.83	1.52e-17
endonucleolytic cleavage in ITS1 to separate SSU-rRNA from 5.8S rRNA and LSU-rRNA from tricistronic rRNA transcript (SSU-rRNA, 5.8S rRNA, LSU-rRNA) (GO:0000447)	43	19	0.88	+	21.7	1.68e-16
rRNA methylation (GO:0031167)	12	5	0.24	+	20.46	0.0107
endonucleolytic cleavage of tricistronic rRNA transcript (SSU-rRNA, 5.8S rRNA, LSU-rRNA) (GO:0000479)	55	22	1.12	+	19.64	1.42e-18
endonucleolytic cleavage involved in rRNA processing (GO:0000478)	55	22	1.12	+	19.64	1.42e-18
maturation of LSU-rRNA (GO:0000470)	50	20	1.02	+	19.64	1.15e-16
RNA phosphodiester bond hydrolysis, endonucleolytic (GO:0090502)	62	24	1.26	+	19.01	3.61e-20
maturation of 5.8S rRNA from tricistronic rRNA transcript (SSU-rRNA, 5.8S rRNA, LSU-rRNA) (GO:0000466)	88	32	1.79	+	17.86	4.8e-27
maturation of 5.8S rRNA (GO:0000460)	88	32	1.79	+	17.86	4.8e-27
maturation of SSU-rRNA from tricistronic rRNA transcript (SSU-rRNA, 5.8S rRNA, LSU-rRNA) (GO:0000462)	103	37	2.1	+	17.64	1.17e-31
ribosomal large subunit biogenesis (GO:0042273)	114	39	2.32	+	16.8	8.41e-33
maturation of SSU-rRNA (GO:0030490)	112	38	2.28	+	16.66	1.01e-31
RNA secondary structure unwinding (GO:0010501)	27	9	0.55	+	16.37	1.18e-05
cleavage involved in rRNA processing (GO:0000469)	78	25	1.59	+	15.74	3.63e-19
ribosomal small subunit biogenesis (GO:0042274)	140	43	2.85	+	15.08	1.03e-34
rRNA modification (GO:0000154)	24	7	0.49	+	14.32	0.00146
rRNA processing (GO:0006364)	266	76	5.42	+	14.03	2.1e-65
ribosomal large subunit assembly (GO:0000027)	40	11	0.81	+	13.51	1.69e-06
rRNA metabolic process (GO:0016072)	281	77	5.72	+	13.46	4.07e-65
ribosomal large subunit export from nucleus (GO:0000055)	27	7	0.55	+	12.73	0.00316
RNA phosphodiester bond hydrolysis (GO:0090501)	106	27	2.16	+	12.51	2.23e-18
ribosome biogenesis (GO:0042254)	391	96	7.96	+	12.06	6.06e-82
ncRNA processing (GO:0034470)	380	81	7.74	+	10.47	7.56e-61
ribosomal subunit export from nucleus (GO:0000054)	48	10	0.98	+	10.23	0.000133
establishment of ribosome localization (GO:0033753)	48	10	0.98	+	10.23	0.000133
ribosome localization (GO:0033750)	49	10	1	+	10.02	0.00016
nucleic acid phosphodiester bond hydrolysis (GO:0090305)	135	27	2.75	+	9.82	9.59e-16
ribonucleoprotein complex biogenesis (GO:0022613)	480	96	9.77	+	9.82	1.21e-73
RNA methylation (GO:0001510)	37	7	0.75	+	9.29	0.0242
ncRNA metabolic process (GO:0034660)	485	87	9.88	+	8.81	1.61e-60
ribosome assembly (GO:0042255)	74	13	1.51	+	8.63	1e-05
rRNA-containing ribonucleoprotein complex export from nucleus (GO:0071428)	63	10	1.28	+	7.8	0.00156
RNA processing (GO:0006396)	558	81	11.36	+	7.13	5.14e-48
methylation (GO:0032259)	105	11	2.14	+	5.14	0.0225
RNA modification (GO:0009451)	109	11	2.22	+	4.96	0.0317
ribonucleoprotein complex assembly (GO:0022618)	176	16	3.58	+	4.46	0.00137
cellular component biogenesis (GO:0044085)	1077	96	21.93	+	4.38	1.03e-41
ribonucleoprotein complex subunit organization (GO:0071826)	186	16	3.79	+	4.22	0.0028
organelle assembly (GO:0070925)	152	13	3.1	+	4.2	0.0303
RNA metabolic process (GO:0016070)	1186	88	24.15	+	3.64	3.36e-30
gene expression (GO:0010467)	1448	90	29.49	+	3.05	3.02e-25
nucleic acid metabolic process (GO:0090304)	1509	88	30.73	+	2.86	2.98e-22
nucleobase-containing compound metabolic process (GO:0006139)	1758	93	35.8	+	2.6	3.82e-21
heterocycle metabolic process (GO:0046483)	1830	96	37.26	+	2.58	4.03e-22
cellular aromatic compound metabolic process (GO:0006725)	1832	95	37.3	+	2.55	2.7e-21
organic cyclic compound metabolic process (GO:1901360)	1886	96	38.4	+	2.5	4.57e-21
cellular nitrogen compound metabolic process (GO:0034641)	2124	100	43.25	+	2.31	6.14e-20
nitrogen compound metabolic process (GO:0006807)	2333	103	47.51	+	2.17	8.66e-19
cellular component organization or biogenesis (GO:0071840)	2331	102	47.47	+	2.15	4.5e-18
cellular macromolecule metabolic process (GO:0044260)	2443	96	49.75	+	1.93	2.06e-12
macromolecule metabolic process (GO:0043170)	2553	98	51.99	+	1.89	3.14e-12
primary metabolic process (GO:0044238)	3185	109	64.86	+	1.68	1.8e-11
cellular metabolic process (GO:0044237)	3281	108	66.81	+	1.62	8.63e-10
organic substance metabolic process (GO:0071704)	3375	110	68.72	+	1.6	5.55e-10
metabolic process (GO:0008152)	3521	111	71.7	+	1.55	4.76e-09
cellular process (GO:0009987)	4606	117	93.79	+	1.25	0.00824
biological_process (GO:0008150)	5929	136	120.73	+	1.13	0.00113
single-organism process (GO:0044699)	3198	41	65.12	-	0.63	0.0393
single-organism cellular process (GO:0044763)	2847	31	57.97	-	0.53	0.00207
Unclassified (UNCLASSIFIED)	799	1	16.27	-	< 0.2	0

## Sheet: MetR efficiency Up 2 fold
GO biological process complete	Saccharomyces cerevisiae - REFLIST (6728)	upload_1 (122)	upload_1 (expected)	upload_1 (over/under)	upload_1 (fold Enrichment)	upload_1 (P-value)
asparagine catabolic process (GO:0006530)	6	4	0.11	+	36.77	0.00986
Unclassified (UNCLASSIFIED)	799	6	14.49	-	0.41	0

## Sheet: MetR efficiency Down 2 fold
GO biological process complete	Saccharomyces cerevisiae - REFLIST (6728)	upload_1 (219)	upload_1 (expected)	upload_1 (over/under)	upload_1 (fold Enrichment)	upload_1 (P-value)
long-chain fatty acid andabolic process (GO:0001676)	5	4	0.16	+	24.58	0.0483
urea metabolic process (GO:0019627)	8	5	0.26	+	19.2	0.0149
lysine biosynthetic process via aminoadipic acid (GO:0019878)	10	6	0.33	+	18.43	0.00227
aromatic amino acid family biosynthetic process (GO:0009073)	13	7	0.42	+	16.54	0.000591
lysine biosynthetic process (GO:0009085)	13	6	0.42	+	14.18	0.0101
lysine metabolic process (GO:0006553)	14	6	0.46	+	13.17	0.0153
aromatic amino acid family metabolic process (GO:0009072)	26	10	0.85	+	11.82	3.91e-05
indolalkylamine metabolic process (GO:0006586)	16	6	0.52	+	11.52	0.0324
tryptophan metabolic process (GO:0006568)	16	6	0.52	+	11.52	0.0324
indole-containing compound metabolic process (GO:0042430)	16	6	0.52	+	11.52	0.0324
endonucleolytic cleavage to generate mature 5'-end of SSU-rRNA from (SSU-rRNA, 5.8S rRNA, LSU-rRNA) (GO:0000472)	32	11	1.04	+	10.56	2.37e-05
glutamine metabolic process (GO:0006541)	24	8	0.78	+	10.24	0.003
rRNA 5'-end processing (GO:0000967)	33	11	1.07	+	10.24	3.24e-05
ncRNA 5'-end processing (GO:0034471)	33	11	1.07	+	10.24	3.24e-05
RNA 5'-end processing (GO:0000966)	34	11	1.11	+	9.94	4.37e-05
endonucleolytic cleavage in 5'-ETS of tricistronic rRNA transcript (SSU-rRNA, 5.8S rRNA, LSU-rRNA) (GO:0000480)	31	10	1.01	+	9.91	0.000197
maturation of LSU-rRNA from tricistronic rRNA transcript (SSU-rRNA, 5.8S rRNA, LSU-rRNA) (GO:0000463)	45	14	1.46	+	9.56	8.43e-07
endonucleolytic cleavage in ITS1 to separate SSU-rRNA from 5.8S rRNA and LSU-rRNA from tricistronic rRNA transcript (SSU-rRNA, 5.8S rRNA, LSU-rRNA) (GO:0000447)	43	13	1.4	+	9.29	5.03e-06
maturation of LSU-rRNA (GO:0000470)	50	15	1.63	+	9.22	3.25e-07
branched-chain amino acid metabolic process (GO:0009081)	25	7	0.81	+	8.6	0.0414
endonucleolytic cleavage of tricistronic rRNA transcript (SSU-rRNA, 5.8S rRNA, LSU-rRNA) (GO:0000479)	55	15	1.79	+	8.38	1.18e-06
endonucleolytic cleavage involved in rRNA processing (GO:0000478)	55	15	1.79	+	8.38	1.18e-06
ribosomal large subunit biogenesis (GO:0042273)	114	31	3.71	+	8.35	5.09e-16
maturation of SSU-rRNA from tricistronic rRNA transcript (SSU-rRNA, 5.8S rRNA, LSU-rRNA) (GO:0000462)	103	28	3.35	+	8.35	3.14e-14
maturation of SSU-rRNA (GO:0030490)	112	28	3.65	+	7.68	2.55e-13
RNA phosphodiester bond hydrolysis, endonucleolytic (GO:0090502)	62	15	2.02	+	7.43	5.82e-06
maturation of 5.8S rRNA from tricistronic rRNA transcript (SSU-rRNA, 5.8S rRNA, LSU-rRNA) (GO:0000466)	88	20	2.86	+	6.98	3.73e-08
maturation of 5.8S rRNA (GO:0000460)	88	20	2.86	+	6.98	3.73e-08
ribosomal large subunit assembly (GO:0000027)	40	9	1.3	+	6.91	0.0158
glutamine family amino acid metabolic process (GO:0009064)	63	14	2.05	+	6.83	5.62e-05
ribosomal small subunit biogenesis (GO:0042274)	140	31	4.56	+	6.8	1.45e-13
rRNA processing (GO:0006364)	266	57	8.66	+	6.58	7.05e-27
alpha-amino acid biosynthetic process (GO:1901607)	116	24	3.78	+	6.36	2.31e-09
rRNA metabolic process (GO:0016072)	281	58	9.15	+	6.34	1.35e-26
cellular amino acid biosynthetic process (GO:0008652)	119	24	3.87	+	6.2	3.92e-09
alpha-amino acid metabolic process (GO:1901605)	175	34	5.7	+	5.97	1.91e-13
cleavage involved in rRNA processing (GO:0000469)	78	15	2.54	+	5.91	0.000115
ribosome biogenesis (GO:0042254)	391	75	12.73	+	5.89	6.23e-34
cellular amino acid metabolic process (GO:0006520)	229	40	7.45	+	5.37	1e-14
ncRNA processing (GO:0034470)	380	65	12.37	+	5.25	8.83e-26
aspartate family amino acid metabolic process (GO:0009066)	73	12	2.38	+	5.05	0.0121
carboxylic acid biosynthetic process (GO:0046394)	180	29	5.86	+	4.95	4.06e-09
ribonucleoprotein complex biogenesis (GO:0022613)	480	76	15.62	+	4.86	5.83e-29
organic acid biosynthetic process (GO:0016053)	192	30	6.25	+	4.8	3.48e-09
ncRNA metabolic process (GO:0034660)	485	73	15.79	+	4.62	3.41e-26
RNA phosphodiester bond hydrolysis (GO:0090501)	106	15	3.45	+	4.35	0.00519
small molecule biosynthetic process (GO:0044283)	298	41	9.7	+	4.23	1.19e-11
carboxylic acid metabolic process (GO:0019752)	386	50	12.56	+	3.98	7.66e-14
oxoacid metabolic process (GO:0043436)	402	51	13.09	+	3.9	8.06e-14
organic acid metabolic process (GO:0006082)	426	51	13.87	+	3.68	8.32e-13
RNA processing (GO:0006396)	558	66	18.16	+	3.63	1.77e-17
single-organism biosynthetic process (GO:0044711)	595	53	19.37	+	2.74	2.32e-08
small molecule metabolic process (GO:0044281)	743	61	24.19	+	2.52	1.23e-08
organonitrogen compound biosynthetic process (GO:1901566)	710	53	23.11	+	2.29	1.28e-05
cellular component biogenesis (GO:0044085)	1077	80	35.06	+	2.28	2.82e-10
organonitrogen compound metabolic process (GO:1901564)	942	69	30.66	+	2.25	5.69e-08
RNA metabolic process (GO:0016070)	1186	80	38.6	+	2.07	4.46e-08
gene expression (GO:0010467)	1448	92	47.13	+	1.95	1.54e-08
nitrogen compound metabolic process (GO:0006807)	2333	145	75.94	+	1.91	4.28e-18
cellular aromatic compound metabolic process (GO:0006725)	1832	107	59.63	+	1.79	1.65e-08
organic cyclic compound metabolic process (GO:1901360)	1886	109	61.39	+	1.78	1.71e-08
heterocycle metabolic process (GO:0046483)	1830	104	59.57	+	1.75	2.44e-07
cellular nitrogen compound metabolic process (GO:0034641)	2124	119	69.14	+	1.72	5.39e-09
single-organism metabolic process (GO:0044710)	1301	72	42.35	+	1.7	0.00287
nucleobase-containing compound metabolic process (GO:0006139)	1758	97	57.22	+	1.7	9.71e-06
nucleic acid metabolic process (GO:0090304)	1509	81	49.12	+	1.65	0.0015
primary metabolic process (GO:0044238)	3185	168	103.67	+	1.62	1.2e-15
organic substance metabolic process (GO:0071704)	3375	173	109.86	+	1.57	2.41e-15
cellular metabolic process (GO:0044237)	3281	168	106.8	+	1.57	4.42e-14
biosynthetic process (GO:0009058)	1775	90	57.78	+	1.56	0.00311
organic substance biosynthetic process (GO:1901576)	1738	87	56.57	+	1.54	0.0093
metabolic process (GO:0008152)	3521	175	114.61	+	1.53	3.91e-14
cellular process (GO:0009987)	4606	190	149.93	+	1.27	5.49e-07
biological_process (GO:0008150)	5929	217	192.99	+	1.12	8.48e-07
Unclassified (UNCLASSIFIED)	799	2	26.01	-	< 0.2	0
