# Supplementary material for: A global characterization of the translational and transcriptional programs induced by methionine restriction through ribosome profiling and RNA-seq
Source: BMC Genomics. 2017 Feb 17;18:189. doi: 10.1186/s12864-017-3483-2 (PMC5316152; doi:10.1186/s12864-017-3483-2)
Supplement: Additional file 6: — Module scores and KEGG pathway scores under Methionine Restriction and amino acids starvation. There are two spread sheets: 1. Module_scores: Transcription factor module scores and corresponding p-values from the fold change data under Methionine Restriction or amino acids starvation. 2. KEGG pathway_scores: KEGG pathway scores and corresponding p-values from the fold change data under Methionine Restriction or amino acids starvation. (XLSX 66 kb) [file 12864_2017_3483_MOESM6_ESM.xlsx]

## Sheet: Module scores
module	MetR_mrna_zscores	MetR_mrna_pvalues	MetR_fp_zscores	MetR_fp_pvalues	mrna_noaa_zscores	mrna_noaa_pvalues	fp_noaa_zscores	fp_noaa_pvalues
MSN2	5.01747	5.23569e-07	2.86199	0.00420994	4.91707	8.78472e-07	4.52605	6.00967e-06
XBP1	0.177067	0.859455	0.95171	0.341244	-0.793668	0.427389	-1.29821	0.194214
FKH1	0.377541	0.705772	-0.204005	0.83835	0.248177	0.803997	-1.1586	0.246618
TYE7	1.02277	0.306415	-1.103	0.270026	2.29393	0.0217943	1.28571	0.198545
SWI6	-1.96196	0.0497673	-1.77466	0.0759545	-0.121224	0.903514	-2.36469	0.0180451
PHD1	-0.791761	0.4285	0.158079	0.874394	-1.9122	0.0558511	-1.02207	0.306747
ASH1	-0.494053	0.621269	-1.3289	0.183882	-0.192866	0.847064	-0.0536165	0.957241
RPN4	2.70415	0.00684791	-0.253641	0.799773	5.52762	3.24598e-08	2.8843	0.00392287
NDD1	3.04581	0.00232053	2.52595	0.0115387	1.53444	0.124922	0.605627	0.544762
ACE2	1.17302	0.240788	-1.22995	0.218716	0.762918	0.445512	-0.299622	0.764466
HAP4	4.41517	1.00929e-05	2.43498	0.0148926	4.94992	7.42432e-07	5.51798	3.42922e-08
CAD1	0.321532	0.747807	0.00198249	0.998418	-0.200524	0.841071	-1.19079	0.233736
GCN4	11.0543	2.09074e-28	6.09749	1.07746e-09	4.39578	1.10377e-05	4.40952	1.03599e-05
STE12	-1.98921	0.0466779	-0.648027	0.516968	-0.91904	0.358074	-0.600368	0.548261
SPT2	0.81157	0.417038	-0.22092	0.825155	1.55426	0.120123	1.44445	0.148614
RCS1	2.86625	0.00415362	1.9791	0.047805	1.16474	0.244126	0.851866	0.394289
SFP1	-4.18298	2.87715e-05	-4.5256	6.02253e-06	-1.94553	0.0517117	-2.16537	0.0303595
RTG3	3.409	0.000652024	2.1335	0.0328837	1.42653	0.153715	1.73271	0.0831468
AFT2	3.76277	0.000168041	3.02798	0.00246192	1.53606	0.124525	1.13006	0.258452
DAL82	0.452068	0.65122	0.763133	0.445384	-0.65117	0.514937	0.310337	0.756305
YAP5	-0.577846	0.563368	-0.810554	0.417622	0.349317	0.726851	0.510449	0.609737
MSN4	4.02997	5.5783e-05	2.65402	0.00795396	4.40833	1.04172e-05	4.1712	3.03e-05
PHO4	0.00448644	0.99642	0.667429	0.504498	-1.90202	0.0571683	-1.23241	0.217796
MET31	4.5728	4.81249e-06	4.32978	1.49259e-05	3.60892	0.000307471	4.21951	2.44836e-05
FKH2	0.967196	0.333446	1.3569	0.174814	0.458211	0.646801	0.105147	0.916259
SNT2	0.795472	0.426339	1.24721	0.212319	1.15159	0.249491	1.33783	0.180951
PHO2	1.6681	0.0952957	1.72777	0.0840297	1.50834	0.131467	1.2358	0.216534
CBF1	3.67986	0.000233361	1.51839	0.128916	2.65856	0.00784762	2.12008	0.0339997
BAS1	1.86197	0.062607	0.684773	0.493487	3.65973	0.000252485	4.684	2.81333e-06
HSF1	0.262073	0.793265	-0.983826	0.325201	1.29117	0.196645	-0.105048	0.916338
SOK2	0.063799	0.94913	-0.238442	0.811538	0.726566	0.467492	0.203544	0.83871
ROX1	-0.124429	0.900975	-1.10058	0.271078	1.00722	0.313831	0.314567	0.753091
YAP7	2.99842	0.00271386	0.628325	0.529791	1.2663	0.205404	0.900122	0.368056
ADR1	0.989688	0.322327	1.85204	0.0640203	0.0202304	0.98386	0.782241	0.434073
MAC1	-0.730418	0.465135	-0.525935	0.598933	-0.368848	0.712241	0.436786	0.662267
SWI5	0.969421	0.332335	-1.57215	0.115917	-0.587573	0.556819	-1.1234	0.261267
SWI4	-2.06709	0.0387259	-2.18341	0.0290057	-2.17714	0.0294703	-3.24369	0.00117993
SUM1	-1.04633	0.295407	-0.0280903	0.97759	0.187853	0.850992	-0.0196897	0.984291
MBP1	-4.08782	4.35453e-05	-3.72989	0.000191562	-0.880302	0.378696	-3.93984	8.15362e-05
STP1	-1.48423	0.137748	-0.12763	0.898442	-0.0550931	0.956064	0.409966	0.681831
FHL1	-10.0212	1.23027e-23	-8.96862	3.00244e-19	-7.10259	1.22442e-12	-5.89534	3.73919e-09
NRG1	-0.629332	0.529132	-0.562527	0.573757	1.03149	0.302312	1.89791	0.0577079
STB1	-2.25829	0.0239278	-0.773437	0.439264	-1.14423	0.252526	-2.3973	0.0165166
MCM1	2.15981	0.0307874	2.52757	0.0114854	1.34933	0.17723	1.46605	0.142636
INO4	-0.669597	0.503114	-2.28098	0.0225496	2.69425	0.0070548	0.566876	0.570798
RAP1	-5.51376	3.51241e-08	-5.69256	1.25147e-08	-3.28966	0.00100309	-3.2004	0.00137235
HAP5	-1.69939	0.0892456	-1.65179	0.0985773	-0.931651	0.351517	-0.361162	0.717979
GLN3	-0.0438875	0.964994	-0.893097	0.371805	-0.00606341	0.995162	-0.297704	0.765929
INO2	-0.607011	0.543844	-2.31007	0.0208844	1.07441	0.28264	-0.539311	0.589672
ABF1	-0.629497	0.529024	-3.71855	0.000200368	-0.04507	0.964051	-1.90069	0.0573432
TEC1	-1.34175	0.179677	-1.25541	0.209332	-0.0648501	0.948293	-0.345615	0.729632
SUT1	-1.0457	0.295699	-0.561279	0.574607	-0.347511	0.728207	-0.38259	0.702024
REB1	0.671281	0.502041	-2.06235	0.0391744	2.89802	0.00375529	0.252362	0.800761
STB5	1.64974	0.098996	-0.0508053	0.959481	2.56727	0.0102502	0.710284	0.477528
RLM1	-1.12308	0.261403	-1.24903	0.211654	-0.067596	0.946107	0.177612	0.859027
DIG1	-2.34646	0.0189529	-1.32792	0.184203	-0.738862	0.459991	-0.731817	0.46428
YAP1	0.00894384	0.992864	-1.42219	0.154972	-0.277565	0.781347	-1.16731	0.243087
CIN5	-1.94961	0.0512231	-0.618171	0.536463	-1.18594	0.235648	-1.11115	0.266505
SPT23	-1.2619	0.206986	-1.03417	0.301059	-1.07532	0.28223	0.091036	0.927464
SKO1	-0.0806788	0.935697	-0.137435	0.890687	2.20327	0.0275755	2.07016	0.0384371
HAP1	1.2661	0.205476	-0.677225	0.498263	2.62354	0.00870214	1.14603	0.251782
GCR2	-0.861047	0.389212	-3.29098	0.000998388	2.41967	0.0155345	0.506027	0.612838
UME6	1.02754	0.304164	-0.392296	0.69484	-1.27113	0.203683	0.156297	0.875799
HAP2	0.0069432	0.99446	-0.434789	0.663716	0.750794	0.452776	0.257654	0.796674
YAP6	-2.69352	0.00707009	-1.86951	0.0615524	-0.935628	0.349465	-1.14256	0.253223
MET32	6.1	1.06072e-09	5.4537	4.93312e-08	6.14645	7.92367e-10	5.4173	6.05069e-08
SKN7	-0.76951	0.441591	-0.278885	0.780333	0.293464	0.769168	0.881679	0.37795

## Sheet: KEGG pathway scores
KEGG pathway_id	pathway_name	MetR_mrna_zscores	MetR_mrna_pvalues	MetR_fp_zscores	MetR_fp_pvalues	mrna_noaa_zscores	mrna_noaa_pvalues	fp_noaa_zscores	fp_noaa_pvalues	Eff_log_foldchange_zscores	Eff_log_foldchange_pvalues
sce04111	Cell cycle - yeast - Saccharomyces cerevisiae (budding yeast)	-2.04653	0.0407046	1.2781	0.201214	-0.60616	0.544408	-2.10989	0.0348676	4.70911	2.49e-06
sce03040	Spliceosome - Saccharomyces cerevisiae (budding yeast)	-4.55806	5.16e-06	-0.0024035	0.998082	-2.12597	0.0335056	-2.51867	0.01178	4.3909	1.13e-05
sce04113	Meiosis - yeast - Saccharomyces cerevisiae (budding yeast)	-0.678136	0.497685	1.15822	0.246775	-0.160674	0.87235	-0.716647	0.473592	2.46749	0.0136063
sce04130	SNARE interactions in vesicular transport - Saccharomyces cerevisiae (budding yeast)	1.55072	0.120969	2.77527	0.00551561	1.96819	0.0490461	2.15207	0.0313915	2.30779	0.021011
sce04140	Autophagy - Saccharomyces cerevisiae (budding yeast)	3.01927	0.00253383	3.71779	0.000200972	2.83767	0.00454448	2.04275	0.0410769	1.99551	0.0459869
sce03420	Nucleotide excision repair - Saccharomyces cerevisiae (budding yeast)	-2.60081	0.00930041	-0.476989	0.63337	-0.756887	0.449117	-0.78791	0.430749	1.95059	0.0511058
sce03022	Basal transcription factors - Saccharomyces cerevisiae (budding yeast)	-1.87854	0.0603068	-0.486885	0.62634	0.515495	0.606207	-0.52333	0.600745	1.69779	0.0895476
sce04120	Ubiquitin mediated proteolysis - Saccharomyces cerevisiae (budding yeast)	2.8256	0.00471918	2.99634	0.00273245	2.40402	0.016216	1.62003	0.105225	1.54403	0.122581
sce03440	Homologous recombination - Saccharomyces cerevisiae (budding yeast)	0.306817	0.758983	0.575122	0.565209	2.47015	0.0135055	1.60953	0.1075	1.20199	0.229369
sce04139	Mitophagy - yeast - Saccharomyces cerevisiae (budding yeast)	2.10196	0.0355564	1.80928	0.070407	1.59216	0.111349	1.29393	0.195689	0.774392	0.438699
sce03015	mRNA surveillance pathway - Saccharomyces cerevisiae (budding yeast)	-1.73598	0.0825672	-1.03555	0.30041	-2.1633	0.030518	-2.61327	0.00896808	0.685342	0.493128
sce04146	Peroxisome - Saccharomyces cerevisiae (budding yeast)	2.48577	0.012927	1.39359	0.16344	2.31414	0.0206598	1.3628	0.172946	0.629001	0.529348
sce00860	Porphyrin and chlorophyll metabolism - Saccharomyces cerevisiae (budding yeast)	-0.0105059	0.991618	0.0196245	0.984343	-0.304945	0.760408	0.792439	0.428105	0.482049	0.629771
sce03410	Base excision repair - Saccharomyces cerevisiae (budding yeast)	-2.42169	0.0154484	-1.6386	0.101296	-1.22669	0.219939	-2.27737	0.0227643	0.472252	0.636747
sce04011	MAPK signaling pathway - yeast - Saccharomyces cerevisiae (budding yeast)	0.342226	0.732181	0.0714925	0.943006	-0.707958	0.478972	-1.16202	0.245229	0.455368	0.648844
sce04144	Endocytosis - Saccharomyces cerevisiae (budding yeast)	2.97345	0.00294473	1.86487	0.0621996	4.775	1.8e-06	4.56358	5.03e-06	-0.00671963	0.994639
sce04213	Longevity regulating pathway - multiple species - Saccharomyces cerevisiae (budding yeast)	2.1282	0.0333204	1.60961	0.107484	2.65636	0.00789886	2.8458	0.00443006	-0.146428	0.883583
sce00760	Nicotinate and nicotinamide metabolism - Saccharomyces cerevisiae (budding yeast)	1.64948	0.0990499	0.952738	0.340723	1.54938	0.121289	1.3919	0.163953	-0.256007	0.797946
sce03030	DNA replication - Saccharomyces cerevisiae (budding yeast)	-3.35486	0.000794054	-3.23067	0.00123502	-1.06644	0.286223	-2.98262	0.00285794	-0.444292	0.656832
sce00562	Inositol phosphate metabolism - Saccharomyces cerevisiae (budding yeast)	1.13922	0.254611	0.163595	0.87005	1.50904	0.131288	0.575632	0.564864	-0.571429	0.567709
sce04070	Phosphatidylinositol signaling system - Saccharomyces cerevisiae (budding yeast)	1.73309	0.0830793	0.227883	0.819737	1.8395	0.0658422	0.668799	0.503624	-0.65821	0.510403
sce00563	Glycosylphosphatidylinositol (GPI)-anchor biosynthesis - Saccharomyces cerevisiae (budding yeast)	0.225604	0.82151	-0.432226	0.665577	-1.34154	0.179747	-0.208923	0.834508	-0.662063	0.507931
sce03430	Mismatch repair - Saccharomyces cerevisiae (budding yeast)	-2.90603	0.00366042	-2.92973	0.00339253	-0.474372	0.635235	-2.33191	0.0197056	-0.663894	0.506758
sce00630	Glyoxylate and dicarboxylate metabolism - Saccharomyces cerevisiae (budding yeast)	1.4102	0.158481	0.0705374	0.943766	3.49206	0.000479312	4.40626	1.05e-05	-1.00832	0.3133
sce00730	Thiamine metabolism - Saccharomyces cerevisiae (budding yeast)	-1.36278	0.172951	-1.57896	0.114345	0.553883	0.579659	0.298792	0.765099	-1.01973	0.307855
sce03060	Protein export - Saccharomyces cerevisiae (budding yeast)	-1.66108	0.0966971	-2.46211	0.0138121	-0.128463	0.897782	-1.45218	0.146452	-1.06501	0.286873
sce04145	Phagosome - Saccharomyces cerevisiae (budding yeast)	0.944501	0.344914	-0.787409	0.431043	3.14831	0.00164219	-0.118441	0.905718	-1.15518	0.248016
sce00561	Glycerolipid metabolism - Saccharomyces cerevisiae (budding yeast)	3.49291	0.000477796	1.46705	0.142364	3.67668	0.000236289	2.47031	0.0134996	-1.37713	0.168471
sce00380	Tryptophan metabolism - Saccharomyces cerevisiae (budding yeast)	2.41352	0.0157991	1.0173	0.309011	3.22609	0.00125493	1.8008	0.0717336	-1.70281	0.0886028
sce03018	RNA degradation - Saccharomyces cerevisiae (budding yeast)	-2.63164	0.0084975	-3.43738	0.000587361	-2.19228	0.0283593	-4.4693	7.85e-06	-1.71116	0.0870515
sce00970	Aminoacyl-tRNA biosynthesis - Saccharomyces cerevisiae (budding yeast)	-1.22525	0.22048	-1.74464	0.0810479	-0.849402	0.395658	-2.84879	0.0043886	-1.77625	0.0756912
sce00513	Various types of N-glycan biosynthesis - Saccharomyces cerevisiae (budding yeast)	-0.510394	0.609776	-2.2783	0.0227088	0.174376	0.86157	-0.850721	0.394924	-1.83421	0.0666222
sce00900	Terpenoid backbone biosynthesis - Saccharomyces cerevisiae (budding yeast)	-1.03793	0.299302	-2.29432	0.0217719	0.0928797	0.925999	0.0474341	0.962167	-1.86554	0.0621055
sce00190	Oxidative phosphorylation - Saccharomyces cerevisiae (budding yeast)	6.07329	1.25e-09	1.62583	0.103987	6.25038	4.09e-10	5.03165	4.86e-07	-2.00889	0.0445484
sce00051	Fructose and mannose metabolism - Saccharomyces cerevisiae (budding yeast)	1.30497	0.191903	-0.665605	0.505663	3.08715	0.00202083	0.825225	0.409244	-2.3066	0.0210772
sce00100	Steroid biosynthesis - Saccharomyces cerevisiae (budding yeast)	-1.69575	0.0899328	-2.78677	0.00532366	0.669279	0.503318	-1.15547	0.247896	-2.35834	0.0183571
sce00510	N-Glycan biosynthesis - Saccharomyces cerevisiae (budding yeast)	0.148824	0.881693	-2.29467	0.0217519	0.803013	0.421967	0.450699	0.652207	-2.36746	0.0179104
sce00052	Galactose metabolism - Saccharomyces cerevisiae (budding yeast)	2.00867	0.0445717	0.6492	0.516209	3.49138	0.000480532	1.56423	0.117764	-2.4018	0.0163146
sce00564	Glycerophospholipid metabolism - Saccharomyces cerevisiae (budding yeast)	2.63049	0.00852613	-0.325348	0.744918	3.25362	0.00113946	2.95925	0.00308384	-2.43321	0.0149657
sce00500	Starch and sucrose metabolism - Saccharomyces cerevisiae (budding yeast)	5.1894	2.11e-07	3.30628	0.000945443	5.72644	1.03e-08	5.06499	4.08e-07	-2.5538	0.0106553
sce00520	Amino sugar and nucleotide sugar metabolism - Saccharomyces cerevisiae (budding yeast)	1.11534	0.264704	-0.354262	0.723143	2.65427	0.00794791	0.828887	0.407168	-2.60809	0.009105
sce03050	Proteasome - Saccharomyces cerevisiae (budding yeast)	3.76872	0.000164088	0.127269	0.898728	7.42449	1.13e-13	4.61207	3.99e-06	-2.67683	0.00743217
sce00071	Fatty acid degradation - Saccharomyces cerevisiae (budding yeast)	0.111872	0.910925	-1.47467	0.1403	1.77031	0.0766762	-0.0977096	0.922163	-2.71155	0.00669697
sce00480	Glutathione metabolism - Saccharomyces cerevisiae (budding yeast)	1.72214	0.0850434	-1.09098	0.275281	2.56043	0.0104542	0.462512	0.643714	-2.71596	0.00660845
sce00330	Arginine and proline metabolism - Saccharomyces cerevisiae (budding yeast)	-0.389699	0.696759	-2.12674	0.0334414	1.15902	0.246447	-0.796607	0.425679	-2.74076	0.00612971
sce00680	Methane metabolism - Saccharomyces cerevisiae (budding yeast)	1.81485	0.0695473	-1.08908	0.276118	2.97033	0.00297479	1.18383	0.236481	-3.58417	0.000338147
sce00020	Citrate cycle (TCA cycle) - Saccharomyces cerevisiae (budding yeast)	3.4592	0.000541784	-1.43566	0.1511	5.98358	2.18e-09	4.46619	7.96e-06	-3.68474	0.000228934
sce00620	Pyruvate metabolism - Saccharomyces cerevisiae (budding yeast)	2.62746	0.00860244	-1.10627	0.268611	4.98174	6.3e-07	2.55405	0.0106479	-3.70023	0.000215406
sce00260	Glycine, serine and threonine metabolism - Saccharomyces cerevisiae (budding yeast)	4.14109	3.46e-05	1.04953	0.293935	3.80095	0.000144142	2.43259	0.0149913	-3.7267	0.000194
sce00030	Pentose phosphate pathway - Saccharomyces cerevisiae (budding yeast)	0.383778	0.701143	-2.0517	0.0401988	2.23466	0.0254398	-0.130575	0.896111	-3.77698	0.000158744
sce00250	Alanine, aspartate and glutamate metabolism - Saccharomyces cerevisiae (budding yeast)	3.10178	0.00192362	0.366241	0.714185	3.32568	0.000882046	3.0883	0.00201306	-3.79328	0.00014867
sce00400	Phenylalanine, tyrosine and tryptophan biosynthesis - Saccharomyces cerevisiae (budding yeast)	4.03866	5.38e-05	-0.599448	0.548874	0.534267	0.593157	-0.92722	0.353813	-4.2109	2.54e-05
sce00240	Pyrimidine metabolism - Saccharomyces cerevisiae (budding yeast)	-6.36693	1.93e-10	-7.03596	1.98e-12	-3.9371	8.25e-05	-5.97339	2.32e-09	-4.24729	2.16e-05
sce04141	Protein processing in endoplasmic reticulum - Saccharomyces cerevisiae (budding yeast)	1.17505	0.239974	-2.96493	0.00302752	4.23625	2.27e-05	1.32141	0.186364	-4.30954	1.64e-05
sce00270	Cysteine and methionine metabolism - Saccharomyces cerevisiae (budding yeast)	3.01972	0.00253007	1.28463	0.19892	4.07548	4.59e-05	2.49582	0.0125666	-4.67146	2.99e-06
sce03013	RNA transport - Saccharomyces cerevisiae (budding yeast)	-6.22042	4.96e-10	-7.2637	3.77e-13	-4.56828	4.92e-06	-7.79016	6.69e-15	-4.78616	1.7e-06
sce00220	Arginine biosynthesis - Saccharomyces cerevisiae (budding yeast)	2.34451	0.0190519	0.308765	0.7575	2.55841	0.0105153	3.25341	0.00114028	-4.81989	1.44e-06
sce03020	RNA polymerase - Saccharomyces cerevisiae (budding yeast)	-6.06722	1.3e-09	-6.95827	3.44e-12	-5.79159	6.97e-09	-6.77775	1.22e-11	-4.86183	1.16e-06
sce00230	Purine metabolism - Saccharomyces cerevisiae (budding yeast)	-5.59543	2.2e-08	-6.86193	6.79e-12	-1.99668	0.0458598	-4.15728	3.22e-05	-5.38744	7.15e-08
sce00010	Glycolysis / Gluconeogenesis - Saccharomyces cerevisiae (budding yeast)	2.09983	0.0357442	-2.31427	0.0206527	4.78005	1.75e-06	0.885456	0.375911	-5.74381	9.26e-09
sce03008	Ribosome biogenesis in eukaryotes - Saccharomyces cerevisiae (budding yeast)	-10.251	1.17e-24	-9.73418	2.16e-22	-9.52836	1.6e-21	-10.4559	1.38e-25	-6.18622	6.16e-10
sce03010	Ribosome - Saccharomyces cerevisiae (budding yeast)	-12.9261	3.21e-38	-13.8079	2.28e-43	-9.29983	1.41e-20	-8.15197	3.58e-16	-8.75357	2.07e-18
