# Supplementary material for: A global characterization of the translational and transcriptional programs induced by methionine restriction through ribosome profiling and RNA-seq
Source: BMC Genomics. 2017 Feb 17;18:189. doi: 10.1186/s12864-017-3483-2 (PMC5316152; doi:10.1186/s12864-017-3483-2)
Supplement: Additional file 7: — Translational efficiency changes under Methionine Restriction and the codon frequency of Lysine(K), Glutamine(Q), Glutamic acid(E) and Methionine(M). This file shows the translational efficiency change for each gene and its codon frequency of Lysine(K), Glutamine(Q), Glutamic acid(E) and Methionine(M). In addition, the length of the gene and the 3′UTR and 5′UTR length are also listed. (XLSX 599 kb) [file 12864_2017_3483_MOESM7_ESM.xlsx]

## Sheet: codon_frequency_vs_efficiency
Gene	Eff_log_foldchange	Eff_Zscore	utr5_length	utr3_length	length	K	KQE	M	Q	E
YAL008W	0.299083	0.511085	48	127	596	0.0858586	0.136364	0.040404	0.0252525	0.0252525
YBR255W	0.215233	0.367799	23	67	2084	0.0763689	0.180115	0.0216138	0.0389049	0.0648415
YNL003C	0.466676	0.797476	32	164	854	0.056338	0.130282	0.028169	0.0352113	0.0387324
YBR135W	-0.138651	-0.236933	100	204	452	0.0266667	0.26	0.0266667	0.16	0.0733333
YBR160W	0.332063	0.567443	131	94	896	0.0738255	0.161074	0.0167785	0.033557	0.0536913
YJL082W	0.0650338	0.111132	118	218	2195	0.0670315	0.168263	0.0341997	0.0341997	0.0670315
YPL191C	0.692844	1.18396	45	51	1082	0.0722222	0.205556	0.0111111	0.0472222	0.0861111
YGL215W	-0.0991193	-0.169379	472	306	1358	0.0331858	0.137168	0.0287611	0.079646	0.0243363
YKL074C	0.161606	0.276158	-6	74	1583	0.0683112	0.172676	0.0208729	0.0398482	0.0645161
YKL096W-A	0.0325587	0.0556376	32	170	278	0.0108696	0.130435	0.0326087	0.0652174	0.0543478
YIL124W	-0.317054	-0.541794	22	100	893	0.0909091	0.16835	0.026936	0.030303	0.047138
YPL039W	-0.169917	-0.290362	57	137	950	0.0632911	0.170886	0.0316456	0.0474684	0.0601266
YGL141W	0.0742521	0.126885	18	96	2732	0.0802198	0.178022	0.0186813	0.0241758	0.0736264
YJL179W	0.179217	0.306253	49	133	329	0.12844	0.275229	0.0366972	0.0733945	0.0733945
YKL029C	-1.63967	-2.80194	37	112	2009	0.0538117	0.155456	0.0179372	0.038864	0.0627803
YPL166W	0.601409	1.02771	68	0	641	0.0938967	0.248826	0.028169	0.0610329	0.0938967
YKL052C	-0.110442	-0.188728	23	34	878	0.0479452	0.19863	0.0205479	0.0616438	0.0890411
YHR025W	-0.427247	-0.730098	16	86	1073	0.0364146	0.131653	0.0196078	0.0392157	0.0560224
YOL034W	0.0938932	0.160449	27	152	3281	0.10613	0.246112	0.0219579	0.0503202	0.0896615
YBL008W	-0.211424	-0.36129	0	104	2522	0.0785714	0.158333	0.0119048	0.025	0.0547619
YIL062C	-0.036101	-0.0616909	38	71	464	0.038961	0.162338	0.0194805	0.0779221	0.0454545
YOL116W	0.4137	0.706948	131	232	1148	0.0497382	0.204188	0.0157068	0.0759162	0.078534
YDR196C	0.490697	0.838523	0	90	725	0.0746888	0.186722	0.033195	0.0456432	0.06639
YNL255C	-0.184677	-0.315584	27	288	461	0.0849673	0.189542	0.0326797	0.0457516	0.0588235
YNR032W	0.170873	0.291995	119	102	1106	0.0353261	0.141304	0.0271739	0.0407609	0.0652174
YNR045W	0.449222	0.76765	25	49	1469	0.0756646	0.182004	0.0224949	0.0449898	0.0613497
YML105C	-0.211676	-0.36172	31	105	821	0.106227	0.223443	0.029304	0.025641	0.0915751
YNL288W	0.365433	0.624467	141	74	1121	0.0321716	0.117962	0.0375335	0.0428954	0.0428954
YIL004C	0.346847	0.592707	63	170	559	0.0492958	0.140845	0.056338	0.056338	0.0352113
YNR018W	-0.513273	-0.877102	36	126	674	0.0892857	0.196429	0.0267857	0.0223214	0.0848214
YPL144W	0.42831	0.731914	26	136	446	0.0608108	0.121622	0.0337838	0.0135135	0.0472973
YFR047C	-0.359393	-0.614146	36	77	887	0.0711864	0.159322	0.0237288	0.0237288	0.0644068
YER087C-B	-0.0040621	-0.00694148	40	208	248	0.097561	0.158537	0.0121951	0.0487805	0.0121951
YHR078W	0.251974	0.430584	28	125	1658	0.0634058	0.150362	0.0217391	0.0326087	0.0543478
YLR355C	-1.41372	-2.41583	79	218	1187	0.0708861	0.167089	0.0202532	0.0303797	0.0658228
YGR099W	0.497676	0.850449	65	63	2066	0.0726744	0.181686	0.0159884	0.0377907	0.0712209
YLR300W	-0.532373	-0.90974	108	247	1346	0.0379464	0.140625	0.0133929	0.0424107	0.0602679
YBL003C	0.0376775	0.0643849	35	173	398	0.0833333	0.166667	0.00757576	0.0454545	0.0378788
YJR140C	-0.195081	-0.333363	53	216	4946	0.0776699	0.191141	0.0169903	0.0412621	0.0722087
YOR033C	-0.0046511	-0.007948	54	97	2108	0.0911681	0.209402	0.0185185	0.0470085	0.0712251
YOR062C	0.978091	1.6714	-286	77	806	0.0671642	0.149254	0.0149254	0.0298507	0.0522388
YBR043C	0.159618	0.272762	149	105	2069	0.0449927	0.130624	0.0275762	0.0348331	0.0507983
YHR112C	-0.372483	-0.636515	33	199	1136	0.0582011	0.153439	0.015873	0.031746	0.0634921
YLR011W	0.49635	0.848183	68	121	575	0.0680628	0.188482	0.0157068	0.052356	0.0680628
YHR007C	-0.589874	-1.008	145	282	1592	0.0698113	0.160377	0.0339623	0.0320755	0.0584906
YNL197C	-0.0887687	-0.151692	338	95	1985	0.03177	0.136157	0.02118	0.0741301	0.0302572
YKR084C	-0.220003	-0.37595	35	84	1835	0.0752864	0.191489	0.0212766	0.0441899	0.0720131
YCR046C	-0.359923	-0.615051	6	106	509	0.0887574	0.159763	0.0177515	0.0414201	0.0295858
YKL204W	0.210979	0.360529	35	155	1898	0.085443	0.208861	0.0379747	0.0743671	0.0490506
YOR266W	-0.21343	-0.364717	0	59	1271	0.0945626	0.184397	0.0165485	0.035461	0.0543735
YDR421W	0.350661	0.599224	90	270	2852	0.0694737	0.174737	0.0189474	0.0263158	0.0789474
YGL171W	-0.976912	-1.66939	36	98	1694	0.109929	0.219858	0.0195035	0.0336879	0.0762411
YPR194C	0.808349	1.38134	0	0	2633	0.0570125	0.114025	0.027366	0.0250855	0.031927
YGR019W	-0.257384	-0.439829	38	92	1415	0.0849257	0.191083	0.00849257	0.0403397	0.0658174
YNL208W	-0.446825	-0.763552	28	95	599	0.0251256	0.180905	0.00502513	0.110553	0.0452261
YLL057C	1.61042	2.75195	14	191	1238	0.0631068	0.174757	0.00242718	0.0436893	0.0679612
YNL277W	-0.464784	-0.794242	142	109	1460	0.0514403	0.164609	0.0164609	0.0473251	0.0658436
YDR077W	0.183242	0.313132	43	329	1016	0.0236686	0.0946746	0.00591716	0.00591716	0.0650888
YMR266W	-0.441798	-0.754963	17	207	2861	0.0724029	0.164743	0.0178384	0.0388248	0.0535152
YKR064W	0.451716	0.771911	44	26	2591	0.0811124	0.180765	0.0289687	0.0347625	0.0648899
YPL089C	-0.0369827	-0.0631975	264	128	2030	0.056213	0.137574	0.0221893	0.0547337	0.0266272
YGR277C	-0.249838	-0.426934	5	38	917	0.0557377	0.180328	0.0163934	0.042623	0.0819672
YDL139C	0.447574	0.764833	31	143	671	0.143498	0.251121	0.0179372	0.0044843	0.103139
YDR246W	0.579271	0.989882	35	168	659	0.0730594	0.173516	0.0365297	0.0593607	0.0410959
YOR288C	-0.130944	-0.223762	37	84	956	0.128931	0.188679	0.0125786	0.0220126	0.0377358
YCR028C	-0.112023	-0.191429	118	255	1538	0.0390625	0.113281	0.0390625	0.0292969	0.0449219
YML054C	1.31571	2.24833	0	0	1775	0.0930626	0.191201	0.0169205	0.0321489	0.0659898
YLR179C	-0.211871	-0.362054	51	105	605	0.0746269	0.149254	0.0298507	0.0199005	0.0547264
YOR141C	-0.506322	-0.865224	29	35	2645	0.0737798	0.209989	0.00908059	0.0397276	0.0964813
YGL044C	0.487617	0.83326	226	137	890	0.0506757	0.189189	0.0236486	0.0810811	0.0574324
YER107C	-0.382727	-0.654019	176	138	1097	0.0520548	0.134247	0.0273973	0.0520548	0.030137
YBR038W	-0.034379	-0.0587482	41	182	2891	0.0633437	0.152648	0.0249221	0.0373832	0.0519211
YEL047C	-0.473614	-0.809331	14	80	1412	0.0702128	0.170213	0.0191489	0.0340426	0.0659574
YPR016C	-0.534702	-0.913721	92	205	737	0.00816327	0.134694	0.0122449	0.0530612	0.0734694
YOR208W	0.240131	0.410345	185	134	2252	0.0933333	0.174667	0.016	0.048	0.0333333
YDL055C	-0.493011	-0.842478	149	243	1085	0.0831025	0.166205	0.0166205	0.0138504	0.0692521
YML009C	-0.127746	-0.218298	42	188	212	0.185714	0.228571	0.0142857	0.0142857	0.0285714
YML072C	-0.465839	-0.796044	159	141	4637	0.0990291	0.193528	0.015534	0.033657	0.0608414
YDR142C	0.108468	0.185354	177	66	1127	0.0506667	0.122667	0.0186667	0.0346667	0.0373333
YFL044C	-0.234179	-0.400174	19	275	905	0.0730897	0.186047	0.0232558	0.0498339	0.0631229
YKL019W	-0.077317	-0.132122	12	76	950	0.0537975	0.151899	0.0253165	0.0316456	0.0664557
YJL130C	-1.68074	-2.87212	273	100	6644	0.0573622	0.152213	0.0212285	0.0271003	0.0677507
YBL085W	-0.126384	-0.21597	215	111	2942	0.0897959	0.203061	0.0153061	0.0428571	0.0704082
YDR348C	-0.258927	-0.442466	199	180	1499	0.0661323	0.152305	0.01002	0.0400802	0.0460922
YKL182W	-1.20467	-2.05859	324	86	6155	0.0677718	0.169186	0.0204778	0.0351048	0.0663091
YDR333C	0.148009	0.252924	4	223	2171	0.0691563	0.192254	0.0235131	0.055325	0.0677732
YKL018C-A	-0.16326	-0.278985	41	63	299	0.0505051	0.151515	0.0606061	0.0505051	0.0505051
YIR012W	-0.677527	-1.15779	25	65	1295	0.0417633	0.176334	0.0278422	0.0464037	0.0881671
YLR363C	0.568972	0.972283	67	0	656	0.0825688	0.188073	0.0321101	0.0229358	0.0825688
YKR046C	-0.112446	-0.192153	9	157	851	0.0883392	0.194346	0.00706714	0.0353357	0.0706714
YJR005W	0.181865	0.310779	57	289	2102	0.0742857	0.184286	0.0242857	0.0328571	0.0771429
YER030W	-0.0298524	-0.051013	8	124	461	0.130719	0.326797	0.0196078	0.00653595	0.189542
YHR041C	-0.296921	-0.50739	460	94	733	0.052381	0.138095	0.0190476	0.0238095	0.0619048
YJR072C	-0.30444	-0.520239	31	70	1157	0.0779221	0.2	0.038961	0.0441558	0.0779221
YDR515W	-0.144042	-0.246145	216	75	1343	0.0917226	0.203579	0.0201342	0.0514541	0.0604027
YKR039W	-1.61602	-2.76152	72	70	1808	0.0548173	0.116279	0.0249169	0.0166113	0.0448505
YGL003C	-0.00554358	-0.00947309	103	147	1700	0.0512367	0.125442	0.0194346	0.0300353	0.0441696
YPL009C	-0.446962	-0.763787	23	269	3116	0.122351	0.277457	0.0154143	0.0462428	0.108863
YDR268W	0.354814	0.60632	39	113	1139	0.0923483	0.189974	0.0263852	0.0395778	0.0580475
YDL117W	-0.447301	-0.764367	321	134	2657	0.0813559	0.174011	0.0225989	0.0271186	0.0655367
YMR131C	-0.724013	-1.23722	0	72	1535	0.0645793	0.203523	0.0117417	0.0489237	0.0900196
YMR293C	0.940016	1.60634	30	87	1394	0.0797414	0.142241	0.0150862	0.0107759	0.0517241
YJL214W	1.49352	2.55219	0	0	1709	0.0439367	0.119508	0.0369069	0.0193322	0.056239
YIL105C	0.499849	0.854163	138	38	2060	0.0626822	0.215743	0.0189504	0.110787	0.0422741
YML126C	-1.15321	-1.97065	-61	186	1475	0.0875764	0.177189	0.0162933	0.0427699	0.0468432
YLR189C	0.12462	0.212955	235	79	3596	0.0826377	0.190317	0.0191987	0.0325543	0.0751252
YBR212W	-0.280124	-0.478687	406	206	2018	0.0372024	0.153274	0.0431548	0.077381	0.0386905
YJR109C	-1.54983	-2.64841	28	97	3356	0.0670841	0.169946	0.0169946	0.029517	0.0733453
YLR254C	0.217648	0.371925	98	77	569	0.0846561	0.275132	0.015873	0.0793651	0.111111
YGR085C	-0.725397	-1.23959	23	87	524	0.0977011	0.189655	0.0229885	0.0344828	0.0574713
YPL105C	-0.173808	-0.297011	14	113	2549	0.0965842	0.240283	0.0153121	0.0553592	0.0883392
YGR145W	-1.03319	-1.76556	55	39	2123	0.0891089	0.216407	0.0169731	0.0311174	0.096181
YBR129C	-0.329441	-0.562963	35	134	986	0.103659	0.198171	0.0213415	0.0335366	0.0609756
YDL215C	-0.380984	-0.651042	188	154	3278	0.0732601	0.169414	0.0128205	0.0357143	0.0604396
YKL099C	-0.487104	-0.832383	69	86	752	0.164	0.316	0.032	0.08	0.072
YNL104C	-0.521351	-0.890906	110	93	1859	0.0597738	0.166397	0.0145396	0.0355412	0.0710824
YNL151C	-0.284954	-0.48694	55	145	755	0.0836653	0.179283	0.0199203	0.0119522	0.0836653
YLR220W	0.172858	0.295387	153	139	968	0.052795	0.121118	0.0217391	0.0124224	0.0559006
YIL045W	1.01144	1.72839	107	144	1616	0.0780669	0.159851	0.0204461	0.035316	0.0464684
YNL083W	0.851676	1.45538	10	317	1484	0.0890688	0.159919	0.0161943	0.0364372	0.034413
YMR238W	-0.285794	-0.488377	116	88	1376	0.0371179	0.115721	0.0371179	0.0371179	0.0414847
YER168C	-0.00964708	-0.0164853	26	57	1640	0.0860806	0.194139	0.021978	0.040293	0.0677656
YPL265W	0.556906	0.951664	96	315	1826	0.0641447	0.115132	0.0263158	0.0131579	0.0378289
YOR227W	-0.136223	-0.232784	232	161	3740	0.0850722	0.18138	0.0168539	0.0417335	0.0545746
YOR081C	0.139982	0.239207	26	86	2249	0.0640854	0.149533	0.0293725	0.0453939	0.0400534
YEL026W	-1.23794	-2.11544	90	71	380	0.0634921	0.15873	0.015873	0.047619	0.047619
YGR050C	1.18828	2.03059	0	0	356	0.0762712	0.152542	0.0169492	0.0508475	0.0254237
YPL212C	-0.852564	-1.4569	51	153	1634	0.115809	0.246324	0.0220588	0.0367647	0.09375
YPR095C	0.200991	0.343462	247	97	3680	0.0791191	0.166395	0.0220228	0.0301794	0.0570962
YOR310C	-1.04958	-1.79356	33	257	1535	0.150685	0.272016	0.0176125	0.0195695	0.101761
YDR188W	-0.574224	-0.981258	54	163	1640	0.0714286	0.168498	0.0238095	0.03663	0.0604396
YAL027W	-0.144323	-0.246625	80	106	785	0.091954	0.191571	0.0153257	0.045977	0.0536398
YGL236C	-1.09574	-1.87245	312	23	2009	0.0538117	0.164425	0.0224215	0.0612855	0.0493274
YHR133C	-0.31464	-0.537669	34	198	875	0.0652921	0.123711	0.0171821	0.0274914	0.0309278
YDR017C	0.23443	0.400603	14	170	3152	0.08	0.190476	0.0190476	0.0390476	0.0714286
YIL090W	0.316568	0.540965	177	318	1475	0.0529532	0.120163	0.0142566	0.0305499	0.0366599
YBR183W	0.878706	1.50157	209	63	950	0.0506329	0.123418	0.0189873	0.0189873	0.0537975
YOL048C	0.775157	1.32462	79	131	1106	0.0760234	0.160819	0.0175439	0.0409357	0.0438596
YEL004W	0.455534	0.778435	32	333	1028	0.0643275	0.122807	0.0116959	0.0321637	0.0263158
YPR057W	0.387088	0.661472	-19	56	1025	0.0909091	0.237537	0.0205279	0.0410557	0.105572
YLL032C	-0.242371	-0.414174	105	318	2477	0.0715152	0.184242	0.0254545	0.0460606	0.0666667
YDR116C	-0.487041	-0.832276	7	122	857	0.0912281	0.168421	0.0140351	0.0385965	0.0385965
YDR122W	-0.134324	-0.229538	288	151	3194	0.0761278	0.201128	0.0319549	0.0507519	0.0742481
YOL062C	-0.219435	-0.37498	10	78	1475	0.0651731	0.13442	0.0264766	0.0203666	0.0488798
YLR467W	0.422945	0.722746	404	77	5390	0.0595768	0.1598	0.0228285	0.0306236	0.0695991
YJL194W	-0.331889	-0.567146	61	117	1541	0.0838207	0.183236	0.0233918	0.0506823	0.0487329
YDL070W	-0.115509	-0.197386	32	157	1916	0.0940439	0.19906	0.0250784	0.0266458	0.0783699
YOR241W	0.511348	0.873813	-179	144	1646	0.0857664	0.180657	0.0237226	0.0273723	0.0675182
YLR056W	-0.923478	-1.57808	57	127	1097	0.0547945	0.115068	0.0246575	0.0219178	0.0383562
YKL110C	-0.423746	-0.724114	53	142	941	0.0766773	0.166134	0.00638978	0.0511182	0.0383387
YBR280C	0.454125	0.776028	3	176	1913	0.0486656	0.133438	0.0141287	0.0282575	0.0565149
YLR204W	0.277776	0.474676	30	153	335	0.117117	0.189189	0.0990991	0.036036	0.036036
YML097C	-0.154654	-0.264279	43	66	1355	0.0953437	0.241685	0.0243902	0.0399113	0.10643
YKR007W	0.23302	0.398194	20	81	554	0.048913	0.228261	0.0163043	0.0815217	0.0978261
YHR193C	-0.558453	-0.954308	32	64	524	0.091954	0.247126	0.0229885	0.0689655	0.0862069
YBL099W	-0.628774	-1.07448	287	232	1637	0.053211	0.168807	0.00550459	0.0477064	0.0678899
YJR035W	0.527326	0.901116	33	149	3257	0.0930876	0.22765	0.0156682	0.0562212	0.078341
YNL305C	0.171235	0.292613	31	93	893	0.023569	0.107744	0.026936	0.03367	0.0505051
YOR119C	-1.41618	-2.42003	54	166	1454	0.109504	0.231405	0.0227273	0.0227273	0.0991736
YCL045C	-0.90832	-1.55217	40	61	2282	0.0684211	0.160526	0.0171053	0.0342105	0.0578947
YCR061W	-0.690005	-1.17911	58	359	1895	0.0253566	0.0839937	0.0348653	0.022187	0.0364501
YPR115W	-0.593865	-1.01482	199	264	3251	0.0978763	0.195753	0.0184672	0.0387812	0.0590951
YHR088W	-0.701189	-1.19822	27	93	887	0.108475	0.257627	0.0135593	0.040678	0.108475
YBR017C	-0.314737	-0.537835	52	174	2756	0.0479303	0.157952	0.0305011	0.040305	0.0697168
YPR162C	0.32006	0.546932	28	53	1589	0.0604915	0.190926	0.0170132	0.0623819	0.0680529
YGR166W	0.366604	0.626469	80	58	1682	0.0642857	0.158929	0.0142857	0.0428571	0.0517857
YDL161W	0.259826	0.444002	16	104	1364	0.0528634	0.273128	0.0220264	0.151982	0.0682819
YGL099W	-0.649864	-1.11051	20	42	1922	0.096875	0.215625	0.015625	0.0421875	0.0765625
YIL119C	0.433015	0.739955	201	144	1223	0.0810811	0.19656	0.02457	0.0687961	0.046683
YPL193W	-0.279101	-0.476939	7	85	1145	0.0892388	0.23622	0.015748	0.0629921	0.0839895
YNL005C	-0.297783	-0.508865	45	150	1115	0.118598	0.231806	0.00808625	0.0269542	0.0862534
YJL144W	0.967733	1.6537	33	228	314	0.0192308	0.125	0.0192308	0.0480769	0.0576923
YJR139C	-0.814883	-1.39251	64	66	1079	0.0891365	0.158774	0.00557103	0.0194986	0.0501393
YBR133C	0.0238344	0.0407291	113	141	2483	0.0604595	0.169287	0.0169287	0.0435308	0.0652963
YBR162C	-0.515751	-0.881336	238	304	1367	0.0373626	0.125275	0.0175824	0.0395604	0.0483516
YOR130C	-0.105831	-0.180849	109	68	878	0.0821918	0.167808	0.00684932	0.0376712	0.0479452
YJL079C	-0.0424813	-0.0725939	164	184	899	0.0301003	0.0936455	0.00334448	0.0267559	0.0367893
YGL019W	0.0571206	0.09761	76	119	836	0.0539568	0.223022	0.0251799	0.0395683	0.129496
YNL172W	0.899679	1.53741	96	317	5246	0.0617849	0.152174	0.020595	0.0337529	0.0566362
YNL058C	0.199361	0.340677	67	103	950	0.056962	0.148734	0.0189873	0.0348101	0.056962
YPL160W	-0.819773	-1.40086	67	171	3272	0.0917431	0.216514	0.0247706	0.033945	0.0908257
YNL023C	-0.23728	-0.405473	62	205	2897	0.0901554	0.196891	0.0196891	0.0341969	0.0725389
YDR214W	-0.610196	-1.04273	132	92	1052	0.102857	0.228571	0.00571429	0.04	0.0857143
YLR222C	-1.56909	-2.68132	45	105	2453	0.0709914	0.168911	0.0208078	0.0379437	0.0599755
YLR295C	-0.295155	-0.504373	39	247	374	0.0564516	0.233871	0.00806452	0.0403226	0.137097
YHR168W	0.650923	1.11232	0	198	1556	0.0868726	0.189189	0.019305	0.0405405	0.0617761
YOL081W	-0.202736	-0.346443	152	168	9239	0.0581358	0.147775	0.0256577	0.0315037	0.0581358
YOL036W	-0.287145	-0.490685	393	383	2285	0.0617608	0.162943	0.0157687	0.0367937	0.064389
YGL148W	-1.16458	-1.99008	32	88	1130	0.0638298	0.164894	0.0292553	0.0345745	0.0664894
YBR282W	-0.152625	-0.260811	39	121	440	0.123288	0.191781	0.0205479	0.0273973	0.0410959
YDR194C	-0.114711	-0.196024	23	152	1994	0.0858434	0.179217	0.0135542	0.0225904	0.0707831
YNL257C	0.110389	0.188638	56	46	3689	0.0992677	0.204231	0.0235964	0.0341741	0.0707893
YNR030W	-0.174358	-0.29795	61	130	1655	0.0544465	0.121597	0.030853	0.0235935	0.0435572
YDR466W	0.320273	0.547295	114	233	2696	0.0790646	0.169265	0.0144766	0.0434298	0.0467706
YFR045W	0.259799	0.443956	16	76	1001	0.0711974	0.158576	0.0323625	0.0582524	0.0291262
YIL002C	0.012879	0.0220081	248	41	2840	0.0824524	0.182875	0.0137421	0.0295983	0.0708245
YGR159C	-3.17334	-5.42274	44	150	1244	0.0917874	0.246377	0.00966184	0.0169082	0.137681
YNL118C	0.191694	0.327574	16	167	2912	0.0804124	0.205155	0.0257732	0.0546392	0.0701031
YGL228W	0.0377039	0.0644299	54	157	1733	0.0987868	0.247834	0.017331	0.0433276	0.105719
YJR117W	-0.847473	-1.4482	30	114	1361	0.0684327	0.136865	0.0286976	0.0286976	0.0397351
YLR357W	-0.247147	-0.422335	52	191	2669	0.0697413	0.179978	0.0213723	0.048369	0.0618673
YER127W	-0.999999	-1.70884	12	70	1073	0.0896359	0.226891	0.022409	0.0308123	0.106443
YBL015W	-0.00806687	-0.013785	77	34	1580	0.0646388	0.153992	0.0247148	0.026616	0.0627376
YLR017W	-0.0294204	-0.0502748	-6	87	1013	0.0593472	0.154303	0.041543	0.0267062	0.0682493
YHR110W	-0.497084	-0.849438	26	109	638	0.0801887	0.20283	0.0141509	0.0424528	0.0801887
YBR041W	-0.118369	-0.202273	53	142	2009	0.0702541	0.16293	0.0209268	0.0403587	0.0523169
YCR044C	-0.635902	-1.08666	18	98	1073	0.0364146	0.117647	0.0280112	0.0364146	0.0448179
YOR264W	0.242106	0.413721	223	202	1292	0.0930233	0.188372	0.0162791	0.0325581	0.0627907
YBL029C-A	0.47088	0.80466	117	79	284	0.0744681	0.202128	0.0212766	0.0957447	0.0319149
YGR184C	-0.719538	-1.22958	374	82	5852	0.0630769	0.17641	0.0189744	0.04	0.0733333
YNL275W	-0.243822	-0.416653	17	94	1730	0.0451389	0.112847	0.0243056	0.03125	0.0364583
YAR015W	0.169888	0.290312	103	95	920	0.0947712	0.20915	0.00980392	0.0294118	0.0849673
YLL051C	0.265774	0.454166	70	182	2138	0.0533708	0.11236	0.011236	0.0224719	0.0365169
YDR395W	-0.546413	-0.933733	122	93	2834	0.0550847	0.186441	0.0243644	0.0444915	0.0868644
YLR079W	0.271492	0.463937	48	154	854	0.0704225	0.221831	0.0176056	0.056338	0.0950704
YLR408C	0.738314	1.26166	-17	86	368	0.0901639	0.221311	0.0491803	0.0409836	0.0901639
YMR093W	-1.42527	-2.43556	23	108	1541	0.0604288	0.153996	0.0155945	0.0467836	0.0467836
YMR042W	0.758961	1.29694	7	354	533	0.0677966	0.169492	0.0112994	0.0282486	0.0734463
YDR079W	0.155024	0.264912	32	120	335	0.144144	0.288288	0.027027	0.027027	0.117117
YMR268C	-0.139941	-0.239137	42	180	1334	0.0900901	0.195946	0.0292793	0.0337838	0.0720721
YML070W	-0.538103	-0.919532	72	70	1754	0.0821918	0.166096	0.0171233	0.0188356	0.0650685
YPR072W	-0.0426127	-0.0728184	101	108	1682	0.105357	0.253571	0.0214286	0.0535714	0.0946429
YMR108W	-1.34894	-2.30513	209	161	2063	0.0655022	0.16885	0.0305677	0.0465793	0.0567686
YCR091W	0.538141	0.919598	0	0	2162	0.0805556	0.173611	0.0208333	0.0305556	0.0625
YER062C	-0.584714	-0.999183	66	187	752	0.1	0.188	0.008	0.02	0.068
YDR244W	0.373403	0.638086	25	194	1838	0.0653595	0.21732	0.0294118	0.0637255	0.0882353
YDL137W	-0.00763465	-0.0130464	121	152	545	0.0497238	0.160221	0.0331492	0.0331492	0.0773481
YGR271W	-0.205435	-0.351056	23	141	5903	0.068124	0.179461	0.0305033	0.0488053	0.0625318
YDR233C	-0.191578	-0.327377	39	146	887	0.0983051	0.230508	0.0101695	0.0745763	0.0576271
YGR071C	-0.0472824	-0.0807981	73	169	2582	0.0662791	0.162791	0.00930233	0.0244186	0.072093
YDR489W	-0.239265	-0.408866	9	80	884	0.0646259	0.180272	0.037415	0.037415	0.0782313
YPR049C	0.233414	0.398868	67	85	3536	0.0814941	0.211375	0.0178268	0.0483871	0.0814941
YDL057W	0.207358	0.354341	47	41	986	0.0487805	0.140244	0.0182927	0.0365854	0.054878
YGR257C	0.458273	0.783116	104	77	1100	0.0628415	0.13388	0.0437158	0.0273224	0.0437158
YEL045C	4.2194	7.21028	0	0	425	0.035461	0.0496454	0.0141844	0.0141844	0
YPL235W	-0.286736	-0.489987	96	69	1415	0.0679406	0.197452	0.0254777	0.044586	0.0849257
YLR155C	2.09664	3.58282	0	84	1088	0.0359116	0.110497	0.0220994	0.0248619	0.0497238
YBL087C	-0.574679	-0.982036	23	100	917	0.080292	0.124088	0.0437956	0.0145985	0.0291971
YJL132W	0.842171	1.43914	0	159	2252	0.0586667	0.138667	0.024	0.0333333	0.0466667
YGL190C	0.434995	0.743337	545	210	1580	0.0722433	0.161597	0.0171103	0.0304183	0.0589354
YBR110W	0.031667	0.0541138	215	97	1349	0.0846325	0.162584	0.0267261	0.0334076	0.0445434
YDR144C	-1.07746	-1.84121	140	83	1790	0.0469799	0.114094	0.0201342	0.0285235	0.0385906
YFL046W	0.0653811	0.111726	18	163	623	0.0772947	0.222222	0.0289855	0.0628019	0.0821256
YOR103C	-0.304477	-0.520303	79	89	392	0.0692308	0.130769	0.0153846	0.0384615	0.0230769
YKL137W	-0.31895	-0.545035	53	198	335	0.153153	0.315315	0.045045	0.0810811	0.0810811
YDR447C	-0.216537	-0.370028	21	118	724	0.102941	0.205882	0.0147059	0.0514706	0.0514706
YAL061W	0.884529	1.51152	89	167	1253	0.0551559	0.151079	0.0239808	0.0143885	0.0815348
YPR145W	-1.45695	-2.4897	42	120	1718	0.0664336	0.157343	0.0244755	0.0244755	0.0664336
YJL063C	-0.156966	-0.268231	39	79	716	0.0882353	0.205882	0.0294118	0.0504202	0.0672269
YMR149W	-0.358519	-0.612653	77	111	860	0.0594406	0.13986	0.013986	0.0244755	0.0559441
YIR010W	-0.254812	-0.435434	76	107	1730	0.0798611	0.227431	0.0243056	0.0590278	0.0885417
YDR331W	0.229731	0.392574	39	71	1235	0.0486618	0.126521	0.026764	0.026764	0.0510949
YML056C	-0.862513	-1.4739	625	91	1982	0.0763359	0.167939	0.0381679	0.0400763	0.0515267
YLR433C	-0.00685942	-0.0117217	114	270	1661	0.0886076	0.19349	0.0271248	0.0162749	0.0886076
YMR068W	1.45327	2.48342	14	89	1280	0.0633803	0.124413	0.0187793	0.0164319	0.0446009
YNL164C	-0.353581	-0.604214	165	67	1055	0.0512821	0.190883	0.031339	0.042735	0.0968661
YER032W	0.183222	0.313097	56	190	2630	0.076484	0.191781	0.0125571	0.043379	0.0719178
YJR070C	-1.66584	-2.84665	52	130	977	0.0615385	0.203077	0.0184615	0.0338462	0.107692
YGL005C	-0.0526977	-0.090052	29	223	839	0.0645161	0.18638	0.0179211	0.0358423	0.0860215
YHR043C	0.226402	0.386886	102	114	740	0.0894309	0.170732	0.0203252	0.0365854	0.0447154
YDL111C	-0.0240376	-0.0410765	61	45	797	0.0603774	0.128302	0.0150943	0.0188679	0.0490566
YPL007C	0.151628	0.259108	44	98	1766	0.0731293	0.161565	0.0255102	0.0221088	0.0663265
YKL159C	0.188727	0.322504	10	100	635	0.0663507	0.194313	0.0236967	0.0805687	0.0473934
YDR059C	-0.13755	-0.235051	66	98	536	0.0878378	0.135135	0.0135135	0.0202703	0.027027
YBR101C	-0.560564	-0.957914	72	78	872	0.0827586	0.189655	0.0275862	0.0310345	0.0758621
YLR396C	0.0697008	0.119108	38	37	2075	0.0636758	0.185239	0.0202605	0.0506512	0.0709117
YBR245C	-0.154869	-0.264647	-154	96	3389	0.105403	0.241807	0.0177148	0.040744	0.0956599
YBR210W	0.201636	0.344564	38	239	428	0.0492958	0.0985915	0.0140845	0.0140845	0.0352113
YPL103C	0.486335	0.83107	36	334	1406	0.0662393	0.179487	0.0235043	0.034188	0.0790598
YIL103W	-0.285993	-0.488717	50	70	1277	0.0823529	0.185882	0.0211765	0.0352941	0.0682353
YIL152W	1.51098	2.58202	-34	128	707	0.0808511	0.242553	0.00851064	0.13617	0.0255319
YJR096W	0.482201	0.824005	77	102	848	0.0886525	0.205674	0.0177305	0.035461	0.0815603
YGR143W	0.734957	1.25592	468	373	2315	0.0285344	0.114137	0.0194553	0.0350195	0.0505837
YGR112W	0.933689	1.59553	58	162	1169	0.092545	0.190231	0.0257069	0.0411311	0.0565553
YLR256W	0.571008	0.975762	291	197	4508	0.0592543	0.139148	0.039281	0.0379494	0.0419441
YHR174W	-0.806039	-1.37739	30	120	1313	0.0800915	0.16476	0.0228833	0.020595	0.0640732
YHR062C	-0.450149	-0.769233	15	121	881	0.0682594	0.12628	0.0204778	0.0375427	0.0204778
YDL213C	-0.420078	-0.717846	9	61	677	0.168889	0.302222	0.0133333	0.0533333	0.08
YDR478W	-0.0844107	-0.144245	37	66	596	0.141414	0.267677	0.030303	0.0555556	0.0707071
YNL106C	-0.225297	-0.384996	111	193	3551	0.0769231	0.171598	0.010989	0.0346577	0.0600169
YFR015C	0.400767	0.684847	0	177	2126	0.0579096	0.15113	0.0183616	0.0254237	0.0677966
YMR230W	-0.378358	-0.646555	32	93	727	0.0857143	0.27619	0.0190476	0.0952381	0.0952381
YIL092W	0.577466	0.986798	78	99	1901	0.093207	0.181675	0.0189573	0.0268562	0.0616114
YLR321C	0.392207	0.67022	8	64	1280	0.0469484	0.161972	0.028169	0.0492958	0.0657277
YGR052W	0.150287	0.256816	131	188	1109	0.0813008	0.168022	0.0271003	0.0433604	0.0433604
YJR161C	0.243006	0.415259	7	0	1151	0.0861619	0.201044	0.0287206	0.0339426	0.0809399
YOR278W	0.357778	0.611386	29	110	827	0.0872727	0.170909	0.00727273	0.0218182	0.0618182
YNL085W	-0.390527	-0.667348	266	285	2492	0.0638554	0.171084	0.0204819	0.0373494	0.0698795
YGL061C	0.630263	1.07702	68	99	743	0.0850202	0.165992	0.0202429	0.0404858	0.0404858
YPL210C	0.105971	0.181088	19	85	1922	0.11875	0.239062	0.0125	0.059375	0.0609375
YOR087W	0.326274	0.55755	81	117	2027	0.0651852	0.155556	0.0266667	0.0311111	0.0592593
YGL234W	-1.22087	-2.08628	18	92	2408	0.0473815	0.13591	0.021197	0.0411471	0.0473815
YOR347C	-0.160941	-0.275023	105	60	1520	0.0494071	0.132411	0.0217391	0.0375494	0.0454545
YAL029C	-0.0643017	-0.109881	252	160	4415	0.0815772	0.205982	0.0224337	0.0462271	0.0781781
YOL155C	0.391678	0.669316	54	105	2903	0.0217166	0.0847983	0.00103413	0.0155119	0.0475698
YDR393W	0.741221	1.26663	0	166	1370	0.0942982	0.247807	0.0197368	0.0548246	0.0986842
YGR186W	-0.285454	-0.487795	10	135	2207	0.102041	0.232653	0.0244898	0.0272109	0.103401
YDR294C	-0.217766	-0.372128	69	51	1769	0.0679117	0.142615	0.0305603	0.0254669	0.049236
YHR135C	-0.284227	-0.4857	121	102	1616	0.0687732	0.249071	0.0223048	0.133829	0.0464684
YBR181C	-0.531501	-0.908251	53	82	1062	0.118644	0.241525	0.00847458	0.0508475	0.0720339
YOR078W	-1.61874	-2.76616	13	39	644	0.130841	0.303738	0.0046729	0.0607477	0.11215
YOR243C	-0.359671	-0.61462	14	156	2030	0.0857988	0.205621	0.0251479	0.0384615	0.0813609
YMR165C	0.201338	0.344054	188	95	2588	0.0696056	0.168213	0.0185615	0.025522	0.0730858
YCR005C	-0.543546	-0.928834	60	132	1382	0.0695652	0.171739	0.0173913	0.0369565	0.0652174
YGR296W	0.573633	0.980247	69	77	5727	0.0602474	0.162453	0.0225928	0.0317375	0.070468
YPR055W	0.158731	0.271246	47	66	3197	0.0798122	0.197183	0.0215962	0.0450704	0.0723005
YHR037W	-0.19991	-0.341615	52	169	1727	0.0730435	0.166957	0.0208696	0.04	0.053913
YLR032W	-0.207923	-0.355308	51	57	3509	0.0821215	0.205304	0.0239521	0.0419162	0.081266
YLR089C	-0.866875	-1.48135	221	74	1778	0.0608108	0.195946	0.0168919	0.0540541	0.0810811
YBL027W	-0.428931	-0.732975	52	84	953	0.121693	0.222222	0.00529101	0.037037	0.0634921
YOL060C	-0.383961	-0.656129	69	275	2120	0.0552408	0.140227	0.0184136	0.0311615	0.0538244
YBL033C	-0.823523	-1.40727	16	167	1037	0.0463768	0.150725	0.0173913	0.0405797	0.0637681
YNL232W	-0.227613	-0.388954	36	69	878	0.0582192	0.167808	0.0136986	0.0342466	0.0753425
YDL076C	-0.0345401	-0.0590235	123	259	884	0.0578231	0.170068	0.00680272	0.047619	0.0646259
YDR120C	-0.464459	-0.793687	-27	209	1712	0.0947368	0.189474	0.022807	0.0263158	0.0684211
YJL192C	-0.242153	-0.413801	24	107	704	0.0641026	0.153846	0.0213675	0.0299145	0.0598291
YLR009W	-1.34872	-2.30475	140	132	599	0.115578	0.301508	0.0251256	0.040201	0.145729
YDR063W	-0.120807	-0.20644	139	101	449	0.0805369	0.248322	0.0268456	0.0268456	0.14094
YGR238C	-0.316192	-0.540322	0	84	2648	0.0918367	0.198413	0.0181406	0.0419501	0.0646259
YER044C	-0.628159	-1.07342	39	125	446	0.0540541	0.121622	0.0472973	0.0202703	0.0472973
YLR105C	0.516093	0.88192	25	28	1133	0.0769231	0.190981	0.0159151	0.0424403	0.071618
YML091C	0.0621623	0.106226	287	81	3608	0.0798669	0.178869	0.0183028	0.0415973	0.0574043
YHR191C	0.073296	0.125251	30	31	401	0.0902256	0.218045	0.0601504	0.0601504	0.0676692
YDL098C	0.288317	0.492688	1	138	584	0.118557	0.226804	0.0206186	0.0309278	0.0773196
YLR202C	0.80744	1.37979	0	0	442	0.0277778	0.0648148	0.0185185	0.00925926	0.0277778
YMR143W	-0.392758	-0.671161	75	83	975	0.118881	0.202797	0.00699301	0.041958	0.041958
YCR063W	0.211755	0.361856	38	0	473	0.127389	0.248408	0.0127389	0.0573248	0.0636943
YNL189W	-0.449539	-0.768191	192	121	1628	0.0535055	0.197417	0.0184502	0.0664207	0.0774908
YCL047C	-0.340977	-0.582675	20	87	776	0.0852713	0.189922	0.0232558	0.0503876	0.0542636
YGL122C	-0.228114	-0.38981	46	140	1577	0.0590476	0.24	0.0209524	0.11619	0.0647619
YDL018C	0.187493	0.320395	60	268	677	0.0577778	0.191111	0.0133333	0.0533333	0.08
YOR120W	0.375097	0.640982	328	137	938	0.0897436	0.192308	0.00961538	0.0416667	0.0608974
YPR160W	-0.667475	-1.14061	0	0	2708	0.0698448	0.181818	0.0199557	0.0388027	0.0731707
YBL060W	0.957719	1.63659	62	44	2063	0.084425	0.193595	0.0262009	0.0291121	0.0800582
YKL056C	-0.688857	-1.17715	43	102	503	0.0898204	0.203593	0.0419162	0.0239521	0.0898204
YJR057W	0.290395	0.496238	10	69	650	0.0972222	0.208333	0.0231481	0.0462963	0.0648148
YKL178C	2.3417	4.00159	-561	277	1412	0.0617021	0.117021	0.0212766	0.0212766	0.0340426
YPL195W	-0.0282487	-0.0482726	30	87	2798	0.0912017	0.217811	0.0236052	0.0332618	0.0933476
YCL044C	-0.356453	-0.609121	41	174	1253	0.0767386	0.148681	0.0215827	0.028777	0.0431655
YAL059W	0.0383778	0.0655815	-50	197	638	0.132075	0.254717	0.0141509	0.0330189	0.0896226
YNL007C	-0.258264	-0.441332	127	81	1058	0.0823864	0.184659	0.0227273	0.0511364	0.0511364
YJR137C	-0.572153	-0.977718	23	147	4328	0.0707351	0.176838	0.0110957	0.038835	0.0672677
YMR021C	0.489227	0.836011	84	271	1253	0.0695444	0.167866	0.0215827	0.0407674	0.057554
YMR074C	-0.317185	-0.542019	19	71	437	0.062069	0.193103	0.00689655	0.0551724	0.0758621
YDR378C	0.278476	0.475871	18	164	260	0.0697674	0.162791	0.0348837	0.0232558	0.0697674
YJR039W	0.565244	0.965913	-8	46	3365	0.0669045	0.157003	0.0187333	0.029438	0.0606601
YNL323W	0.0245106	0.0418847	44	138	1244	0.0676329	0.161836	0.0193237	0.0362319	0.057971
YFL009W	0.222719	0.380591	192	85	2339	0.0590501	0.120668	0.0141207	0.0192555	0.042362
YLR297W	1.36317	2.32944	308	289	389	0.0697674	0.162791	0.0232558	0.0232558	0.0697674
YDR216W	-0.24494	-0.418563	499	0	3971	0.0650038	0.14966	0.0219199	0.0279667	0.0566893
YIL120W	1.88696	3.22452	-836	140	1691	0.053286	0.113677	0.017762	0.0230906	0.0373002
YNL021W	-0.114524	-0.195704	48	231	2120	0.0623229	0.164306	0.0226629	0.0269122	0.0750708
YGR095C	-0.113934	-0.194695	42	45	671	0.044843	0.179372	0.00896861	0.0538117	0.0807175
YCL027W	0.148958	0.254546	28	91	1538	0.0800781	0.169922	0.0214844	0.0410156	0.0488281
YOR066W	-0.983786	-1.68113	211	208	1889	0.0699523	0.166932	0.0286169	0.0699523	0.027027
YAL033W	0.337218	0.576252	5	72	521	0.0809249	0.16185	0.0289017	0.0231214	0.0578035
YNL130C	-0.603567	-1.0314	42	112	1273	0.0279898	0.0916031	0.0356234	0.0381679	0.0254453
YNR036C	-0.499408	-0.853408	10	163	461	0.0849673	0.163399	0.0261438	0.0653595	0.0130719
YNR049C	0.0411704	0.0703537	30	95	632	0.0809524	0.161905	0.0285714	0.0380952	0.0428571
YDR192C	-0.586631	-1.00246	79	92	1292	0.0348837	0.0860465	0.0186047	0.0395349	0.0116279
YOL112W	-0.177419	-0.30318	169	97	1478	0.0731707	0.193089	0.0284553	0.0284553	0.0914634
YML109W	-0.107635	-0.183931	53	74	2828	0.0711253	0.193206	0.0180467	0.037155	0.0849257
YOL083W	0.2519	0.430457	129	68	1238	0.0898058	0.223301	0.0169903	0.0461165	0.0873786
YNL251C	0.378286	0.64643	272	162	1727	0.0573913	0.165217	0.0173913	0.0747826	0.0330435
YBL004W	-0.323587	-0.552958	107	85	7481	0.071801	0.17489	0.0208584	0.0336943	0.0693943
YBR164C	-0.281512	-0.48106	119	102	551	0.0710383	0.185792	0.0218579	0.0382514	0.0765027
YHR074W	-0.294209	-0.502756	38	156	2144	0.0518207	0.145658	0.0294118	0.0336134	0.0602241
YDR464W	-0.628373	-1.07379	91	158	4307	0.127526	0.274564	0.010453	0.0432056	0.103833
YFR030W	0.0107718	0.0184073	115	68	3107	0.0743961	0.176812	0.00483092	0.0280193	0.0743961
YBR131W	0.827858	1.41468	44	75	2114	0.0582386	0.160511	0.0127841	0.0397727	0.0625
YKL078W	-1.07262	-1.83294	33	83	2207	0.0748299	0.183673	0.0231293	0.0394558	0.0693878
YIL055C	0.750778	1.28296	196	130	1883	0.0526316	0.169059	0.0239234	0.0526316	0.0637959
YPL053C	0.0916224	0.156568	72	104	1340	0.0784753	0.192825	0.0269058	0.0381166	0.0762332
YLR351C	-0.411049	-0.702417	15	106	875	0.0721649	0.168385	0.024055	0.0343643	0.0618557
YNR014W	1.41816	2.4234	270	152	638	0.0377358	0.103774	0.0188679	0.0330189	0.0330189
YER125W	-0.510865	-0.872987	504	364	2429	0.0482077	0.161928	0.0148331	0.0506799	0.0630408
YER152C	-0.515528	-0.880956	28	37	1331	0.0428894	0.128668	0.0293454	0.0293454	0.0564334
YLR015W	0.155206	0.265222	37	172	1517	0.0831683	0.225743	0.0158416	0.0574257	0.0851485
YHR116W	0.409516	0.699797	-54	261	455	0.0728477	0.18543	0.0198675	0.0596026	0.0529801
YPL259C	-0.0586182	-0.100169	13	202	1427	0.0947368	0.183158	0.0189474	0.0315789	0.0568421
YGR093W	0.244262	0.417405	66	81	1523	0.0848126	0.203156	0.0138067	0.0374753	0.0808679
YPR070W	0.0649197	0.110937	42	345	1700	0.0671378	0.181979	0.0159011	0.0371025	0.0777385
YOR386W	0.436289	0.745548	14	225	1697	0.0867257	0.178761	0.0318584	0.0371681	0.0548673
YDR397C	-0.138655	-0.236939	50	171	532	0.0890411	0.260274	0.0410959	0.0410959	0.130137
YPR198W	-0.302541	-0.516994	51	93	1631	0.0460405	0.103131	0.0257827	0.0276243	0.0294659
YHL038C	-1.38947	-2.37438	35	129	1892	0.0888889	0.211111	0.0253968	0.0539683	0.068254
YDR425W	0.223191	0.381397	50	0	1877	0.0736	0.1808	0.0176	0.0384	0.0688
YML076C	-0.0295832	-0.050553	38	221	2834	0.0815678	0.169492	0.0211864	0.0275424	0.0603814
YKR060W	-0.47672	-0.814639	31	111	824	0.113139	0.208029	0.0182482	0.040146	0.0547445
YHR094C	-1.61145	-2.75371	35	89	1712	0.0350877	0.103509	0.0421053	0.0298246	0.0385965
YER069W	-0.173406	-0.296324	59	148	2591	0.0718424	0.159907	0.0104287	0.032445	0.0556199
YMR091C	-0.252237	-0.431033	57	47	1307	0.062069	0.197701	0.0114943	0.0275862	0.108046
YER012W	-0.0109204	-0.0186612	62	129	596	0.0707071	0.191919	0.0252525	0.0656566	0.0555556
YHR098C	-0.89785	-1.53428	80	142	2789	0.050592	0.145318	0.0247578	0.0559742	0.0387513
YDL135C	-0.128671	-0.219878	45	90	608	0.128713	0.257426	0.0049505	0.029703	0.0990099
YCR093W	-0.0910248	-0.155547	30	105	6326	0.0635674	0.185484	0.0208729	0.0616698	0.0602467
YBR069C	-1.02374	-1.7494	105	145	1859	0.0484653	0.12601	0.0193861	0.0306947	0.0468498
YGL040C	-0.519116	-0.887087	76	226	1028	0.0438596	0.116959	0.0175439	0.0175439	0.0555556
YDR040C	-0.286788	-0.490074	445	126	3275	0.0577452	0.138405	0.0274977	0.0256645	0.0549954
YGR255C	-0.1369	-0.233941	83	55	1439	0.0563674	0.112735	0.0313152	0.0167015	0.039666
YDL051W	-0.953977	-1.6302	42	112	827	0.112727	0.276364	0.0109091	0.0436364	0.12
YBL102W	-0.494463	-0.844959	88	193	647	0.0232558	0.106977	0.0325581	0.0511628	0.0325581
YPL237W	-0.448755	-0.766852	43	112	857	0.140351	0.245614	0.0140351	0.0315789	0.0736842
YLR120C	0.0617848	0.10558	113	333	1709	0.0351494	0.0826011	0.0158172	0.0210896	0.026362
YEL043W	0.171844	0.293653	34	66	2870	0.0700837	0.165272	0.0177824	0.0439331	0.0512552
YNL068C	-0.443663	-0.758149	250	170	2588	0.0556845	0.154292	0.0243619	0.0603248	0.0382831
YBL002W	0.0880591	0.150479	23	192	395	0.145038	0.236641	0.0152672	0.0305344	0.0610687
YDR146C	0.589902	1.00805	164	162	2129	0.0803949	0.196051	0.0197461	0.0479549	0.067701
YBR112C	-0.149351	-0.255217	194	228	2900	0.0331263	0.275362	0.015528	0.171843	0.0703934
YBL081W	0.157475	0.269099	314	58	1106	0.0217391	0.0923913	0.0298913	0.0597826	0.0108696
YNL326C	0.61066	1.04352	32	153	1010	0.0416667	0.119048	0.0208333	0.0297619	0.047619
YDR337W	0.231006	0.394752	49	66	860	0.101399	0.223776	0.0314685	0.041958	0.0804196
YJL061W	-0.272253	-0.465236	40	146	2141	0.0757363	0.207574	0.0182328	0.0603086	0.0715288
YPR147C	-0.582573	-0.995525	29	208	914	0.0657895	0.154605	0.0296053	0.0394737	0.0493421
YDR441C	1.29199	2.2078	149	165	545	0.0552486	0.176796	0.0110497	0.0276243	0.0939227
YPL094C	-0.285855	-0.48848	22	63	824	0.105839	0.208029	0.0182482	0.0437956	0.0583942
YPL023C	-0.14642	-0.250208	131	198	1973	0.0563166	0.165906	0.0152207	0.0304414	0.0791476
YDR231C	-0.148264	-0.253359	30	107	617	0.102439	0.258537	0.0292683	0.102439	0.0536585
YJL112W	0.613486	1.04835	48	136	2144	0.0658263	0.173669	0.00980392	0.0406162	0.0672269
YNL193W	-0.159577	-0.272691	15	51	1676	0.0609319	0.195341	0.0179211	0.0591398	0.0752688
YML058W	-0.0109733	-0.0187515	44	240	314	0.0384615	0.211538	0.0865385	0.0865385	0.0865385
YOR071C	-0.414579	-0.708449	102	214	1796	0.041806	0.0919732	0.0351171	0.0183946	0.0317726
YER034W	0.735263	1.25645	13	215	557	0.118919	0.264865	0.0108108	0.0648649	0.0810811
YJR076C	0.0423352	0.0723441	36	148	1247	0.0481928	0.192771	0.0168675	0.0361446	0.108434
YKL157W	-0.821278	-1.40343	32	155	3241	0.0840336	0.17542	0.0241597	0.032563	0.0588235
YBR003W	-0.270024	-0.461428	29	130	1421	0.0718816	0.158562	0.0169133	0.0274841	0.0591966
YPR129W	-0.298811	-0.510621	6	70	1049	0.0573066	0.203438	0.017192	0.0802292	0.0659026
YDL113C	0.561802	0.96003	86	96	1922	0.090625	0.221875	0.0203125	0.034375	0.096875
YMR135C	1.02181	1.74612	53	51	1367	0.0791209	0.208791	0.021978	0.0593407	0.0703297
YPL005W	1.39342	2.38114	33	114	1820	0.10066	0.19637	0.0181518	0.0330033	0.0627063
YBR247C	-1.5065	-2.57438	21	117	1451	0.0786749	0.219462	0.0144928	0.0393375	0.101449
YLR185W	-0.131358	-0.22447	-9	97	625	0.125	0.147727	0.0227273	0.0227273	0
YJL210W	0.516807	0.883141	149	63	815	0.0442804	0.110701	0.0184502	0.0258303	0.0405904
YLR398C	-0.23527	-0.402039	40	117	3863	0.0839161	0.207459	0.025641	0.03108	0.0924631
YIL154C	0.24435	0.417555	25	75	1040	0.0578035	0.184971	0.0289017	0.0317919	0.0953757
YIL101C	1.49844	2.56059	178	25	1943	0.0540958	0.139104	0.0123648	0.0587326	0.0262751
YKL004W	-0.0858087	-0.146633	357	141	1205	0.032419	0.0698254	0.0249377	0.0174564	0.0199501
YLR157C	2.09664	3.58282	112	84	1088	0.0359116	0.110497	0.0220994	0.0248619	0.0497238
YPL154C	-0.61574	-1.0522	263	92	1217	0.0592593	0.155556	0.00987654	0.0296296	0.0666667
YPL101W	-0.0510435	-0.0872253	39	128	1370	0.0767544	0.177632	0.0263158	0.0394737	0.0614035
YLR258W	0.276269	0.4721	88	359	2117	0.0524823	0.143262	0.0198582	0.0283688	0.0624113
YJR098C	0.768217	1.31276	97	175	1970	0.0914634	0.175305	0.0198171	0.0213415	0.0625
YHR176W	0.83306	1.42357	121	112	1298	0.0810185	0.173611	0.0115741	0.0300926	0.0625
YDR319C	-0.0130043	-0.0222224	47	74	824	0.0474453	0.109489	0.0255474	0.0291971	0.0328467
YKL095W	1.06344	1.81726	182	0	836	0.129496	0.266187	0.0395683	0.0467626	0.0899281
YIL094C	-0.603928	-1.03202	73	59	1115	0.0673854	0.169811	0.0134771	0.0404313	0.0619946
YLR451W	0.304335	0.52006	92	139	2660	0.0609481	0.177201	0.0259594	0.037246	0.0790068
YFR017C	1.53868	2.62936	0	0	587	0.0358974	0.133333	0.0358974	0.0461538	0.0512821
YGR084C	0.458022	0.782688	-53	69	1019	0.0884956	0.19469	0.0147493	0.0442478	0.0619469
YIL076W	-0.0283845	-0.0485046	41	70	890	0.0675676	0.219595	0.0101351	0.0641892	0.0878378
YOL044W	0.420788	0.719059	55	41	1151	0.0992167	0.193211	0.0287206	0.0391645	0.0548303
YLR323C	0.707814	1.20954	27	171	779	0.158301	0.266409	0.023166	0.03861	0.0694981
YOR085W	-0.237799	-0.40636	60	103	1052	0.06	0.131429	0.0257143	0.0371429	0.0342857
YGR054W	-0.857317	-1.46502	171	212	1928	0.0903427	0.17757	0.00934579	0.0358255	0.0514019
YNL087W	0.212349	0.36287	145	177	3536	0.0967742	0.186757	0.0152801	0.0263158	0.0636672
YOR341W	-0.926762	-1.58369	125	281	4994	0.078125	0.183894	0.0258413	0.0390625	0.0667067
YNL024C-A	0.111173	0.189977	54	267	218	0.0277778	0.0972222	0.0416667	0.0416667	0.0277778
YDR296W	-0.314054	-0.536668	55	87	680	0.0884956	0.221239	0.0132743	0.0663717	0.0663717
YGL232W	-0.0565202	-0.096584	30	72	927	0.134948	0.276817	0.0207612	0.0449827	0.0968858
YPR091C	-0.0367615	-0.0628196	28	211	2312	0.0948052	0.2	0.0142857	0.0402597	0.0649351
YGR141W	-0.0189206	-0.0323322	20	96	1403	0.0706638	0.154176	0.0214133	0.0256959	0.0578158
YHR137W	0.640248	1.09408	30	145	1541	0.0643275	0.155945	0.0331384	0.0350877	0.0565302
YBR187W	-0.118464	-0.202436	84	138	842	0.05	0.128571	0.0607143	0.0214286	0.0571429
YMR198W	0.688019	1.17572	280	129	1784	0.111111	0.26936	0.023569	0.0454545	0.112795
YCR003W	-0.0686098	-0.117243	22	105	551	0.142077	0.256831	0.0163934	0.0655738	0.0491803
YMR163C	0.48503	0.828839	145	56	2117	0.0822695	0.178723	0.0212766	0.035461	0.0609929
YLR418C	0.0435551	0.0744288	60	96	1181	0.0763359	0.185751	0.0127226	0.043257	0.0661578
YER059W	0.363081	0.620448	161	72	1262	0.052381	0.157143	0.0214286	0.052381	0.052381
YPL153C	-0.245697	-0.419857	166	186	2465	0.0803898	0.210719	0.0231425	0.0694275	0.0609013
YBL025W	0.858312	1.46672	68	0	437	0.0689655	0.186207	0.00689655	0.0275862	0.0896552
YOL066C	-0.217666	-0.371957	65	64	1775	0.071066	0.172589	0.0203046	0.0253807	0.0761421
YPL216W	0.445903	0.761977	409	195	3308	0.0989111	0.217786	0.0190563	0.0335753	0.0852995
YOR223W	0.0273025	0.0466556	33	147	878	0.0308219	0.167808	0.0239726	0.0582192	0.0787671
YEL022W	-0.316638	-0.541085	67	76	4379	0.0753941	0.189856	0.0150788	0.0349554	0.0795065
YHR072W	-0.425677	-0.727414	37	102	2195	0.0560876	0.154583	0.0205198	0.0287278	0.0697674
YDL074C	0.262305	0.448238	72	94	2102	0.117143	0.27	0.0114286	0.0414286	0.111429
YJL190C	-0.774045	-1.32272	16	149	392	0.0846154	0.169231	0.0230769	0.0384615	0.0461538
YMR218C	0.311529	0.532354	32	219	3308	0.0834846	0.206897	0.0172414	0.0408348	0.0825771
YNL265C	0.275359	0.470545	21	150	1001	0.127517	0.278523	0.0167785	0.0469799	0.104027
YLL049W	1.51137	2.58269	25	93	539	0.0558659	0.184358	0.0223464	0.0670391	0.0614525
YPR166C	-0.639639	-1.09304	60	108	347	0.104348	0.182609	0.026087	0.0434783	0.0347826
YJL042W	-0.166447	-0.284431	68	155	4196	0.0758226	0.17525	0.0207439	0.037196	0.0622318
YNL301C	-0.558648	-0.95464	24	160	992	0.102151	0.150538	0.0107527	0.0215054	0.0268817
YMR058W	-0.463128	-0.791412	55	139	1910	0.0330189	0.130503	0.0330189	0.0424528	0.0550314
YDR061W	0.408835	0.698635	0	125	1619	0.0723562	0.176252	0.0278293	0.0296846	0.0742115
YJR112W-A	0.490034	0.83739	37	93	378	0.0550459	0.137615	0.0275229	0.0550459	0.0275229
YOR290C	-0.0994793	-0.169994	150	68	5111	0.0739871	0.21374	0.0240752	0.0640047	0.0757487
YKL114C	0.102942	0.175912	34	81	1103	0.108992	0.223433	0.0245232	0.0354223	0.0790191
YML024W	-0.221646	-0.378758	54	61	808	0.102941	0.205882	0.0147059	0.0514706	0.0514706
YML093W	-0.718041	-1.22702	24	98	2699	0.110122	0.280311	0.028921	0.0444939	0.125695
YHR197W	-1.52835	-2.6117	0	114	2291	0.0773263	0.207077	0.0144168	0.034076	0.095675
YDR276C	0.206121	0.352228	75	216	167	0.0181818	0.0363636	0.0363636	0.0181818	0
YLR200W	-0.18243	-0.311744	28	127	344	0.0789474	0.333333	0.0175439	0.0789474	0.175439
YKR003W	0.246793	0.42173	60	89	1346	0.102679	0.220982	0.0223214	0.0513393	0.0669643
YLR107W	0.510396	0.872186	0	174	1214	0.0990099	0.180693	0.0222772	0.0321782	0.049505
YMR321C	-1.19798	-2.04716	0	0	317	0.0761905	0.152381	0.0285714	0.0380952	0.0380952
YER175C	-0.0463001	-0.0791195	19	222	899	0.090301	0.19398	0.0234114	0.0401338	0.0635452
YKL135C	-0.298117	-0.509434	123	74	2180	0.0688705	0.176309	0.0330579	0.0426997	0.0647383
YCL049C	-0.216647	-0.370216	55	183	938	0.0544872	0.160256	0.0224359	0.0384615	0.0673077
YBL066C	-0.378928	-0.647529	-1062	181	3446	0.054007	0.14547	0.0191638	0.0496516	0.0418118
YGL107C	-0.0613107	-0.10477	19	92	1940	0.0743034	0.170279	0.0185759	0.0325077	0.0634675
YGR271C-A	-0.973096	-1.66287	50	93	701	0.150215	0.283262	0.0214592	0.0429185	0.0901288
YDR169C	0.241928	0.413417	366	244	1541	0.0662768	0.177388	0.0155945	0.0448343	0.0662768
YOR057W	0.0935531	0.159867	67	77	1187	0.121519	0.23038	0.0151899	0.0227848	0.0860759
YMR272C	-0.881539	-1.50641	39	175	1154	0.0703125	0.148438	0.0234375	0.0182292	0.0598958
YPR108W	-0.0841021	-0.143717	80	186	1289	0.0885781	0.223776	0.013986	0.037296	0.0979021
YKL054C	-0.374592	-0.640118	97	211	2216	0.0663957	0.384824	0.00948509	0.231707	0.0867209
YGR162W	-0.694425	-1.18666	36	111	2858	0.092437	0.25105	0.0178571	0.0441176	0.114496
YDL165W	0.0286258	0.0489169	62	40	575	0.052356	0.172775	0.0314136	0.052356	0.0680628
YDR520C	0.552273	0.943747	98	135	2318	0.0777202	0.159326	0.0194301	0.0259067	0.0556995
YKL023W	0.165227	0.282346	32	153	833	0.144404	0.32491	0.0144404	0.0505415	0.129964
YJR051W	-0.322479	-0.551066	13	83	1505	0.0798403	0.159681	0.0259481	0.0339321	0.0459082
YNL009W	0.698429	1.1935	0	216	1262	0.111905	0.204762	0.0357143	0.0357143	0.0571429
YFL034W	0.268397	0.458648	170	117	3221	0.0708295	0.186393	0.027027	0.0354147	0.0801491
YGL213C	-0.081309	-0.138944	36	63	1193	0.0579345	0.138539	0.0176322	0.0176322	0.0629723
YMR076C	-0.118437	-0.202389	79	210	3833	0.0900548	0.194205	0.0101801	0.0344558	0.0696946
YGR205W	0.145427	0.248512	130	127	872	0.0758621	0.182759	0.0206897	0.0448276	0.062069
YKL113C	0.100718	0.172112	26	108	1148	0.115183	0.246073	0.026178	0.0340314	0.0968586
YNL027W	0.0226583	0.0387194	109	114	2036	0.0648968	0.169617	0.0132743	0.060472	0.0442478
YLR291C	-0.334049	-0.570836	65	151	1145	0.0577428	0.152231	0.0183727	0.0419948	0.0524934
YDR210W	0.517372	0.884107	32	178	227	0.0266667	0.346667	0.0133333	0.28	0.04
YDL230W	0.0432793	0.0739575	26	36	1007	0.0537313	0.146269	0.0298507	0.0447761	0.0477612
YJR113C	-0.163339	-0.27912	52	49	743	0.0728745	0.206478	0.0242915	0.0647773	0.0688259
YGR024C	-0.463515	-0.792073	7	88	713	0.0970464	0.198312	0.0126582	0.0295359	0.07173
YIR026C	-0.221953	-0.379282	29	93	1094	0.0851648	0.197802	0.0247253	0.0467033	0.0659341
YIL156W-B	-0.0102794	-0.0175659	35	88	283	0.0684932	0.109589	0.0410959	0.0136986	0.0273973
YGR097W	-0.270147	-0.461639	229	149	3440	0.078534	0.176265	0.021815	0.0584642	0.039267
YIL068C	0.124984	0.213577	21	35	2417	0.084472	0.223602	0.026087	0.0447205	0.0944099
YCL025C	-0.727003	-1.24233	31	93	1901	0.042654	0.124803	0.0236967	0.0363349	0.0458136
YNR034W	-0.543286	-0.92839	112	266	965	0.0872274	0.17757	0.0155763	0.0186916	0.0716511
YNL282W	-0.479233	-0.818934	48	326	587	0.107692	0.194872	0.0307692	0.0666667	0.0205128
YBR286W	-0.261393	-0.44668	13	66	1613	0.0744879	0.171322	0.0148976	0.0316574	0.0651769
YDR190C	-0.262819	-0.449115	59	77	1391	0.0734341	0.192225	0.0172786	0.0259179	0.0928726
YAL031C	-0.0691158	-0.118108	47	154	2282	0.0868421	0.177632	0.0171053	0.0368421	0.0539474
YBL006C	0.0351286	0.0600292	4	182	542	0.0666667	0.2	0.0111111	0.0666667	0.0666667
YGR108W	0.429878	0.734592	218	164	1415	0.0849257	0.210191	0.0276008	0.0403397	0.0849257
YBR264C	0.25699	0.439156	38	37	599	0.0854271	0.19598	0.0150754	0.0452261	0.0653266
YBR231C	-0.0506104	-0.0864852	57	39	911	0.0858086	0.277228	0.00330033	0.0660066	0.125413
YBR166C	-0.0952997	-0.162852	52	89	1358	0.0818584	0.183628	0.0176991	0.0376106	0.0641593
YDR462W	-0.0935393	-0.159844	54	123	443	0.102041	0.258503	0.0340136	0.0884354	0.0680272
YJL148W	-0.79147	-1.3525	72	204	701	0.193133	0.304721	0.0171674	0.0214592	0.0901288
YIL057C	0.0375811	0.0642201	-2	0	494	0.164634	0.292683	0.0182927	0.0304878	0.097561
YPL055C	0.144495	0.246919	0	77	998	0.0451807	0.141566	0.0150602	0.0481928	0.0481928
YLR353W	-0.0771273	-0.131798	481	211	1811	0.0514096	0.159204	0.0165837	0.0315091	0.0762852
YIL148W	-0.244338	-0.417534	120	65	820	0.132812	0.234375	0.0078125	0.0546875	0.046875
YNR016C	-1.22417	-2.09191	534	105	6701	0.0613524	0.174653	0.0223914	0.0358262	0.0774742
YHR114W	-0.0374355	-0.0639713	72	139	1901	0.101106	0.199052	0.0157978	0.0300158	0.0679305
YGR028W	0.691655	1.18193	25	147	1088	0.0773481	0.157459	0.0276243	0.0276243	0.0524862
YER150W	0.598724	1.02312	32	166	446	0.0135135	0.0675676	0.027027	0.00675676	0.0472973
YCL034W	-0.28596	-0.48866	24	72	1064	0.0480226	0.161017	0.0141243	0.0508475	0.0621469
YOL027C	-0.459505	-0.78522	3	197	1721	0.113438	0.254799	0.0191972	0.0366492	0.104712
YPL257W	1.69224	2.89177	67	0	581	0.0569948	0.129534	0.0259067	0.0310881	0.0414508
YPL120W	0.273789	0.467862	16	339	1673	0.0771993	0.206463	0.016158	0.05386	0.0754039
YOL145C	-0.36613	-0.625657	78	115	3233	0.104921	0.251625	0.0185701	0.0464253	0.100279
YJL099W	0.281314	0.480721	88	87	2240	0.0697051	0.16622	0.0321716	0.0281501	0.0683646
YOL110W	1.15118	1.96718	2	150	713	0.0168776	0.135021	0.00843882	0.0295359	0.0886076
YDR005C	-0.0217299	-0.0371329	117	167	1267	0.0607595	0.164557	0.00759494	0.035443	0.0683544
YMR311C	0.38219	0.653102	39	52	689	0.100437	0.296943	0.0174672	0.0567686	0.139738
YBL039C	-1.23907	-2.11737	54	182	1739	0.0777202	0.186528	0.029361	0.0259067	0.0829016
YGR188C	0.407377	0.696143	53	144	3065	0.0783546	0.210578	0.0215475	0.0489716	0.0832517
YOR362C	-0.412072	-0.704165	54	183	866	0.0729167	0.184028	0.0104167	0.0347222	0.0763889
YLR126C	-0.16072	-0.274645	79	72	755	0.0717131	0.231076	0.0159363	0.0717131	0.0876494
YDL053C	-0.167588	-0.286382	198	190	557	0.113514	0.210811	0.0162162	0.0756757	0.0216216
YML074C	-0.540723	-0.92401	26	98	1235	0.116788	0.323601	0.0194647	0.0291971	0.177616
YKR062W	-0.314581	-0.537569	91	229	986	0.140244	0.231707	0.0121951	0.0396341	0.0518293
YNL286W	1.03469	1.76812	95	95	857	0.112281	0.259649	0.0210526	0.0350877	0.112281
YER010C	-0.109931	-0.187855	29	66	704	0.0512821	0.128205	0.0128205	0.0512821	0.025641
YML003W	1.3105	2.23944	-12	0	872	0.0517241	0.141379	0.0137931	0.0344828	0.0551724
YMR097C	-0.497416	-0.850004	43	48	1103	0.0790191	0.163488	0.0299728	0.027248	0.0572207
YDL133W	0.757497	1.29444	135	41	1313	0.0732265	0.173913	0.00915332	0.0411899	0.0594966
YNL330C	0.404672	0.691521	55	61	1301	0.0531178	0.13164	0.0369515	0.0138568	0.0646651
YHR096C	-1.12223	-1.91771	0	0	1778	0.0422297	0.125	0.035473	0.0304054	0.0523649
YDL035C	0.188035	0.321322	284	135	2885	0.0707596	0.148803	0.0187305	0.0270552	0.0509886
YMR253C	0.611039	1.04417	76	28	1244	0.0483092	0.111111	0.0338164	0.0241546	0.0386473
YOR257W	0.4565	0.780087	34	68	485	0.0745342	0.229814	0.0372671	0.0248447	0.130435
YGR002C	0.0670132	0.114515	31	283	1430	0.111345	0.262605	0.0231092	0.0567227	0.0945378
YEL041W	-0.101295	-0.173097	269	325	1487	0.0626263	0.151515	0.0222222	0.0222222	0.0666667
YGR075C	0.050753	0.0867289	40	0	728	0.0702479	0.190083	0.0289256	0.0495868	0.0702479
YGR253C	-0.287828	-0.491852	47	57	782	0.0576923	0.211538	0.0230769	0.0269231	0.126923
YDR510W	-0.438073	-0.748598	85	129	305	0.0891089	0.257426	0.039604	0.049505	0.118812
YPR045C	0.566095	0.967366	58	111	1412	0.0851064	0.193617	0.0319149	0.0510638	0.0574468
YPL231W	-1.08732	-1.85806	37	85	5663	0.0757817	0.200848	0.0233174	0.0386857	0.0863805
YLR148W	0.365758	0.625023	48	141	2756	0.0969499	0.191721	0.0239651	0.0283224	0.0664488
YMR137C	0.323151	0.552213	61	127	1985	0.0877458	0.19062	0.0226929	0.0302572	0.0726172
YDL082W	-0.777523	-1.32866	72	142	964	0.100503	0.21608	0.00502513	0.0452261	0.0703518
YKL155C	-0.578064	-0.98782	3	45	1886	0.0955414	0.211783	0.0191083	0.0477707	0.0684713
YBR162W-A	0.216229	0.369501	35	98	197	0.153846	0.246154	0.0153846	0.0461538	0.0461538
YFL042C	-0.724937	-1.2388	33	61	2024	0.0667656	0.195846	0.0222552	0.0356083	0.0934718
YDR148C	-0.720141	-1.23061	253	140	1391	0.0928726	0.205184	0.0280778	0.0215983	0.0907127
YPL096W	0.792197	1.35374	16	62	1091	0.0853994	0.212121	0.0110193	0.0495868	0.077135
YDR335W	-0.392673	-0.671015	357	90	3674	0.0686275	0.172386	0.0277778	0.0359477	0.0678105
YPR141C	0.446978	0.763814	161	170	2189	0.109739	0.256516	0.0205761	0.042524	0.104252
YMR039C	0.366867	0.626917	100	175	878	0.123288	0.284247	0.0171233	0.0308219	0.130137
YDR342C	-0.452791	-0.773748	86	135	1712	0.045614	0.119298	0.0350877	0.022807	0.0508772
YDR443C	-0.510513	-0.872386	89	334	4262	0.071831	0.171831	0.0232394	0.0422535	0.0577465
YCR095C	0.0554591	0.0947708	38	56	1088	0.0939227	0.198895	0.00828729	0.0276243	0.0773481
YLL011W	-1.07205	-1.83197	11	63	1469	0.0940695	0.186094	0.0265849	0.0306748	0.0613497
YCR077C	-0.385355	-0.658511	33	138	2390	0.0590452	0.189698	0.031407	0.0753769	0.0552764
YLR437C	0.704914	1.20459	18	158	401	0.0300752	0.24812	0.0451128	0.165414	0.0526316
YNL191W	-0.0201246	-0.0343897	62	114	1073	0.0588235	0.140056	0.0168067	0.022409	0.0588235
YDR237W	0.0477316	0.0815658	142	126	878	0.0890411	0.181507	0.0136986	0.0513699	0.0410959
YJL110C	-0.393515	-0.672455	89	11	1655	0.0816697	0.176044	0.0199637	0.0362976	0.0580762
YKR048C	-0.622833	-1.06432	19	132	1253	0.0671463	0.278177	0.00959233	0.0671463	0.143885
YBR001C	0.236454	0.404062	148	69	2342	0.0628205	0.164103	0.0217949	0.0269231	0.074359
YPL003W	0.835953	1.42851	12	12	1388	0.0649351	0.177489	0.017316	0.04329	0.0692641
YKL108W	-0.212706	-0.36348	15	140	1361	0.10596	0.238411	0.0110375	0.0375276	0.0949227
YJR074W	0.56219	0.960694	-82	99	656	0.0550459	0.211009	0.0183486	0.059633	0.0963303
YPR127W	0.439309	0.75071	173	83	1037	0.0695652	0.173913	0.0144928	0.0289855	0.0753623
YDL148C	-1.01739	-1.73856	30	204	2432	0.120988	0.277778	0.0246914	0.0493827	0.107407
YAL012W	-0.477166	-0.815401	55	99	1184	0.0558376	0.147208	0.00761421	0.0380711	0.0532995
YMR288W	0.33395	0.570668	13	52	2915	0.0628218	0.15757	0.0329557	0.0288363	0.0659114
YIL156W	0.259413	0.443295	0	213	3215	0.0718954	0.169001	0.0186741	0.0457516	0.0513539
YBR241C	-0.24659	-0.421383	227	67	1466	0.0286885	0.106557	0.0245902	0.0389344	0.0389344
YJL212C	-0.633744	-1.08297	28	123	2399	0.0525657	0.111389	0.0275344	0.0275344	0.0312891
YNL312W	-0.128473	-0.21954	42	78	929	0.0549451	0.179487	0.010989	0.0586081	0.0659341
YLR187W	-0.270086	-0.461533	33	157	3080	0.0692008	0.172515	0.0214425	0.0506823	0.0526316
YDR099W	-0.134499	-0.229838	63	222	821	0.0622711	0.278388	0.018315	0.102564	0.113553
YKL188C	0.482009	0.823678	-213	209	2561	0.0785463	0.180539	0.0164127	0.0363423	0.0656506
YHR170W	-0.587069	-1.00321	59	193	1556	0.0598456	0.185328	0.023166	0.0521236	0.0733591
YDR177W	0.184485	0.315255	98	142	647	0.0744186	0.195349	0.0186047	0.0372093	0.0837209
YKL068W	-0.0938165	-0.160317	120	118	2879	0.0469239	0.130344	0.0104275	0.0636079	0.0198123
YMR002W	-0.0283525	-0.0484499	55	239	470	0.00641026	0.173077	0.0384615	0.141026	0.025641
YLR261C	-0.653857	-1.11734	0	0	326	0.148148	0.268519	0.0462963	0.0925926	0.0277778
YER081W	1.69936	2.90394	44	178	1409	0.0490405	0.157783	0.021322	0.0469083	0.0618337
YPL178W	-0.0120227	-0.0205449	60	109	626	0.0528846	0.158654	0.0192308	0.0288462	0.0769231
YFR011C	-0.0379485	-0.064848	24	143	512	0.141176	0.288235	0.0176471	0.0588235	0.0882353
YIL074C	-0.0296441	-0.0506571	134	53	1409	0.0575693	0.15565	0.0191898	0.0383795	0.0597015
YHL008C	0.731528	1.25006	140	200	1883	0.0558214	0.133971	0.0223285	0.0207337	0.0574163
YLR325C	-0.462341	-0.790068	21	241	236	0.166667	0.230769	0.0128205	0.0384615	0.025641
YGR056W	0.0114154	0.0195071	90	79	2786	0.0700431	0.174569	0.0204741	0.0366379	0.0678879
YGL065C	-0.0787865	-0.134634	56	54	1511	0.0735586	0.184891	0.0159046	0.0377734	0.0735586
YOR052C	0.756423	1.29261	125	267	452	0.133333	0.233333	0.02	0.04	0.06
YGR116W	-0.429898	-0.734627	51	98	4355	0.0799449	0.22674	0.0137836	0.0406616	0.106134
YOL159C	-0.227418	-0.388621	32	29	515	0.0116959	0.0994152	0.0233918	0.0350877	0.0526316
YBR185C	0.170904	0.292048	19	119	836	0.0899281	0.169065	0.0215827	0.0431655	0.0359712
YDR019C	0.587636	1.00418	4	177	1202	0.085	0.18	0.02	0.04	0.055
YBR150C	-0.252883	-0.432137	31	66	3284	0.0740402	0.170018	0.0228519	0.0246801	0.071298
YER119C	-0.304863	-0.520962	26	95	1346	0.03125	0.0870536	0.03125	0.0267857	0.0290179
YMR196W	-0.466593	-0.797333	67	171	3266	0.0689338	0.179228	0.0248162	0.0211397	0.0891544
YMR161W	0.493879	0.843961	49	27	674	0.0669643	0.178571	0.03125	0.0491071	0.0625
YDR499W	0.401294	0.685749	39	120	2243	0.0776439	0.203481	0.0281124	0.0455154	0.0803213
YKL068W-A	0.135882	0.232202	45	334	236	0.0897436	0.269231	0.0512821	0.102564	0.0769231
YJL133C-A	0.275223	0.470313	29	168	224	0.0540541	0.0945946	0.027027	0.0135135	0.027027
YCR054C	0.353535	0.604135	78	240	1691	0.0603908	0.179396	0.0195382	0.0408526	0.0781528
YLL061W	-0.412268	-0.704501	7	53	1751	0.0343053	0.0926244	0.0274443	0.0205832	0.0377358
YDR110W	0.117816	0.201329	38	205	1700	0.0795053	0.204947	0.0212014	0.0388693	0.0865724
YDR419W	0.809717	1.38368	6	357	1898	0.106013	0.204114	0.0158228	0.0363924	0.0617089
YOR221C	0.109413	0.18697	52	169	1082	0.0555556	0.147222	0.0166667	0.0472222	0.0444444
YPL214C	-0.029359	-0.0501699	109	96	1622	0.062963	0.148148	0.0222222	0.0314815	0.0537037
YOL064C	-0.43958	-0.751173	21	100	1073	0.070028	0.156863	0.00840336	0.0336134	0.0532213
YBL023C	-0.0230328	-0.0393593	85	155	2606	0.0437788	0.179724	0.0207373	0.0368664	0.0990783
YOR274W	0.737562	1.26038	70	65	1286	0.107477	0.226636	0.0233645	0.0490654	0.0700935
YOR329C	0.222172	0.379656	43	243	2618	0.037844	0.194954	0.0172018	0.119266	0.037844
YLR005W	0.0769494	0.131494	29	271	1385	0.0737527	0.182213	0.021692	0.0455531	0.0629067
YNL267W	0.162638	0.277923	99	131	3200	0.0731707	0.186679	0.0253283	0.0440901	0.0694184
YLR050C	-0.767243	-1.3111	11	105	485	0.068323	0.15528	0.0124224	0.0559006	0.0310559
YOR124C	-0.32949	-0.563047	107	79	3818	0.072327	0.194969	0.0125786	0.0408805	0.081761
YDR067C	0.669964	1.14486	75	31	674	0.09375	0.174107	0.0223214	0.0133929	0.0669643
YOR296W	0.156207	0.266932	148	183	3869	0.0853375	0.182312	0.0256012	0.0356866	0.0612878
YJL044C	-0.00150661	-0.00257455	37	261	1376	0.0829694	0.18559	0.0152838	0.0393013	0.0633188
YPR164W	0.232262	0.3969	57	328	4223	0.0625444	0.159204	0.0135039	0.0369581	0.0597015
YEL060C	0.00999055	0.0170723	55	151	1907	0.0944882	0.193701	0.0110236	0.0330709	0.0661417
YHR195W	0.812878	1.38908	174	162	965	0.0685358	0.211838	0.00623053	0.0404984	0.102804
YML026C	-0.377965	-0.645882	30	189	841	0.0753425	0.178082	0.0136986	0.0547945	0.0479452
YPR066W	0.52871	0.903481	4	0	899	0.0501672	0.153846	0.0234114	0.0401338	0.0635452
YDR229W	0.601513	1.02789	93	54	1361	0.0684327	0.18543	0.0154525	0.0441501	0.0728477
YDL181W	0.0988234	0.168873	163	108	257	0.0941176	0.270588	0.0235294	0.0705882	0.105882
YBR022W	0.324732	0.554916	62	155	533	0.0903955	0.186441	0.0169492	0.0225989	0.0734463
YER177W	-0.211594	-0.361581	39	170	803	0.0636704	0.247191	0.0224719	0.0674157	0.116105
YML048W	-0.449005	-0.767278	42	193	1211	0.0843672	0.183623	0.0198511	0.0248139	0.0744417
YBL064C	-0.352412	-0.602216	68	72	785	0.0957854	0.180077	0.00766284	0.0421456	0.0421456
YHR006W	0.362646	0.619705	33	127	1625	0.0813309	0.214418	0.0147874	0.0536044	0.0794824
YGL126W	0.18686	0.319314	59	254	1142	0.0210526	0.0789474	0.0236842	0.0447368	0.0131579
YLR167W	-0.665587	-1.13738	57	48	458	0.164474	0.25	0.00657895	0.0394737	0.0460526
YMR270C	0.651678	1.11361	141	107	1097	0.0986301	0.232877	0.0219178	0.0383562	0.0958904
YLR293C	-0.214432	-0.36643	37	101	659	0.0821918	0.200913	0.0182648	0.0502283	0.0684932
YLR228C	-0.0642339	-0.109765	203	171	2444	0.0479115	0.148649	0.027027	0.0614251	0.039312
YJR053W	0.192164	0.328378	60	0	1724	0.0836237	0.214286	0.0243902	0.043554	0.087108
YJL171C	-0.14775	-0.252481	38	200	1190	0.0378788	0.106061	0.0227273	0.0277778	0.040404
YIR002C	-0.215838	-0.368833	91	117	2981	0.0996979	0.224572	0.021148	0.0422961	0.082578
YDL167C	-1.03565	-1.76977	43	179	2159	0.0403338	0.108484	0.0180807	0.0278164	0.0403338
YLR388W	0.0081172	0.013871	64	74	170	0.0714286	0.142857	0.0178571	0.0357143	0.0357143
YLR373C	-0.166167	-0.283953	16	86	2705	0.0377358	0.135405	0.0188679	0.0488346	0.0488346
YKR001C	-0.391088	-0.668308	42	142	2114	0.0909091	0.210227	0.0198864	0.0440341	0.0752841
YKR054C	-0.108651	-0.185668	65	235	12278	0.0752688	0.194282	0.0222385	0.0417889	0.0772239
YIR034C	-0.732298	-1.25138	35	70	1121	0.0697051	0.142091	0.0107239	0.0241287	0.0482574
YGL013C	0.143676	0.245519	127	39	3206	0.0664794	0.161985	0.0205993	0.0365169	0.0589888
YMR070W	-0.126866	-0.216794	210	150	1472	0.0346939	0.140816	0.0183673	0.0959184	0.0102041
YGR207C	-0.0478465	-0.081762	30	110	785	0.118774	0.233716	0.0229885	0.0344828	0.0804598
YDR212W	-0.369621	-0.631623	84	83	1679	0.0733453	0.166369	0.0232558	0.0286225	0.0644007
YDR321W	-0.507079	-0.866518	31	151	1145	0.0603675	0.149606	0.0183727	0.0393701	0.0498688
YNL052W	-0.0677073	-0.115701	34	257	461	0.0718954	0.196078	0.0326797	0.0718954	0.0522876
YDR514C	-0.328177	-0.560802	75	96	1451	0.101449	0.200828	0.0269151	0.0269151	0.0724638
YGR091W	0.0592997	0.101334	70	49	1484	0.0890688	0.242915	0.0242915	0.0587045	0.0951417
YDL232W	0.0809708	0.138366	19	258	110	0.0277778	0.0833333	0.111111	0.0277778	0.0277778
YPL119C	0.852017	1.45596	85	81	1853	0.0518639	0.12966	0.0194489	0.0291734	0.0486224
YJR148W	-0.754406	-1.28916	24	63	1130	0.0718085	0.178191	0.0212766	0.0345745	0.0718085
YJR082C	0.04925	0.0841605	107	205	341	0.079646	0.221239	0.00884956	0.0707965	0.0707965
YOL087C	-0.24354	-0.416171	320	261	3350	0.0797491	0.174731	0.0179211	0.0376344	0.0573477
YNL134C	-0.52255	-0.892955	66	51	1130	0.0904255	0.18617	0.0132979	0.0345745	0.0611702
YCR051W	-0.920053	-1.57222	24	132	668	0.0405405	0.189189	0.036036	0.036036	0.112613
YBR262C	-0.568621	-0.971684	35	114	320	0.0660377	0.141509	0.0188679	0.0377358	0.0377358
YPL199C	-0.178504	-0.305036	12	69	722	0.075	0.233333	0.0166667	0.0916667	0.0666667
YFL036W	-0.57367	-0.980312	205	100	4055	0.0858623	0.183568	0.0207254	0.0362694	0.061436
YDL209C	0.286469	0.48953	22	196	1019	0.0943953	0.20059	0.020649	0.0324484	0.0737463
YIL051C	-0.419919	-0.717574	55	131	437	0.0689655	0.151724	0.0275862	0.0344828	0.0482759
YPL057C	0.0183844	0.0314161	170	0	1148	0.0942408	0.15445	0.0183246	0.0183246	0.0418848
YNR010W	0.530521	0.906577	18	78	449	0.0738255	0.234899	0.00671141	0.0805369	0.0805369
YDR365C	-1.04133	-1.77946	70	87	1886	0.143312	0.291401	0.0191083	0.0270701	0.121019
YNL169C	-0.119134	-0.203581	103	111	1502	0.064	0.158	0.028	0.034	0.06
YFR034C	-0.0133411	-0.0227978	31	0	938	0.0641026	0.160256	0.0160256	0.0320513	0.0641026
YHR070W	-0.474377	-0.810635	89	348	1499	0.0881764	0.190381	0.0180361	0.0460922	0.0561122
YDR460W	0.425753	0.727544	140	101	965	0.105919	0.255452	0.0218069	0.0249221	0.124611
YNL112W	-1.01891	-1.74115	41	141	2642	0.0494505	0.153846	0.021978	0.047619	0.0567766
YHL047C	0.832889	1.42327	24	151	1862	0.0435484	0.104839	0.0354839	0.0290323	0.0322581
YOR360C	0.258271	0.441344	232	123	1580	0.0608365	0.1673	0.0190114	0.0475285	0.0589354
YOR335C	-1.15962	-1.9816	117	133	2876	0.0949896	0.203549	0.0104384	0.0271399	0.0814196
YGL251C	1.3357	2.2825	-1449	362	3715	0.0850885	0.197136	0.0151643	0.0370682	0.0749789
YER156C	-0.44444	-0.759478	16	114	1016	0.0828402	0.174556	0.0177515	0.0266272	0.0650888
YPL255W	0.368166	0.629138	22	230	1157	0.0779221	0.220779	0.0155844	0.0493506	0.0935065
YOR095C	0.360738	0.616444	70	116	776	0.0813953	0.182171	0.00387597	0.0348837	0.0658915
YEL038W	-0.0777716	-0.132899	47	51	683	0.0748899	0.176211	0.00440529	0.061674	0.0396476
YCL014W	-0.574082	-0.981014	103	119	4910	0.0996333	0.207213	0.0091687	0.0293399	0.0782396
YOL025W	0.239024	0.408455	59	40	1982	0.05	0.165152	0.0227273	0.0439394	0.0712121
YPL208W	0.146809	0.250873	14	69	1751	0.0789022	0.188679	0.0102916	0.0325901	0.077187
YOL147C	0.359482	0.614297	22	176	710	0.0720339	0.148305	0.0169492	0.0550847	0.0211864
YNL280C	-0.38795	-0.662944	61	105	1316	0.0570776	0.13242	0.0228311	0.0319635	0.043379
YDR007W	-0.0744278	-0.127185	34	95	674	0.0669643	0.151786	0.00892857	0.03125	0.0535714
YPR089W	-0.454644	-0.776914	39	78	2666	0.0675676	0.192568	0.0202703	0.0563063	0.0686937
YBR233W	0.167359	0.285991	128	170	1241	0.0556901	0.150121	0.0217918	0.0387409	0.0556901
YPL122C	0.0969639	0.165696	26	99	1541	0.0818713	0.20078	0.0311891	0.0526316	0.0662768
YDL086W	-0.146151	-0.249748	5	67	821	0.047619	0.150183	0.014652	0.047619	0.0549451
YMR313C	0.230948	0.394654	15	100	1928	0.0669782	0.165109	0.0218069	0.0342679	0.0638629
YGL179C	0.526289	0.899344	79	102	1682	0.0642857	0.164286	0.0178571	0.0321429	0.0678571
YGR120C	0.366403	0.626125	33	166	788	0.0610687	0.21374	0.0152672	0.0534351	0.0992366
YML001W	-0.214641	-0.366787	93	70	626	0.0721154	0.182692	0.0144231	0.0432692	0.0673077
YLL028W	-0.169223	-0.289175	158	162	1760	0.0358362	0.0938567	0.0358362	0.0136519	0.0443686
YER016W	0.233113	0.398354	34	118	1034	0.0610465	0.19186	0.0174419	0.0377907	0.0930233
YLR026C	-0.463753	-0.79248	115	33	1022	0.0735294	0.238235	0.0235294	0.0882353	0.0764706
YJR065C	-0.781408	-1.3353	26	148	1349	0.0512249	0.146993	0.0111359	0.0311804	0.064588
YDL131W	-0.788458	-1.34735	36	102	1322	0.075	0.147727	0.0136364	0.0181818	0.0545455
YDL033C	0.472713	0.807791	47	253	1253	0.0527578	0.136691	0.0191847	0.0455635	0.0383693
YMR255W	0.407894	0.697027	-17	123	566	0.175532	0.324468	0.0212766	0.0638298	0.0851064
YHR209W	0.960655	1.64161	33	26	875	0.0687285	0.168385	0.0171821	0.0206186	0.0790378
YGL247W	0.811452	1.38664	12	97	593	0.0456853	0.15736	0.0203046	0.0304569	0.0812183
YDR516C	-0.169535	-0.289708	0	118	1502	0.056	0.162	0.02	0.028	0.078
YPL233W	0.901634	1.54075	65	40	650	0.0787037	0.277778	0.0416667	0.101852	0.0972222
YOR063W	-0.96868	-1.65532	22	118	1163	0.111111	0.180879	0.0180879	0.0180879	0.0516796
YGR251W	0.0754288	0.128896	28	343	590	0.178571	0.306122	0.0255102	0.0459184	0.0816327
YPR047W	-0.189951	-0.324597	16	104	1409	0.0852878	0.183369	0.0277186	0.0255864	0.0724947
YDR044W	-0.0581973	-0.09945	150	149	986	0.0579268	0.170732	0.0243902	0.0487805	0.0640244
YEL016C	-0.377191	-0.64456	178	200	1481	0.0608519	0.15213	0.0385396	0.030426	0.0608519
YOL128C	0.992342	1.69576	-15	153	1127	0.0746667	0.178667	0.0266667	0.04	0.064
YPL215W	0.18299	0.3127	29	161	1007	0.0925373	0.20597	0.0208955	0.041791	0.0716418
YMR139W	0.165521	0.282849	192	93	1112	0.0783784	0.2	0.027027	0.0540541	0.0675676
YDL080C	1.16393	1.98897	209	168	1829	0.0509031	0.154351	0.0246305	0.047619	0.0558292
YJL138C	-0.420577	-0.7187	51	204	1187	0.0531646	0.189873	0.0303797	0.0556962	0.0810127
YPR143W	-0.248107	-0.423975	26	129	752	0.164	0.332	0.012	0.024	0.144
YNL322C	-0.0746137	-0.127503	27	77	941	0.0159744	0.0607029	0.0223642	0.028754	0.0159744
YPL090C	-0.546091	-0.933183	73	163	1104	0.118644	0.241525	0.00847458	0.0508475	0.0720339
YBL058W	-0.0854874	-0.146084	41	117	1271	0.0543735	0.196217	0.0165485	0.0591017	0.0827423
YFL062W	-0.0833029	-0.142352	0	75	1139	0.0844327	0.195251	0.0316623	0.0316623	0.0791557
YCL057C-A	-0.211954	-0.362196	27	128	293	0.0721649	0.134021	0.0309278	0.0412371	0.0206186
YLR439W	0.164135	0.280481	50	150	959	0.0721003	0.178683	0.00940439	0.0438871	0.0626959
YDR450W	-0.383264	-0.654937	21	117	875	0.0753425	0.178082	0.0136986	0.0547945	0.0479452
YCL051W	0.259909	0.444144	281	46	1751	0.0634648	0.15952	0.025729	0.0445969	0.051458
YCR097W	0.387922	0.662897	12	17	486	0.111111	0.238095	0.031746	0.0396825	0.0873016
YLL013C	-0.416934	-0.712474	313	170	2639	0.0671217	0.19909	0.0216155	0.0773606	0.0546075
YPR125W	-0.200392	-0.342438	116	183	1364	0.103524	0.220264	0.0242291	0.0352423	0.0814978
YHR049W	-0.279051	-0.476854	39	129	731	0.0946502	0.205761	0.0205761	0.0411523	0.0699588
YBR007C	0.72029	1.23086	90	183	2210	0.09375	0.182065	0.0203804	0.0298913	0.0584239
YPL001W	0.325016	0.5554	18	54	1124	0.0882353	0.200535	0.00802139	0.0320856	0.0802139
YOR158W	0.0295065	0.0504219	21	150	956	0.132075	0.235849	0.0157233	0.0345912	0.0691824
YPR178W	0.483195	0.825703	39	46	1397	0.0537634	0.178495	0.0258065	0.0516129	0.0731183
YNL159C	0.428087	0.731533	21	208	869	0.0346021	0.114187	0.0276817	0.0415225	0.0380623
YAL014C	0.200139	0.342006	48	161	767	0.0509804	0.203922	0.0156863	0.0862745	0.0666667
YCR020W-B	0.193043	0.32988	10	0	236	0.0769231	0.24359	0.0641026	0.0512821	0.115385
YBR243C	-0.583199	-0.996595	32	58	1346	0.046875	0.0870536	0.0334821	0.0111607	0.0290179
YLR181C	0.30538	0.521846	22	131	992	0.1	0.245455	0.0212121	0.0363636	0.109091
YBL056W	0.231017	0.394771	80	367	1406	0.0555556	0.16453	0.0277778	0.0299145	0.0790598
YNL075W	-0.545935	-0.932916	83	73	872	0.062069	0.193103	0.0172414	0.0586207	0.0724138
YPL150W	0.419069	0.716122	422	179	2705	0.0854606	0.176471	0.00887902	0.0299667	0.0610433
YJL012C	-0.116278	-0.198701	31	71	2165	0.0790569	0.184466	0.0152566	0.0332871	0.0721221
YJL065C	-0.0377144	-0.0644479	34	115	503	0.0359281	0.191617	0.0179641	0.0718563	0.0838323
YKR020W	-0.0309855	-0.0529494	17	217	494	0.109756	0.304878	0.00609756	0.0365854	0.158537
YMR202W	-0.155218	-0.265244	25	63	668	0.045045	0.121622	0.0405405	0.027027	0.0495495
YMR004W	0.212954	0.363905	60	148	1535	0.0684932	0.195695	0.0254403	0.037182	0.0900196
YER083C	-0.515983	-0.881733	18	38	857	0.0631579	0.14386	0.0175439	0.045614	0.0350877
YPL176C	-0.039628	-0.067718	31	141	2351	0.0561941	0.168582	0.0344828	0.0408685	0.0715198
YHR172W	-0.0912979	-0.156014	120	356	2471	0.0668287	0.18955	0.0315917	0.0486027	0.0741191
YKL091C	0.41368	0.706913	31	95	932	0.083871	0.190323	0.0258065	0.0225806	0.083871
YDL240W	-0.340606	-0.582042	172	243	3053	0.0855457	0.189774	0.0255654	0.0403147	0.0639135
YFR013W	-0.665257	-1.13682	47	142	2363	0.100381	0.221093	0.0177891	0.0508259	0.0698856
YHR013C	-0.275862	-0.471405	33	49	716	0.0504202	0.184874	0.0420168	0.0420168	0.092437
YOL040C	-0.913002	-1.56018	52	123	428	0.084507	0.161972	0.056338	0.0140845	0.0633803
YGR072W	0.0689708	0.11786	40	123	1163	0.180879	0.294574	0.0129199	0.0310078	0.0826873
YCL035C	-0.0252332	-0.0431195	64	126	332	0.0727273	0.227273	0.0181818	0.0454545	0.109091
YIL023C	0.512899	0.876464	0	63	1040	0.0317919	0.0953757	0.0289017	0.0317919	0.0317919
YLR327C	1.01718	1.73819	269	181	260	0.0930233	0.186047	0.0116279	0.0348837	0.0581395
YBR229C	-0.983842	-1.68123	7	131	2864	0.0597484	0.145702	0.0251572	0.0272537	0.0587002
YMR100W	0.507091	0.866538	229	187	1862	0.0741935	0.179032	0.0193548	0.0306452	0.0741935
YML133C	0.842095	1.43901	409	77	4223	0.0640466	0.168122	0.0211063	0.0305677	0.073508
YOR131C	-0.0980409	-0.167536	59	56	656	0.0825688	0.192661	0.0504587	0.0321101	0.0779817
YLR455W	0.36013	0.615405	233	373	914	0.125	0.253289	0.00328947	0.0328947	0.0953947
YNL247W	-0.330271	-0.564381	-12	143	2303	0.100391	0.217731	0.0156454	0.0482399	0.0691004
YOR054C	0.0419013	0.0716027	141	78	2024	0.0727003	0.164688	0.0252226	0.0296736	0.0623145
YFR028C	0.132508	0.226435	58	55	1655	0.0544465	0.143376	0.0163339	0.0381125	0.0508167
YDR292C	-0.260272	-0.444763	127	79	1865	0.0869565	0.196457	0.0177134	0.0563607	0.0531401
YMR194W	-0.536014	-0.915963	-18	98	765	0.14	0.19	0.03	0	0.05
YMR167W	0.487712	0.833422	11	23	2309	0.0845254	0.182055	0.0104031	0.0312094	0.0663199
YOR249C	0.461666	0.788914	16	54	2057	0.0671533	0.179562	0.0262774	0.0364964	0.0759124
YER117W	-0.651132	-1.11268	20	63	884	0.080292	0.124088	0.0437956	0.0145985	0.0291971
YOR301W	0.313312	0.5354	18	310	1307	0.0367816	0.147126	0.0206897	0.0505747	0.0597701
YKL218C	-0.643493	-1.09963	144	200	980	0.0613497	0.159509	0.0214724	0.0368098	0.0613497
YOR140W	-0.506247	-0.865095	332	258	2300	0.0639687	0.159269	0.0248042	0.0535248	0.0417755
YLL063C	0.729385	1.2464	-31	159	1424	0.0632911	0.149789	0.0253165	0.035865	0.0506329
YOR276W	-0.418188	-0.714618	60	92	485	0.0993789	0.236025	0.00621118	0.0248447	0.111801
YMR309C	-1.10462	-1.88761	56	308	2438	0.0738916	0.206897	0.0135468	0.0517241	0.0812808
YOR089C	0.21416	0.365966	77	194	632	0.0714286	0.214286	0.0142857	0.0380952	0.104762
YMR180C	0.11638	0.198874	77	118	962	0.096875	0.190625	0.025	0.028125	0.065625
YGL163C	0.141055	0.24104	0	132	2696	0.0812918	0.182628	0.0211581	0.0423163	0.05902
YDL056W	0.443126	0.757233	115	75	2501	0.0756303	0.205282	0.0240096	0.0708283	0.0588235
YBL021C	-0.126747	-0.21659	47	170	434	0.0625	0.236111	0.0277778	0.0694444	0.104167
YHR215W	-0.87234	-1.49069	40	66	1403	0.0535332	0.139186	0.0171306	0.0342612	0.0513919
YLL045C	-1.15616	-1.97569	23	113	770	0.144531	0.230469	0.0117188	0.0351562	0.0507812
YLR007W	0.969415	1.65658	7	46	1010	0.047619	0.184524	0.014881	0.0416667	0.0952381
YNL261W	0.858028	1.46623	40	102	1439	0.0647182	0.173278	0.0146138	0.0417537	0.0668058
YMR054W	-0.359497	-0.614324	214	118	2672	0.047191	0.15618	0.0393258	0.041573	0.0674157
YOR126C	-0.141555	-0.241895	31	67	716	0.0798319	0.197479	0.0294118	0.0420168	0.0756303
YJL046W	0.0524359	0.0896047	27	249	1229	0.0880196	0.178484	0.0293399	0.0317848	0.0586797
YKR078W	0.00706487	0.0120727	-9	43	1757	0.0940171	0.218803	0.0153846	0.0478632	0.0769231
YOR191W	-0.166433	-0.284408	86	162	4859	0.0901791	0.22483	0.0197653	0.0543545	0.0802965
YDR272W	-0.105678	-0.180588	57	53	824	0.0912409	0.20073	0.0255474	0.0218978	0.0875912
YML020W	-0.312142	-0.533402	178	145	1994	0.0813253	0.198795	0.0135542	0.0376506	0.0798193
YLR103C	-0.0947602	-0.16193	78	72	1952	0.0507692	0.167692	0.0107692	0.0430769	0.0738462
YOR294W	-1.233	-2.107	42	149	611	0.133005	0.236453	0.0295567	0.0344828	0.0689655
YEL062W	0.452806	0.773774	0	147	1847	0.0666667	0.144715	0.0195122	0.0260163	0.0520325
YPR031W	0.521742	0.891574	26	127	2246	0.0868984	0.205882	0.0187166	0.0441176	0.0748663
YLR038C	-0.0157398	-0.0268968	65	317	251	0.0843373	0.204819	0.0240964	0.0722892	0.0481928
YNL096C	-0.346419	-0.591976	9	194	917	0.105263	0.236842	0.0105263	0.0684211	0.0631579
YDR038C	-0.228873	-0.391108	107	143	3275	0.0577452	0.139322	0.0265811	0.0256645	0.055912
YBR024W	0.943014	1.61146	92	230	905	0.0697674	0.172757	0.00332226	0.0365449	0.0664452
YER171W	-0.211044	-0.360641	149	129	2336	0.0642674	0.190231	0.033419	0.0347044	0.0912596
YDL047W	-0.489889	-0.837142	205	322	935	0.0482315	0.163987	0.0257235	0.0418006	0.073955
YML046W	0.427794	0.731032	105	165	1889	0.0890302	0.190779	0.0158983	0.0397456	0.0620032
YGL124C	0.428461	0.732173	30	124	1934	0.0714286	0.175466	0.0217391	0.0434783	0.060559
YMR276W	-0.557757	-0.953118	38	108	1121	0.0214477	0.128686	0.0589812	0.0723861	0.0348525
YDL160C-A	-0.113139	-0.193337	28	259	242	0.075	0.2125	0.0625	0.05	0.0875
YLR165C	0.909711	1.55455	8	77	764	0.0866142	0.19685	0.011811	0.0472441	0.0629921
YCR069W	-0.693295	-1.18473	147	119	956	0.081761	0.163522	0.0220126	0.0251572	0.0566038
YLR138W	0.024731	0.0422614	154	62	2957	0.057868	0.162437	0.0233503	0.0213198	0.0832487
YKL027W	0.160429	0.274148	57	117	1343	0.0872483	0.192394	0.0111857	0.0447427	0.0604027
YJL173C	-0.152667	-0.260884	31	77	368	0.057377	0.188525	0.0245902	0.0409836	0.0901639
YDR152W	-0.673682	-1.15121	67	111	797	0.0943396	0.320755	0.0264151	0.0603774	0.166038
YKL127W	-0.346435	-0.592002	54	144	1712	0.077193	0.159649	0.00877193	0.022807	0.0596491
YDR309C	-0.00963534	-0.0164653	50	364	1151	0.0809399	0.174935	0.0130548	0.0417755	0.0522193
YLR386W	0.157158	0.268558	22	101	2642	0.0636364	0.168182	0.0227273	0.0409091	0.0636364
YLR371W	-0.064841	-0.110803	198	172	4070	0.0715339	0.159292	0.019174	0.0435103	0.0442478
YLR092W	0.530799	0.907051	0	196	2681	0.0582307	0.128779	0.0111982	0.0235162	0.0470325
YLR423C	0.322663	0.55138	19	223	1253	0.103118	0.251799	0.0143885	0.0623501	0.0863309
YMR072W	-0.278445	-0.475818	22	142	551	0.142077	0.289617	0.010929	0.0710383	0.0765027
YJR033C	-0.393634	-0.672658	28	53	4073	0.0781135	0.170228	0.0169492	0.0442152	0.0478998
YKR056W	-1.01297	-1.73101	-115	64	1919	0.0985915	0.200313	0.0156495	0.0328638	0.0688576
YGL011C	-0.107776	-0.184172	36	127	758	0.0714286	0.174603	0.0238095	0.031746	0.0714286
YIR036C	-0.319107	-0.545303	26	56	791	0.0608365	0.171103	0.0228137	0.0494297	0.0608365
YMR123W	-0.192322	-0.328647	51	125	368	0.0737705	0.163934	0.00819672	0.0327869	0.057377
YGR209C	-0.663524	-1.13386	53	83	314	0.0865385	0.182692	0.0384615	0.0384615	0.0576923
YNL050C	0.797298	1.36246	34	68	903	0.133333	0.333333	0.00740741	0.0666667	0.133333
YLR240W	-0.33397	-0.570701	1	112	2627	0.0754286	0.170286	0.016	0.0331429	0.0617143
YOR039W	0.0096385	0.0164707	141	253	776	0.0736434	0.178295	0.0310078	0.0465116	0.0581395
YDL234C	0.235034	0.401636	137	37	2240	0.0643432	0.19571	0.0241287	0.0576408	0.0737265
YGL080W	0.0744762	0.127268	21	278	392	0.115385	0.215385	0.0230769	0.0461538	0.0538462
YNL136W	0.516785	0.883103	9	116	1277	0.129412	0.331765	0.0188235	0.0329412	0.169412
YKL049C	0.853803	1.45901	39	92	689	0.069869	0.240175	0.0262009	0.069869	0.100437
YJR080C	0.0981477	0.167719	23	143	1184	0.0761421	0.159898	0.0101523	0.0431472	0.0406091
YNR038W	-0.639857	-1.09341	14	142	1889	0.0715421	0.18283	0.0143084	0.0461049	0.0651828
YGL140C	-0.386031	-0.659665	187	238	3659	0.0615258	0.147662	0.0254307	0.0287121	0.0574241
YCL029C	-0.548956	-0.938078	60	261	1322	0.075	0.275	0.0272727	0.1	0.1
YFL038C	-0.230413	-0.393739	24	118	620	0.0873786	0.18932	0.0242718	0.0436893	0.0582524
YJR131W	-0.581563	-0.9938	16	221	1649	0.0510018	0.145719	0.0291439	0.0255009	0.0692168
YNR012W	-0.253269	-0.432796	100	92	1505	0.0678643	0.137725	0.0239521	0.0259481	0.0439122
YNL110C	-0.924739	-1.58023	80	120	662	0.172727	0.340909	0.0227273	0.0409091	0.127273
YDR367W	0.166929	0.285255	80	61	766	0.0588235	0.135747	0.0180995	0.040724	0.0361991
YIL053W	-1.15393	-1.97188	28	158	752	0.104	0.192	0.008	0.012	0.076
YPL059W	-0.0744325	-0.127193	54	172	452	0.06	0.206667	0.0266667	0.0266667	0.12
YGL253W	-0.445074	-0.76056	47	192	1460	0.0720165	0.183128	0.026749	0.0452675	0.0658436
YAR002C-A	-0.252818	-0.432026	16	76	659	0.086758	0.205479	0.0182648	0.0639269	0.0547945
YOR337W	-0.852863	-1.45741	132	272	2279	0.0632411	0.171278	0.0118577	0.0474308	0.0606061
YMR010W	-0.476256	-0.813845	209	126	1217	0.0617284	0.140741	0.017284	0.0469136	0.0320988
YOR097C	0.237309	0.405523	36	103	527	0.0857143	0.137143	0.0342857	0.00571429	0.0457143
YHR118C	0.00784468	0.0134053	13	54	1307	0.091954	0.216092	0.0298851	0.0413793	0.0827586
YGL075C	0.586514	1.00226	195	354	1163	0.0775194	0.204134	0.00516796	0.0516796	0.0749354
YOL023W	0.192667	0.329238	8	171	2030	0.100592	0.214497	0.0118343	0.035503	0.0784024
YPL253C	0.442399	0.755989	41	93	1943	0.106646	0.258114	0.0231839	0.064915	0.0865533
YER154W	-0.0496027	-0.0847632	4	65	1208	0.0597015	0.149254	0.0273632	0.0597015	0.0298507
YEL036C	-0.487736	-0.833463	145	84	1502	0.056	0.198	0.026	0.076	0.066
YBR260C	-0.206859	-0.353489	37	102	2000	0.0885886	0.190691	0.03003	0.042042	0.0600601
YPL124W	0.701054	1.19799	31	68	761	0.0671937	0.16996	0.0197628	0.0316206	0.0711462
YAL042W	-0.678705	-1.1598	42	91	1247	0.0506024	0.144578	0.0216867	0.0457831	0.0481928
YAL035W	-0.755718	-1.2914	26	120	3008	0.121756	0.294411	0.0169661	0.0499002	0.122754
YBR235W	-0.841484	-1.43796	81	97	3362	0.05	0.127679	0.0241071	0.0428571	0.0348214
YDR001C	-0.119019	-0.203385	69	74	2255	0.0665779	0.167776	0.0226365	0.0346205	0.0665779
YIL162W	-0.358206	-0.612117	-50	220	1598	0.0488722	0.140977	0.0206767	0.0357143	0.056391
YBR195C	0.161904	0.276669	-7	124	1268	0.0521327	0.137441	0.021327	0.0331754	0.0521327
YIL039W	-0.174007	-0.297351	60	99	1421	0.0549683	0.156448	0.0190275	0.038055	0.0634249
YGR122W	0.160316	0.273954	143	371	1208	0.0771144	0.176617	0.0199005	0.0472637	0.0522388
YPL092W	0.761637	1.30152	144	99	1376	0.0458515	0.104803	0.0458515	0.0196507	0.0393013
YMR315W	-0.736988	-1.2594	102	111	1049	0.0945559	0.186246	0.00286533	0.0315186	0.0601719
YPL029W	0.610175	1.04269	46	57	2213	0.0922659	0.176391	0.027137	0.0284939	0.0556309
YDR384C	-1.54936	-2.64761	85	161	827	0.0181818	0.0654545	0.0290909	0.0218182	0.0254545
YML007W	0.0305666	0.0522335	149	192	1952	0.0753846	0.190769	0.02	0.0492308	0.0661538
YER063W	-0.238741	-0.40797	61	146	656	0.105505	0.284404	0.00458716	0.059633	0.119266
YDR481C	-0.657284	-1.12319	33	110	1700	0.04947	0.14841	0.0123675	0.0353357	0.0636042
YER014W	0.357339	0.610636	31	111	1619	0.0890538	0.159555	0.025974	0.0296846	0.0408163
YPR041W	-0.578974	-0.989375	91	154	1217	0.091358	0.214815	0.0148148	0.0271605	0.0962963
YKL006C-A	0.444912	0.760283	42	69	434	0.0515464	0.113402	0.0412371	0.0309278	0.0309278
YBR058C	-0.443791	-0.758369	24	156	2345	0.0704225	0.189501	0.0192061	0.0473752	0.0717029
YLR024C	-0.607525	-1.03816	184	25	5618	0.0667735	0.159722	0.025641	0.0272436	0.0657051
YLR071C	-0.234489	-0.400704	33	140	3248	0.0693161	0.175601	0.0304991	0.0489834	0.0573013
YHR092C	-0.415063	-0.709277	75	127	1730	0.0503472	0.123264	0.0347222	0.0243056	0.0486111
YDL199C	0.885661	1.51345	0	121	2063	0.0436681	0.114993	0.0203785	0.0451237	0.0262009
YHL007C	-0.491622	-0.840104	137	141	2819	0.085197	0.177849	0.0244941	0.0319489	0.0607029
YDL064W	-0.0956139	-0.163389	40	100	583	0.10828	0.22293	0.0127389	0.0573248	0.0573248
YDL031W	-0.616028	-1.05269	53	88	2987	0.109548	0.229146	0.0231156	0.0432161	0.0763819
YDR046C	-0.211675	-0.36172	90	91	1814	0.0463576	0.115894	0.0347682	0.0215232	0.0480132
YOR253W	-0.0362527	-0.0619502	19	112	530	0.102273	0.198864	0.0170455	0.0454545	0.0511364
YOR202W	-0.619086	-1.05792	23	166	662	0.0545455	0.168182	0.0181818	0.0318182	0.0818182
YGL245W	-0.555694	-0.949592	15	60	2126	0.101695	0.186441	0.0225989	0.0225989	0.0621469
YGR006W	0.947077	1.6184	5	0	755	0.0717131	0.207171	0.0159363	0.0557769	0.0796813
YGR079W	-1.51064	-2.58144	-104	91	1112	0.0675676	0.148649	0.0135135	0.0243243	0.0567568
YDL119C	0.462458	0.790267	0	239	923	0.0618893	0.123779	0.0260586	0.0228013	0.0390879
YKL151C	-0.17908	-0.30602	66	105	1013	0.0860534	0.178042	0.0385757	0.0267062	0.0652819
YGL198W	-0.130665	-0.223286	7	49	707	0.0297872	0.0851064	0.0255319	0.0297872	0.0255319
YKL104C	-0.447971	-0.765511	202	248	2153	0.0627615	0.174338	0.0153417	0.0376569	0.0739191
YBL091C-A	0.0120742	0.0206329	13	6	615	0.0914286	0.188571	0.0114286	0.0342857	0.0628571
YLR361C-A	-0.0318721	-0.0544643	23	169	296	0.0918367	0.255102	0.0204082	0.0510204	0.112245
YIL019W	-0.606747	-1.03683	20	110	1040	0.115607	0.251445	0.0202312	0.0462428	0.0895954
YML069W	-0.214633	-0.366773	40	77	1658	0.0688406	0.222826	0.0144928	0.0543478	0.0996377
YKR019C	0.228899	0.391152	82	138	1847	0.0796748	0.173984	0.0162602	0.0471545	0.0471545
YGR279C	-0.0482585	-0.0824661	95	239	1160	0.0466321	0.134715	0.00518135	0.0440415	0.0440415
YLL015W	-0.15346	-0.262238	119	37	4679	0.0615779	0.150738	0.025016	0.0288647	0.0602951
YDR173C	0.549774	0.939476	45	117	1067	0.0788732	0.183099	0.0253521	0.0253521	0.0788732
YBR208C	-1.97806	-3.38019	0	131	5507	0.0637602	0.165668	0.0141689	0.0326975	0.0692098
YCL057W	-0.489538	-0.836543	-14	129	2138	0.0842697	0.18118	0.0224719	0.0351124	0.0617978
YBR072W	0.293513	0.501566	74	166	644	0.0934579	0.172897	0.0046729	0.0233645	0.0560748
YBR005W	0.916756	1.56659	35	184	641	0.0234742	0.14554	0.00938967	0.056338	0.0657277
YDL173W	0.0788771	0.134788	49	126	887	0.101695	0.172881	0.0169492	0.0237288	0.0474576
YJR047C	-0.0511212	-0.0873581	50	106	473	0.0828025	0.184713	0.0509554	0.0191083	0.0828025
YMR006C	-0.691667	-1.18195	58	104	2120	0.0339943	0.0892351	0.01983	0.01983	0.0354108
YKL145W-A	-0.706881	-1.20795	0	0	92	0	0.0666667	0.0666667	0.0333333	0.0333333
YAL016W	0.0567687	0.0970086	81	89	1907	0.0551181	0.159055	0.0141732	0.0425197	0.0614173
YHR011W	0.515057	0.880151	102	90	1340	0.0941704	0.217489	0.0224215	0.0493274	0.073991
YPL152W	-0.0210051	-0.0358945	80	94	1076	0.0782123	0.167598	0.0335196	0.0195531	0.0698324
YLR183C	0.192875	0.329592	34	154	1469	0.0899796	0.188139	0.0224949	0.0408998	0.0572597
YNL077W	0.0269495	0.0460524	148	43	1586	0.0795455	0.1875	0.0151515	0.0492424	0.0587121
YBR109C	-0.331911	-0.567183	39	195	443	0.0544218	0.217687	0.0340136	0.0408163	0.122449
YBR172C	-1.17568	-2.00906	111	138	2222	0.0986486	0.22027	0.0202703	0.0540541	0.0675676
YDR346C	0.177713	0.303683	157	276	1445	0.0686071	0.224532	0.018711	0.022869	0.133056
YJL010C	-0.643561	-1.09974	51	79	2000	0.0960961	0.231231	0.0255255	0.042042	0.0930931
YOL077W-A	-0.15522	-0.265246	34	101	206	0.147059	0.235294	0.0294118	0.0294118	0.0588235
YBR236C	0.0653472	0.111668	38	116	1310	0.0802752	0.213303	0.0206422	0.043578	0.0894495
YIL070C	-0.122273	-0.208945	62	106	800	0.0488722	0.199248	0.018797	0.0300752	0.120301
YJL225C	0.764665	1.30669	415	76	5664	0.0568828	0.156428	0.019909	0.0301479	0.069397
YKL064W	-0.14854	-0.253831	200	163	2909	0.0670795	0.163055	0.0247678	0.0350877	0.0608875
YLR265C	-0.0648192	-0.110766	3	162	1028	0.0935673	0.22807	0.0204678	0.0701754	0.0643275
YKR022C	-0.133512	-0.22815	56	131	968	0.111801	0.251553	0.0279503	0.0372671	0.102484
YLR287C	-0.616366	-1.05327	70	228	1067	0.109859	0.23662	0.0112676	0.0366197	0.0901408
YOR070C	0.0217437	0.0371565	174	66	1913	0.0533752	0.167975	0.0282575	0.0612245	0.0533752
YOL093W	-0.124477	-0.212711	26	124	881	0.116041	0.249147	0.0273038	0.0341297	0.0989761
YOL042W	0.685638	1.17165	50	268	1091	0.0826446	0.15978	0.0247934	0.0358127	0.0413223
YBR189W	-0.90248	-1.54219	38	70	1000	0.0871795	0.2	0.0102564	0.025641	0.0871795
YCL037C	-1.41661	-2.42076	67	87	1304	0.0806452	0.230415	0.016129	0.0737327	0.0760369
YML131W	-0.315496	-0.539132	34	189	1097	0.0986301	0.183562	0.00821918	0.030137	0.0547945
YNL245C	-0.117891	-0.201457	19	0	539	0.167598	0.290503	0.027933	0.0502793	0.0726257
YNR024W	0.106503	0.181996	16	121	560	0.177419	0.268817	0.0215054	0.016129	0.0752688
YOL108C	0.955068	1.63206	4	215	455	0.112583	0.284768	0.00662252	0.0662252	0.10596
YPL043W	-1.77222	-3.02845	57	113	2057	0.128467	0.246715	0.0233577	0.0233577	0.0948905
YKL002W	-0.0179701	-0.0307081	77	76	766	0.0775862	0.262931	0.0474138	0.0905172	0.0948276
YDR328C	-0.245126	-0.418882	38	202	584	0.0515464	0.180412	0.0257732	0.0154639	0.113402
YIR009W	0.627002	1.07145	63	0	335	0.0990991	0.234234	0.036036	0.0630631	0.0720721
YBR154C	-0.516227	-0.88215	91	96	647	0.0790698	0.213953	0.0418605	0.0418605	0.0930233
YLR001C	0.313792	0.536221	31	56	2588	0.0580046	0.150812	0.00696056	0.0417633	0.0510441
YKR101W	0.781215	1.33497	10	227	1964	0.102446	0.215596	0.0229358	0.0412844	0.0718654
YER148W	-0.147019	-0.251232	189	189	722	0.0916667	0.204167	0.0208333	0.0333333	0.0791667
YHL015W	-0.778733	-1.33073	30	294	365	0.115702	0.305785	0.0165289	0.0909091	0.0991736
YOR303W	0.0920198	0.157247	230	75	1235	0.0559611	0.155718	0.0121655	0.0510949	0.0486618
YIL087C	-0.377287	-0.644723	12	101	473	0.044586	0.0828025	0.0254777	0.0254777	0.0127389
YMR192W	-0.516004	-0.881769	89	83	2162	0.0875	0.219444	0.0291667	0.0347222	0.0972222
YMR229C	-1.3181	-2.25243	53	106	5189	0.104685	0.21284	0.00694043	0.0248699	0.0832851
YLL038C	0.870559	1.48765	50	0	743	0.0769231	0.210526	0.0242915	0.0566802	0.0769231
YOR056C	-0.395402	-0.675678	77	59	1379	0.0958606	0.224401	0.0108932	0.043573	0.0849673
YOR270C	-0.407016	-0.695525	171	127	2522	0.0535714	0.15	0.0380952	0.0333333	0.0630952
YOL068C	0.395115	0.67519	-61	214	1511	0.0954274	0.180915	0.027833	0.0357853	0.0497018
YBR201W	0.766031	1.30903	136	124	635	0.0473934	0.0900474	0.042654	0.014218	0.028436
YLL043W	-0.161033	-0.27518	73	166	2009	0.0433483	0.122571	0.0328849	0.0373692	0.0418535
YDR415C	-0.0345092	-0.0589708	44	90	1124	0.0588235	0.15508	0.0240642	0.0240642	0.0721925
YGL161C	0.0363594	0.0621324	109	151	932	0.0354839	0.116129	0.0225806	0.0419355	0.0387097
YOL133W	0.0761375	0.130107	34	286	365	0.0661157	0.181818	0.0330579	0.0495868	0.0661157
YNL263C	-0.504436	-0.862001	143	100	944	0.044586	0.124204	0.0350318	0.0636943	0.0159236
YDR128W	-0.163146	-0.278791	34	130	3446	0.0635889	0.156794	0.0130662	0.0304878	0.0627178
YOR193W	1.0396	1.77651	56	114	1130	0.103723	0.194149	0.0132979	0.0319149	0.0585106
YER028C	0.750719	1.28286	29	56	1184	0.0532995	0.119289	0.0152284	0.035533	0.0304569
YMR052W	-0.183979	-0.31439	20	111	614	0.117647	0.279412	0.00490196	0.0637255	0.0980392
YMR203W	-0.36648	-0.626256	65	220	1163	0.0490956	0.162791	0.0155039	0.0723514	0.0413437
YKR076W	-0.273519	-0.4674	295	40	1112	0.0756757	0.17027	0.00810811	0.0324324	0.0621622
YDR225W	0.379672	0.6488	72	159	398	0.0833333	0.166667	0.00757576	0.0454545	0.0378788
YDR270W	0.457301	0.781456	74	315	3014	0.059761	0.143426	0.0258964	0.0219124	0.061753
YOR181W	-0.0151188	-0.0258357	65	130	1901	0.0379147	0.137441	0.014218	0.0647709	0.0347551
YGR230W	1.05317	1.7997	-138	166	413	0.131387	0.218978	0.0145985	0.0656934	0.0218978
YPR062W	-0.00520354	-0.00889202	7	115	476	0.0822785	0.196203	0.0443038	0.0316456	0.0822785
YDR528W	-0.180699	-0.308785	307	123	1271	0.0803783	0.186761	0.0189125	0.0401891	0.0661939
YER173W	1.21268	2.07228	0	173	1979	0.0743551	0.183612	0.0242792	0.0364188	0.0728376
YBR026C	-0.362685	-0.61977	21	116	1142	0.0973684	0.184211	0.0157895	0.0368421	0.05
YBR030W	-0.503837	-0.860977	271	169	1658	0.0706522	0.201087	0.0163043	0.0235507	0.106884
YBR091C	0.206894	0.353549	41	94	329	0.0642202	0.192661	0.0275229	0.0550459	0.0733945
YNL094W	-0.482653	-0.824778	275	51	1763	0.0528109	0.139693	0.0289608	0.0391823	0.0477002
YGR047C	0.193193	0.330137	13	108	3077	0.0731707	0.212683	0.0204878	0.04	0.0995122
YPL227C	0.351274	0.600271	125	18	1004	0.0748503	0.161677	0.0239521	0.0239521	0.0628743
YDL010W	0.435101	0.743518	33	287	695	0.0865801	0.220779	0.021645	0.04329	0.0909091
YML019W	0.140114	0.239433	38	261	998	0.060241	0.13253	0.0301205	0.0421687	0.0301205
YDL045C	0.687931	1.17556	136	127	920	0.0424837	0.163399	0.0163399	0.0457516	0.0751634
YLR163C	-0.00449897	-0.00768803	25	144	1388	0.0627706	0.162338	0.0151515	0.034632	0.0649351
YLR178C	0.202025	0.345228	30	54	659	0.086758	0.191781	0.0228311	0.0502283	0.0547945
YBL079W	-0.255202	-0.4361	53	85	4508	0.0652463	0.167111	0.0186418	0.0399467	0.0619174
YNL056W	0.227488	0.388741	43	179	593	0.0659898	0.172589	0.0304569	0.035533	0.071066
YOR038C	-0.534044	-0.912597	51	99	2627	0.0777143	0.163429	0.0205714	0.0365714	0.0491429
YFL001W	-0.0995602	-0.170133	53	32	1328	0.0995475	0.192308	0.0248869	0.0294118	0.0633484
YKL025C	-0.411904	-0.703879	34	60	2039	0.0618557	0.125184	0.0235641	0.0279823	0.0353461
YKL125W	0.115786	0.197859	123	159	1883	0.0606061	0.186603	0.0255183	0.046252	0.0797448
YKL170W	0.174391	0.298006	73	136	416	0.108696	0.152174	0.0289855	0.0289855	0.0144928
YLR384C	-1.10346	-1.88564	-15	69	4049	0.0644922	0.18977	0.0192735	0.0378058	0.0874722
YPL060W	0.505389	0.863629	55	60	1241	0.0774818	0.162228	0.0363196	0.0266344	0.0581114
YML099C	0.639167	1.09223	-43	140	2642	0.0727273	0.171591	0.0215909	0.0329545	0.0659091
YLR421C	-0.0862301	-0.147354	37	229	470	0.0705128	0.237179	0.0320513	0.0320513	0.134615
YLR090W	0.376935	0.644122	18	98	1379	0.0958606	0.185185	0.0087146	0.0217865	0.0675381
YJR064W	-0.669162	-1.14349	36	41	1688	0.088968	0.202847	0.0284698	0.0498221	0.0640569
YML022W	-0.695593	-1.18866	69	132	563	0.0748663	0.197861	0.0106952	0.0320856	0.0909091
YMR029C	0.395898	0.676527	29	107	1571	0.0917782	0.214149	0.0114723	0.0363289	0.0860421
YMR121C	-0.936349	-1.60007	35	52	614	0.107843	0.196078	0.00490196	0.0441176	0.0441176
YGL017W	0.697203	1.19141	27	151	1511	0.0755467	0.182903	0.0337972	0.0238569	0.083499
YDL150W	-0.553358	-0.9456	111	74	1268	0.123223	0.267773	0.0189573	0.0308057	0.113744
YNL038W	0.419255	0.716439	12	113	763	0.0786026	0.179039	0.0174672	0.0436681	0.0567686
YHR001W-A	0.289273	0.494321	66	212	296	0.0649351	0.116883	0.038961	0.012987	0.038961
YLR246W	1.56815	2.67972	1	70	1079	0.0529248	0.114206	0.0194986	0.0222841	0.0389972
YJR119C	0.185701	0.317333	99	39	2186	0.0741758	0.160714	0.0164835	0.032967	0.0535714
YLR359W	-0.353055	-0.603314	68	128	1448	0.0560166	0.170124	0.0228216	0.0373444	0.0767635
YLR199C	-0.177477	-0.30328	47	290	916	0.0615942	0.173913	0.0253623	0.0471014	0.0652174
YIL142W	-0.435561	-0.744304	37	50	1583	0.0796964	0.185958	0.0189753	0.0360531	0.0702087
YGL082W	0.428096	0.731549	90	191	1145	0.0551181	0.2021	0.0183727	0.0761155	0.0708661
YNL138W	-0.412291	-0.704541	26	192	1580	0.0874525	0.197719	0.013308	0.0418251	0.0684411
YDL236W	-0.216783	-0.370448	37	182	938	0.0769231	0.163462	0.0192308	0.0384615	0.0480769
YGL142C	-0.171355	-0.292819	37	58	1850	0.0568182	0.12987	0.0162338	0.0211039	0.0519481
YGR179C	0.761403	1.30112	42	74	1220	0.100985	0.263547	0.0295567	0.0418719	0.12069
YGR102C	0.402713	0.688173	6	174	551	0.114754	0.240437	0.0163934	0.0382514	0.0874317
YBR139W	-0.0729116	-0.124594	5	33	1526	0.0472441	0.13189	0.023622	0.0314961	0.0531496
YHR188C	-1.22444	-2.09238	15	120	1832	0.0442623	0.129508	0.0278689	0.0344262	0.0508197
YNL116W	0.296319	0.506362	48	163	1568	0.0363985	0.14751	0.0229885	0.0574713	0.0536398
YDR361C	-0.525085	-0.897287	34	251	851	0.0918728	0.219081	0.0176678	0.0212014	0.106007
YDL042C	-0.461875	-0.78927	60	114	1688	0.0871886	0.163701	0.0231317	0.0302491	0.0462633
YGL255W	-0.613554	-1.04847	45	99	1130	0.0319149	0.0904255	0.018617	0.0212766	0.037234
YFR007W	0.441255	0.754034	-213	97	1061	0.0736544	0.164306	0.0113314	0.0368272	0.0538244
YLR333C	0.0695873	0.118914	71	108	326	0.166667	0.259259	0.0185185	0.0462963	0.0462963
YHR103W	-1.52032e-05	-2.59798e-05	175	176	2558	0.0774648	0.18662	0.0258216	0.0446009	0.064554
YHL030W	-0.668929	-1.14309	56	53	5606	0.0679872	0.175054	0.0198073	0.0455032	0.0615632
YGL077C	-0.271348	-0.463691	122	79	1691	0.0426288	0.0994671	0.026643	0.0159858	0.0408526
YPL204W	-0.131029	-0.223907	186	134	1484	0.0668016	0.208502	0.0263158	0.0870445	0.0546559
YIL009C-A	0.911431	1.55749	12	41	546	0.0552486	0.138122	0.0220994	0.038674	0.0441989
YBR302C	-0.0101065	-0.0172704	7	57	1139	0.0844327	0.192612	0.0290237	0.0316623	0.0765172
YOR091W	-0.753471	-1.28756	62	64	1037	0.15942	0.281159	0.026087	0.0376812	0.084058
YGR026W	-0.114421	-0.195528	140	185	836	0.115108	0.183453	0.0395683	0.0251799	0.0431655
YAL040C	-0.604334	-1.03271	324	177	1742	0.0586207	0.127586	0.0206897	0.0413793	0.0275862
YDR288W	0.662203	1.1316	46	159	911	0.0759076	0.191419	0.0231023	0.029703	0.0858086
YGL208W	0.305421	0.521915	48	138	1247	0.0650602	0.187952	0.0240964	0.0578313	0.0650602
YNL284C	0.387369	0.661952	-47	76	968	0.121118	0.21118	0.0217391	0.0403727	0.0496894
YIL164C	1.80727	3.08833	289	0	599	0.0854271	0.180905	0.0301508	0.0201005	0.0753769
YOL143C	-0.221056	-0.377749	40	73	509	0.0650888	0.159763	0.0473373	0.0236686	0.0710059
YBR237W	0.286817	0.490124	44	93	2549	0.11543	0.254417	0.0200236	0.041225	0.0977621
YBR197C	0.616629	1.05372	23	0	653	0.0875576	0.193548	0.0276498	0.0552995	0.0506912
YHR147C	-0.093541	-0.159847	35	130	644	0.0981308	0.200935	0.0186916	0.0514019	0.0514019
YGR124W	-0.861471	-1.47212	29	112	1718	0.0664336	0.157343	0.0244755	0.027972	0.0629371
YPL126W	-1.37305	-2.34632	57	110	2690	0.0669643	0.159598	0.015625	0.0502232	0.0424107
YOR251C	-0.524904	-0.896977	25	95	914	0.0822368	0.161184	0.0164474	0.0164474	0.0625
YPR181C	-0.921649	-1.57495	69	215	2306	0.0403646	0.134115	0.0208333	0.0481771	0.0455729
YCL008C	0.144368	0.246702	4	132	1157	0.0311688	0.142857	0.0337662	0.0675325	0.0441558
YML005W	-0.0590899	-0.100975	-15	50	1388	0.0692641	0.158009	0.0108225	0.030303	0.0584416
YNL215W	0.33665	0.575281	92	29	962	0.090625	0.26875	0.0125	0.021875	0.15625
YCR075W-A	0.220694	0.37713	-6	92	227	0.0533333	0.186667	0.0133333	0.0666667	0.0666667
YDL059C	0.873997	1.49352	113	265	716	0.092437	0.189076	0.00840336	0.0336134	0.0630252
YOR204W	-0.775209	-1.32471	19	314	1814	0.0380795	0.11755	0.0182119	0.031457	0.0480132
YEL012W	0.305533	0.522108	95	109	779	0.0642202	0.174312	0.0321101	0.0321101	0.0779817
YBL040C	-0.220908	-0.377496	32	100	756	0.0684932	0.114155	0.0319635	0.0228311	0.0228311
YPR043W	-0.282152	-0.482153	13	73	681	0.119565	0.184783	0.0217391	0.0326087	0.0326087
YDR382W	-0.543601	-0.928929	81	145	332	0.0636364	0.227273	0.0181818	0.0181818	0.145455
YDR483W	-0.456371	-0.779865	26	128	1328	0.081448	0.196833	0.0158371	0.0294118	0.0859729
YER061C	0.550332	0.940431	40	62	1328	0.0542986	0.115385	0.0180995	0.0180995	0.0429864
YLR022C	-0.0270926	-0.046297	1	62	752	0.12	0.244	0.036	0.056	0.068
YER183C	-0.0690652	-0.118022	1	92	635	0.0616114	0.175355	0.0379147	0.0521327	0.0616114
YHR090C	0.214267	0.366149	8	249	848	0.124113	0.283688	0.0141844	0.0425532	0.117021
YOL021C	-0.620932	-1.06107	53	98	3005	0.0619381	0.152847	0.021978	0.031968	0.0589411
YHR030C	0.26931	0.460209	27	67	1454	0.053719	0.216942	0.0247934	0.0950413	0.0681818
YDR143C	-0.315605	-0.539319	146	194	1832	0.0229508	0.132787	0.00491803	0.0508197	0.0590164
YIL011W	-0.927031	-1.58415	32	128	809	0.0297398	0.115242	0.0334572	0.0297398	0.0557621
YEL034W	-0.888435	-1.5182	61	218	473	0.0828025	0.178344	0.0509554	0.0191083	0.0764331
YNR050C	-1.11786	-1.91024	39	72	1340	0.0762332	0.14574	0.0201794	0.0134529	0.0560538
YKL208W	0.819578	1.40053	9	72	815	0.0774908	0.169742	0.0221402	0.0369004	0.0553506
YGR004W	0.696141	1.18959	63	242	1388	0.0541126	0.121212	0.0238095	0.017316	0.0497835
YML110C	-0.405704	-0.693284	27	283	923	0.0781759	0.175896	0.0325733	0.0325733	0.0651466
YGL048C	-0.352188	-0.601833	22	96	1217	0.0888889	0.207407	0.0345679	0.0320988	0.0864198
YGL243W	0.663329	1.13352	0	46	1202	0.08	0.18	0.015	0.03	0.07
YKL106W	-0.599594	-1.02461	117	121	1355	0.075388	0.168514	0.0221729	0.0532151	0.0399113
YPR029C	-0.392502	-0.670723	37	201	2498	0.0805288	0.175481	0.00961538	0.0348558	0.0600962
YJL034W	-0.556995	-0.951816	38	196	2048	0.0879765	0.199413	0.0131965	0.0307918	0.0806452
YFL048C	-0.545605	-0.932352	33	111	1337	0.0876404	0.202247	0.0269663	0.0606742	0.0539326
YLR117C	0.307546	0.525547	0	124	2063	0.0873362	0.247453	0.0174672	0.0524017	0.107715
YOR176W	-0.43062	-0.735861	111	132	1181	0.0839695	0.195929	0.0229008	0.0534351	0.0585242
YOR109W	-0.524963	-0.897078	129	221	3323	0.0749774	0.175248	0.0153568	0.0397471	0.0605239
YBL089W	-0.00389484	-0.00665566	64	308	1379	0.0326797	0.0893246	0.0261438	0.0283224	0.0283224
YDL084W	-0.697733	-1.19231	116	87	1340	0.0695067	0.206278	0.0134529	0.044843	0.0919283
YCL055W	0.23541	0.402279	6	83	1007	0.0716418	0.179104	0.0208955	0.0537313	0.0537313
YGL116W	0.483188	0.825692	141	98	1832	0.0639344	0.14918	0.0180328	0.0393443	0.0459016
YBL054W	-1.14478	-1.95626	111	145	1577	0.08	0.171429	0.0171429	0.032381	0.0590476
YCR024C	0.0132792	0.022692	0	121	1478	0.0691057	0.182927	0.0162602	0.046748	0.0670732
YMR102C	0.269287	0.46017	157	119	2504	0.0695444	0.161871	0.0191847	0.0311751	0.0611511
YCR071C	-0.036193	-0.0618482	45	79	440	0.116438	0.205479	0.0205479	0.0342466	0.0547945
YDR175C	-0.208244	-0.355855	55	116	959	0.0877743	0.206897	0.0188088	0.0376176	0.0815047
YOR189W	0.22278	0.380696	27	223	350	0.103448	0.267241	0.00862069	0.0431034	0.12069
YOR154W	0.0516453	0.0882536	50	169	1763	0.076661	0.228279	0.0153322	0.0459966	0.105622
YBR070C	-0.074254	-0.126888	53	43	713	0.0801688	0.151899	0.021097	0.0295359	0.0421941
YOR280C	-0.0318815	-0.0544804	21	102	800	0.0827068	0.210526	0.0150376	0.0601504	0.0676692
YNL315C	0.222137	0.379597	-11	105	956	0.091195	0.238994	0.0345912	0.072327	0.0754717
YPR174C	0.266365	0.455176	33	94	665	0.0859729	0.239819	0.0135747	0.0859729	0.0678733
YJR045C	-0.799466	-1.36616	139	219	1964	0.0779817	0.198777	0.0137615	0.0412844	0.0795107
YMR008C	-0.350101	-0.598268	184	338	1994	0.0331325	0.0903614	0.0150602	0.0240964	0.0331325
YDR349C	-0.433723	-0.741164	82	169	1790	0.0302013	0.0939597	0.0184564	0.0285235	0.0352349
YDL171C	-0.685582	-1.17155	256	130	6437	0.0708625	0.165035	0.0205128	0.0298368	0.0643357
YKL062W	0.169621	0.289855	105	327	1892	0.0619048	0.142857	0.0253968	0.0396825	0.0412698
YJR010W	0.572184	0.977772	203	354	1535	0.0430528	0.150685	0.00978474	0.0450098	0.0626223
YJL218W	0.581271	0.9933	17	152	590	0.0612245	0.127551	0.0102041	0.0102041	0.0561224
YIL126W	-0.0274771	-0.046954	60	139	4079	0.0949227	0.243561	0.01766	0.049301	0.0993377
YDR093W	-0.844855	-1.44372	262	60	4838	0.0614144	0.158809	0.0186104	0.0316377	0.0657568
YMR282C	0.170907	0.292053	47	86	1742	0.0931034	0.17069	0.0206897	0.0327586	0.0448276
YIL109C	-0.886031	-1.51409	87	110	2780	0.0367171	0.143629	0.0399568	0.062635	0.0442765
YFL022C	-0.881073	-1.50561	59	102	1511	0.0815109	0.206759	0.027833	0.0497018	0.0755467
YPL109C	-0.327834	-0.560217	77	9	2125	0.0745814	0.173516	0.0228311	0.0380518	0.0608828
YJL156C	0.355873	0.60813	56	162	2099	0.0686695	0.16166	0.0228898	0.0343348	0.0586552
YNL071W	-0.417822	-0.713992	31	155	1448	0.0809129	0.188797	0.0207469	0.0373444	0.0705394
YMR088C	-0.324549	-0.554602	140	62	1688	0.0427046	0.108541	0.0177936	0.0284698	0.0373665
YGR211W	-1.16007	-1.98237	102	199	1460	0.0679012	0.23251	0.0246914	0.0596708	0.104938
YKL139W	-0.167021	-0.285412	183	51	1586	0.0871212	0.185606	0.0227273	0.0454545	0.0530303
YJL069C	-1.23169	-2.10477	41	89	1784	0.0572391	0.16835	0.0151515	0.0454545	0.0656566
YJL016W	0.192833	0.329521	274	141	1685	0.0659537	0.14082	0.0338681	0.0285205	0.0463458
YLR285W	-0.0851046	-0.14543	34	194	785	0.0689655	0.183908	0.0191571	0.0229885	0.091954
YLR267W	1.08761	1.85856	0	0	1712	0.0701754	0.164912	0.0157895	0.0403509	0.054386
YDL219W	0.195586	0.334225	26	270	523	0.126667	0.24	0.04	0.0333333	0.08
YCR086W	-0.51537	-0.880685	44	53	572	0.105263	0.268421	0.0105263	0.0789474	0.0842105
YPL172C	0.297763	0.508829	103	139	1388	0.0584416	0.114719	0.0324675	0.0324675	0.0238095
YKR024C	-1.04454	-1.78495	27	77	2228	0.0916442	0.181941	0.0242588	0.0336927	0.0566038
YBR156C	0.657329	1.12327	37	177	2096	0.123209	0.222063	0.017192	0.0358166	0.0630372
YOR076C	0.650663	1.11188	37	77	2243	0.0977242	0.198126	0.0107095	0.0348059	0.0655957
YDR405W	-0.0054147	-0.00925285	53	141	791	0.0912548	0.205323	0.026616	0.0342205	0.0798479
YCL031C	0.0863903	0.147627	51	119	893	0.117845	0.225589	0.023569	0.037037	0.0707071
YIL027C	0.154585	0.264161	58	91	425	0.0921986	0.170213	0.0212766	0.0212766	0.0567376
YLR459W	-0.379029	-0.6477	15	57	1184	0.0304569	0.0786802	0.0126904	0.0304569	0.0177665
YNR026C	0.277118	0.473551	59	334	1415	0.0870488	0.150743	0.014862	0.0169851	0.0467091
YHL044W	0.746224	1.27518	27	248	707	0.0553191	0.106383	0.0255319	0.012766	0.0382979
YNL297C	-0.157374	-0.268927	39	74	4910	0.0709046	0.170538	0.0158924	0.0317848	0.0678484
YBR170C	0.248704	0.424995	73	130	1742	0.0689655	0.196552	0.0275862	0.0465517	0.0810345
YGR149W	0.864441	1.47719	404	187	1298	0.0648148	0.134259	0.0185185	0.0277778	0.0416667
YKL193C	0.270314	0.461924	42	110	1016	0.100592	0.215976	0.00591716	0.0236686	0.091716
YLR310C	-0.241019	-0.411864	150	243	4769	0.0723726	0.159849	0.0195091	0.0283197	0.0591567
YNR008W	-0.127617	-0.218078	85	245	1985	0.0590015	0.154312	0.0332829	0.0332829	0.0620272
YLR003C	-0.370602	-0.633299	18	85	875	0.137457	0.243986	0.0103093	0.0343643	0.0721649
YER113C	-0.0336034	-0.0574228	49	138	2120	0.0580737	0.121813	0.029745	0.01983	0.0439093
YHR122W	-0.40106	-0.685349	55	143	695	0.0562771	0.212121	0.012987	0.038961	0.116883
YHL017W	-0.198328	-0.33891	22	132	1598	0.037594	0.12782	0.0244361	0.0394737	0.0507519
YOR305W	0.308388	0.526985	30	78	728	0.0991736	0.177686	0.0371901	0.0289256	0.0495868
YIL085C	-0.409508	-0.699784	70	112	1553	0.0696325	0.17795	0.0270793	0.0232108	0.0851064
YMR190C	0.0382336	0.0653351	152	148	4343	0.0718728	0.187975	0.0262612	0.0463027	0.0697996
YCR052W	-0.187568	-0.320523	35	185	1451	0.0621118	0.178054	0.0165631	0.047619	0.068323
YOR272W	-1.57962	-2.69932	74	79	1382	0.0717391	0.156522	0.0108696	0.0369565	0.0478261
YOR058C	0.290593	0.496577	128	261	2657	0.100565	0.235028	0.0214689	0.039548	0.0949153
YOR358W	0.212324	0.362828	36	280	728	0.0371901	0.252066	0.0454545	0.0867769	0.128099
YNL238W	-0.119949	-0.204973	245	132	2444	0.0503686	0.135135	0.012285	0.019656	0.0651106
YJL198W	-0.716841	-1.22497	22	113	2645	0.0749149	0.150965	0.0249716	0.0295119	0.046538
YOL135C	0.159436	0.272451	11	59	668	0.0810811	0.247748	0.0225225	0.0720721	0.0945946
YOR323C	-0.783921	-1.3396	19	70	1370	0.0855263	0.182018	0.0131579	0.0328947	0.0635965
YLL041C	0.0061345	0.0104829	77	278	800	0.0789474	0.165414	0.0338346	0.0526316	0.0338346
YKR074W	0.0239051	0.04085	-8	124	467	0.109677	0.193548	0.0129032	0.00645161	0.0774194
YOR195W	0.306469	0.523707	57	246	2465	0.118149	0.299635	0.0146163	0.0523752	0.129111
YER026C	0.213668	0.365124	31	129	830	0.0326087	0.0978261	0.0398551	0.0253623	0.0398551
YMR201C	0.306494	0.52375	15	132	1199	0.0997305	0.247978	0.0161725	0.0431267	0.105121
YLR069C	-0.255405	-0.436446	6	46	2285	0.0696452	0.180026	0.0315375	0.0381078	0.0722733
YML042W	0.55535	0.949005	0	118	2012	0.080597	0.185075	0.0268657	0.0507463	0.0537313
YDR069C	-0.619767	-1.05908	90	308	2780	0.0788337	0.170626	0.0194384	0.0453564	0.0464363
YGR232W	-0.49519	-0.846201	22	60	686	0.0833333	0.192982	0.0131579	0.0482456	0.0614035
YEL066W	-0.443113	-0.75721	-35	77	539	0.0893855	0.184358	0.027933	0.0167598	0.0782123
YPR035W	-2.60721	-4.4553	117	218	1112	0.0567568	0.162162	0.0324324	0.0324324	0.072973
YDR227W	-0.000567095	-0.000969076	113	166	4076	0.116348	0.23785	0.0147275	0.0419735	0.0795287
YPR060C	-0.229884	-0.392835	75	132	770	0.0898438	0.214844	0.0117188	0.0195312	0.105469
YHL039W	-0.677405	-1.15758	52	68	1757	0.0803419	0.184615	0.0136752	0.0461538	0.0581197
YCR038C	1.59213	2.7207	0	100	1928	0.0576324	0.161994	0.0140187	0.0623053	0.0420561
YOR157C	-0.152029	-0.259793	37	52	785	0.0574713	0.157088	0.0153257	0.045977	0.0536398
YBR093C	0.103248	0.176435	35	56	1403	0.0492505	0.130621	0.0149893	0.0342612	0.0471092
YNL092W	-0.105769	-0.180743	49	8	1202	0.055	0.15	0.03	0.03	0.065
YLR134W	-1.4995	-2.56241	43	123	1691	0.0586146	0.150977	0.0248668	0.035524	0.0568384
YPL225W	-0.107287	-0.183336	48	127	440	0.10274	0.267123	0.0136986	0.0342466	0.130137
YPL270W	-0.245701	-0.419864	23	99	2321	0.0672704	0.148771	0.0168176	0.0388098	0.0426908
YDL012C	-0.0172903	-0.0295463	17	164	409	0.00934579	0.280374	0.0186916	0.252336	0.0186916
YLR299W	-0.142321	-0.243204	211	129	1982	0.0590909	0.133333	0.0318182	0.019697	0.0545455
YPL051W	0.663643	1.13406	25	180	596	0.0858586	0.217172	0.030303	0.0454545	0.0858586
YNL054W	-0.361665	-0.618029	56	271	3497	0.0600858	0.143348	0.0180258	0.0369099	0.0463519
YDR156W	-0.573989	-0.980856	50	116	413	0.0583942	0.160584	0.0218978	0.0510949	0.0510949
YPR155C	0.237576	0.40598	66	125	1850	0.0633117	0.173701	0.0178571	0.0487013	0.0616883
YOR137C	0.791235	1.35209	412	128	1868	0.0643087	0.139871	0.0144695	0.0321543	0.0434084
YKL172W	-1.06601	-1.82164	23	99	1283	0.163934	0.374707	0.0187354	0.0468384	0.163934
YNL336W	-0.0906134	-0.154844	7	81	1145	0.0892388	0.2021	0.0314961	0.0314961	0.0813648
YDR305C	0.552467	0.944078	-26	65	742	0.0875576	0.18894	0.0184332	0.0552995	0.0460829
YJL057C	0.729583	1.24674	114	61	2003	0.05997	0.16042	0.017991	0.0344828	0.065967
YPR100W	0.0263818	0.0450823	38	86	422	0.0857143	0.157143	0.0214286	0.0214286	0.05
YDR358W	0.602229	1.02911	52	161	1673	0.0897666	0.213645	0.016158	0.0502693	0.0736086
YLR096W	-0.428973	-0.733046	203	113	3443	0.0645161	0.181343	0.021796	0.0636443	0.0531822
YKR052C	0.54685	0.934479	71	374	914	0.0493421	0.134868	0.0427632	0.0394737	0.0460526
YER040W	0.129005	0.220448	82	262	2192	0.0479452	0.123288	0.0232877	0.0506849	0.0246575
YEL064C	0.551377	0.942216	45	109	1442	0.05	0.102083	0.0395833	0.0208333	0.03125
YMR127C	-0.165505	-0.282821	101	217	1016	0.100592	0.198225	0.0147929	0.0532544	0.0443787
YIL140W	-0.0821818	-0.140436	103	124	2471	0.0437424	0.117861	0.0109356	0.0315917	0.0425273
YLR197W	-0.70478	-1.20436	36	181	1514	0.140873	0.269841	0.0138889	0.0376984	0.0912698
YJL204C	-0.289084	-0.493998	15	72	2522	0.0869048	0.205952	0.00952381	0.05	0.0690476
YLR244C	-0.79829	-1.36415	18	54	1163	0.0852713	0.178295	0.0206718	0.0284238	0.0645995
YJR084W	0.144778	0.247403	23	142	1271	0.0756501	0.189125	0.0212766	0.0401891	0.0732861
YGL084C	-0.259758	-0.443884	46	88	1682	0.05	0.0982143	0.0214286	0.0160714	0.0321429
YPR033C	-0.760236	-1.29912	-14	73	1640	0.0989011	0.201465	0.021978	0.029304	0.0732601
YLR382C	0.0740921	0.126612	245	160	2684	0.0894855	0.190157	0.0268456	0.0380313	0.0626398
YLR219W	0.126036	0.215376	173	159	2186	0.0755495	0.192308	0.0164835	0.0563187	0.0604396
YDR363W	0.482917	0.825229	149	168	1370	0.100877	0.247807	0.0307018	0.0350877	0.111842
YNL163C	0.0097511	0.0166631	65	119	3332	0.063964	0.193694	0.0216216	0.0378378	0.0918919
YFR005C	-0.133901	-0.228815	7	219	1346	0.0848214	0.189732	0.00669643	0.0334821	0.0714286
YHL036W	0.38158	0.65206	30	74	1640	0.0512821	0.102564	0.0238095	0.0164835	0.0347985
YFR050C	-0.144063	-0.24618	53	138	800	0.0451128	0.12406	0.0338346	0.037594	0.0413534
YLR447C	-0.116087	-0.198374	36	152	1037	0.0347826	0.162319	0.0231884	0.0463768	0.0811594
YAR019C	0.190966	0.326331	0	92	2924	0.0718686	0.14271	0.0174538	0.0277207	0.0431211
YGL071W	-0.11983	-0.20477	449	137	2072	0.0681159	0.17971	0.0101449	0.0550725	0.0565217
YGL257C	0.246134	0.420604	275	97	1676	0.0681004	0.181004	0.0125448	0.0394265	0.0734767
YGR020C	0.358115	0.611961	64	133	356	0.0762712	0.220339	0.00847458	0.0338983	0.110169
YOR093C	0.21509	0.367555	29	171	4946	0.0770631	0.161408	0.0242718	0.0291262	0.0552184
YAL046C	-0.410309	-0.701153	-2	118	356	0.101695	0.211864	0.0508475	0.0677966	0.0423729
YDR198C	0.324808	0.555045	26	137	1439	0.0668058	0.164927	0.00835073	0.0187891	0.0793319
YAL039C	-0.376128	-0.642743	56	62	809	0.0520446	0.163569	0.0520446	0.0446097	0.0669145
YDL185W	-0.626599	-1.07076	98	105	3215	0.0662932	0.167134	0.0214753	0.0252101	0.0756303
YGR100W	-0.00705258	-0.0120517	140	129	2852	0.0673684	0.188421	0.0252632	0.0378947	0.0831579
YER060W	-0.576825	-0.985702	139	253	1586	0.0284091	0.0871212	0.0265152	0.0170455	0.0416667
YDR286C	-0.556343	-0.950701	230	92	344	0.0964912	0.184211	0.0175439	0.0175439	0.0701754
YHR141C	-0.356455	-0.609125	48	122	761	0.216981	0.330189	0.00943396	0.0849057	0.0283019
YPL128C	-0.418187	-0.714615	69	278	1688	0.0604982	0.16548	0.0142349	0.0516014	0.0533808
YJL091C	-0.0255368	-0.0436384	0	163	1472	0.055102	0.1	0.0163265	0.0183673	0.0265306
YBR191W	-0.71602	-1.22356	50	102	870	0.10625	0.2125	0.025	0.05625	0.05
YGL100W	0.0189551	0.0323913	37	88	1049	0.0630372	0.154728	0.0143266	0.034384	0.0573066
YGL056C	-0.567904	-0.970458	110	104	1583	0.056926	0.148008	0.0170778	0.0455408	0.0455408
YDR485C	0.428771	0.732701	27	257	2387	0.0981132	0.267925	0.0138365	0.0603774	0.109434
YPL239W	-0.129532	-0.221349	78	166	602	0.075	0.24	0.01	0.025	0.14
YPR183W	-0.572868	-0.978941	37	87	803	0.0599251	0.157303	0.0299625	0.0374532	0.0599251
YOR206W	-1.29891	-2.21963	29	80	2132	0.108451	0.252113	0.0225352	0.0450704	0.0985915
YBL042C	-1.36815	-2.33794	56	191	1919	0.0532081	0.107981	0.0156495	0.0172144	0.0375587
YDR525W-A	0.263179	0.449732	86	227	239	0.0253165	0.0632911	0.0126582	0	0.0379747
YLR075W	-0.347989	-0.594658	21	118	665	0.0995475	0.190045	0.0180995	0.0361991	0.0542986
YBR054W	-0.0800212	-0.136744	314	225	1034	0.0901163	0.15407	0.0319767	0.0203488	0.0436047
YLR020C	-0.321257	-0.548977	39	177	1616	0.0799257	0.156134	0.0315985	0.027881	0.0483271
YNL217W	0.00203973	0.00348558	27	103	980	0.0920245	0.159509	0.0337423	0.0245399	0.0429448
YER067W	0.572891	0.978979	76	99	485	0.124224	0.273292	0.0124224	0.0310559	0.118012
YIL013C	1.01171	1.72886	93	187	4235	0.0538625	0.138909	0.022679	0.0361446	0.0489015
YPL206C	-0.173091	-0.295786	66	88	965	0.0903427	0.149533	0.0311526	0.0124611	0.046729
YDL060W	-1.04212	-1.78081	20	139	2366	0.0850254	0.217005	0.0190355	0.0393401	0.0926396
YBR293W	0.00973274	0.0166317	-100	215	1424	0.0421941	0.0843882	0.021097	0.0274262	0.0147679
YNR052C	-0.369057	-0.63066	73	51	1301	0.039261	0.224018	0.039261	0.145497	0.039261
YHR032W	-0.723885	-1.23701	127	0	1745	0.0344234	0.141136	0.0292599	0.0430293	0.0636833
YEL032W	-0.30783	-0.526033	51	152	2915	0.0484037	0.15139	0.0164779	0.0329557	0.0700309
YOL076W	0.26877	0.459286	22	117	2390	0.0992462	0.204774	0.0201005	0.0351759	0.0703518
YHR203C	-0.579946	-0.991036	39	130	1054	0.103448	0.157088	0.0114943	0.0191571	0.0344828
YML112W	-0.0452634	-0.077348	54	182	890	0.0743243	0.172297	0.0168919	0.0472973	0.0506757
YGL241W	-0.121956	-0.208403	6	102	3014	0.0587649	0.187251	0.0179283	0.0468127	0.0816733
YPR176C	0.069832	0.119332	6	154	977	0.0615385	0.147692	0.0123077	0.0215385	0.0646154
YDR057W	0.179222	0.306263	37	140	1628	0.0498155	0.178967	0.0239852	0.0369004	0.0922509
YJL036W	0.316246	0.540414	119	206	1271	0.108747	0.241135	0.00945626	0.0449173	0.0874704
YER009W	-0.132191	-0.225893	34	174	377	0.024	0.16	0.024	0.096	0.04
YLR115W	-0.386575	-0.660595	20	148	2579	0.0942957	0.182771	0.0128056	0.024447	0.0640279
YGL114W	-0.22543	-0.385224	41	40	2177	0.0303448	0.107586	0.0234483	0.0372414	0.04
YER167W	-0.0676647	-0.115628	24	157	2555	0.0599295	0.143361	0.027027	0.0364277	0.0470035
YMR104C	0.650743	1.11202	73	0	2033	0.084195	0.174298	0.014771	0.0354505	0.0546529
YDL195W	-1.00372	-1.7152	119	186	3821	0.0644148	0.168107	0.0157109	0.0447761	0.0589159
YNL199C	-0.501036	-0.856191	119	172	1604	0.0486891	0.144195	0.0280899	0.0543071	0.0411985
YCR026C	0.129452	0.221213	74	215	2228	0.0498652	0.149596	0.0242588	0.0242588	0.0754717
YBL052C	-0.20784	-0.355165	188	69	2495	0.0830325	0.202166	0.0144404	0.0288809	0.0902527
YNL317W	0.154776	0.264487	0	75	1397	0.0645161	0.139785	0.0322581	0.0365591	0.0387097
YLL019C	0.76679	1.31032	0	33	2213	0.0705563	0.162822	0.0135685	0.0447761	0.0474898
YBR009C	0.192546	0.32903	39	164	311	0.106796	0.165049	0.00970874	0.0194175	0.038835
YHR052W	-1.04795	-1.79078	31	134	1130	0.140957	0.260638	0.0132979	0.0265957	0.0930851
YKR026C	-0.325632	-0.556453	81	173	917	0.0491803	0.140984	0.0262295	0.0196721	0.0721311
YJR043C	0.0152497	0.0260594	41	126	1052	0.14	0.271429	0.0228571	0.04	0.0914286
YJR012C	0.539652	0.922179	-205	130	623	0.0386473	0.140097	0.0144928	0.0483092	0.0531401
YKL060C	-0.45781	-0.782324	24	81	1079	0.0752089	0.18663	0.0222841	0.0250696	0.086351
YDR119W-A	1.6604	2.83737	29	245	200	0.0454545	0.121212	0.0151515	0.030303	0.0454545
YDL177C	0.373539	0.638318	52	90	512	0.1	0.217647	0.0176471	0.0647059	0.0529412
YNL073W	0.0645612	0.110325	17	85	1730	0.0833333	0.190972	0.0208333	0.046875	0.0607639
YJL014W	-0.473509	-0.809151	62	121	1604	0.076779	0.20412	0.0318352	0.0505618	0.076779
YGR217W	0.0846282	0.144616	41	61	6119	0.0514958	0.130947	0.0259931	0.0279549	0.0514958
YOR174W	-0.0458122	-0.0782858	119	125	854	0.0950704	0.242958	0.0211268	0.0316901	0.116197
YPR149W	0.429492	0.733934	183	342	521	0.017341	0.0578035	0.0231214	0.0346821	0.00578035
YNL015W	-0.449285	-0.767758	35	192	227	0.146667	0.24	0.0133333	0	0.0933333
YCR084C	-0.299022	-0.510981	225	339	2141	0.0504909	0.186536	0.0112202	0.085554	0.0504909
YHR178W	0.583835	0.997682	50	147	2231	0.0605653	0.148048	0.0296097	0.0363392	0.051144
YLR283W	0.438688	0.749648	36	51	944	0.0828025	0.232484	0.0191083	0.0732484	0.0764331
YPL170W	-0.180833	-0.309015	30	202	458	0.0592105	0.138158	0.00657895	0.0263158	0.0526316
YDR204W	0.020412	0.0348809	8	132	1007	0.0716418	0.167164	0.0328358	0.0238806	0.0716418
YBR085C-A	0.410791	0.701977	29	359	257	0.0941176	0.247059	0.0117647	0.0705882	0.0823529
YDR251W	-0.142099	-0.242825	306	175	2492	0.0638554	0.183133	0.0216867	0.0710843	0.0481928
YER089C	-0.805361	-1.37623	312	76	1394	0.0603448	0.148707	0.0215517	0.0344828	0.0538793
YOR074C	-0.119837	-0.204783	64	84	914	0.0855263	0.171053	0.0328947	0.0361842	0.0493421
YPL028W	-0.601182	-1.02732	92	100	1196	0.0753769	0.170854	0.0125628	0.040201	0.0552764
YDR150W	-0.19372	-0.331037	62	49	8246	0.104076	0.245633	0.0192868	0.0302038	0.111354
YAR008W	0.617459	1.05514	98	67	827	0.0763636	0.170909	0.0218182	0.04	0.0545455
YBR158W	-0.40848	-0.698028	263	150	1649	0.0783242	0.178506	0.0182149	0.0364299	0.0637523
YOL097C	-0.249319	-0.426046	25	87	1298	0.101852	0.217593	0.0185185	0.0509259	0.0648148
YOR110W	-0.170992	-0.292198	83	61	1307	0.0597701	0.190805	0.0206897	0.0321839	0.0988506
YDR407C	-0.456642	-0.780329	80	69	3869	0.0737005	0.170675	0.0217223	0.0364624	0.060512
YNR020C	0.315266	0.538739	-85	59	812	0.0851852	0.177778	0.0259259	0.0296296	0.062963
YBR258C	0.223407	0.381767	33	68	428	0.119718	0.295775	0.028169	0.0422535	0.133803
YAL007C	-0.474298	-0.810501	75	176	647	0.0651163	0.148837	0.0139535	0.0232558	0.0604651
YLR262C-A	-0.143084	-0.244508	22	100	194	0.265625	0.390625	0.0625	0.09375	0.03125
YBR223C	-0.376292	-0.643023	26	239	1634	0.0735294	0.178309	0.0275735	0.0330882	0.0716912
YNL241C	-1.21772	-2.08089	59	205	1517	0.0851485	0.190099	0.0217822	0.029703	0.0752475
YJL154C	-0.0822255	-0.14051	31	56	2834	0.0603814	0.183263	0.0222458	0.0582627	0.0646186
YDR091C	-0.632726	-1.08123	57	342	1826	0.0838816	0.1875	0.0164474	0.0460526	0.0575658
YJL123C	0.221056	0.37775	8	117	1436	0.0983264	0.284519	0.0083682	0.0523013	0.133891
YHR066W	-1.79921	-3.07457	34	173	1361	0.121413	0.267108	0.0242826	0.0485651	0.0971302
YPL188W	-0.20621	-0.35238	16	259	1244	0.0676329	0.142512	0.0120773	0.0338164	0.0410628
YLR287C-A	0.104554	0.178667	43	210	621	0.174603	0.238095	0.031746	0.031746	0.031746
YBR176W	0.320121	0.547036	134	145	938	0.0833333	0.173077	0.0448718	0.0416667	0.0480769
YDR373W	-0.346265	-0.591712	113	126	572	0.0789474	0.184211	0.0368421	0.0263158	0.0789474
YGL238W	-0.434189	-0.741961	3	44	2882	0.0541667	0.159375	0.0177083	0.0416667	0.0635417
YJL165C	0.0300059	0.0512753	165	32	2567	0.0807018	0.194152	0.019883	0.0444444	0.0690058
YKL191W	-0.777387	-1.32843	27	87	1604	0.0486891	0.153558	0.0131086	0.0393258	0.0655431
YNR006W	0.0212195	0.0362607	21	109	1868	0.0755627	0.242765	0.0176849	0.0643087	0.102894
YHR120W	0.61163	1.04518	4	82	2879	0.0813347	0.198123	0.0187696	0.0448384	0.0719499
YOL137W	-0.125467	-0.214404	56	210	1493	0.0402414	0.104628	0.0321932	0.0160966	0.0482897
YDR530C	0.0756297	0.129239	5	153	977	0.0861538	0.196923	0.0246154	0.0461538	0.0646154
YER111C	-0.162357	-0.277442	320	159	3281	0.084172	0.202196	0.0237877	0.0667887	0.0512351
YER144C	0.567875	0.970409	9	138	2417	0.0571429	0.16646	0.0186335	0.063354	0.0459627
YOL039W	-0.689434	-1.17813	21	194	320	0.0660377	0.216981	0.0188679	0	0.150943
YIL083C	-0.155627	-0.265942	89	96	1097	0.0821918	0.186301	0.0164384	0.0328767	0.0712329
YHL011C	-1.31319	-2.24403	100	132	962	0.0625	0.128125	0.025	0.01875	0.046875
YGL173C	-0.670951	-1.14655	332	98	4586	0.0903141	0.205497	0.0235602	0.0412304	0.0739529
YMR303C	-0.269248	-0.460102	58	81	1046	0.0689655	0.146552	0.0143678	0.0172414	0.0603448
YDR307W	-0.0653647	-0.111698	59	7	1988	0.0543807	0.143505	0.0151057	0.0392749	0.0498489
YDR411C	-0.233177	-0.398463	22	64	1025	0.0175953	0.0733138	0.026393	0.0381232	0.0175953
YBR205W	0.0418512	0.0715171	47	178	1214	0.0891089	0.153465	0.0222772	0.019802	0.0445545
YOR321W	-0.245882	-0.420173	44	32	2261	0.0464807	0.116866	0.0292165	0.0225764	0.0478088
YMR186W	-0.587636	-1.00418	27	91	2117	0.103546	0.270922	0.0184397	0.0312057	0.13617
YMR278W	0.142702	0.243856	40	140	1868	0.0755627	0.180064	0.0273312	0.0353698	0.0691318
YLR136C	0.650323	1.1113	41	249	857	0.108772	0.249123	0.0105263	0.0807018	0.0596491
YMR207C	0.0420764	0.0719018	439	118	6371	0.0730099	0.17805	0.0207254	0.0348563	0.0701837
YML015C	0.201647	0.344582	30	121	1040	0.0895954	0.260116	0.0144509	0.101156	0.0693642
YOR197W	-0.299493	-0.511787	16	71	1298	0.037037	0.175926	0.037037	0.113426	0.025463
YKR089C	0.462614	0.790534	77	82	2732	0.0681319	0.163736	0.0241758	0.032967	0.0626374
YKR072C	-0.388618	-0.664087	147	40	1688	0.0800712	0.199288	0.0284698	0.0498221	0.069395
YDL014W	-1.13992	-1.94795	143	215	983	0.0550459	0.134557	0.0244648	0.0183486	0.0611621
YER079W	0.748448	1.27898	77	253	632	0.104762	0.147619	0.0285714	0.0333333	0.00952381
YER024W	0.613155	1.04778	0	95	2771	0.0628386	0.153846	0.0151679	0.0379198	0.0530878
YOR230W	-0.143092	-0.244521	51	163	1313	0.0617849	0.15103	0.00915332	0.0297483	0.0594966
YGR234W	0.143507	0.245231	20	268	1199	0.0776942	0.200501	0.0250627	0.0401003	0.0827068
YMR178W	-0.217275	-0.371288	47	147	824	0.0875912	0.186131	0.0291971	0.0255474	0.0729927
YPR037C	0.0970461	0.165836	50	79	590	0.102041	0.214286	0.0255102	0.0255102	0.0867347
YNL090W	-0.0523815	-0.0895116	145	358	578	0.078125	0.182292	0.0208333	0.0208333	0.0833333
YOR307C	0.202643	0.346285	197	105	1361	0.0618102	0.12362	0.0220751	0.0375276	0.0242826
YMR225C	0.253534	0.43325	21	156	443	0.122449	0.234694	0.0612245	0.0510204	0.0612245
YBR095C	0.00283404	0.00484292	40	92	1292	0.0534884	0.193023	0.0162791	0.0348837	0.104651
YDR036C	-0.647611	-1.10666	53	129	1502	0.072	0.174	0.03	0.04	0.062
YGR043C	-0.0396256	-0.0677138	255	141	1001	0.105105	0.225225	0.024024	0.024024	0.0960961
YOL002C	0.605118	1.03405	7	55	953	0.0630915	0.123028	0.0157729	0.0157729	0.044164
YFL005W	-0.100727	-0.172127	170	217	647	0.0883721	0.172093	0.0186047	0.027907	0.055814
YMR152W	-0.206148	-0.352274	11	62	1097	0.0986301	0.153425	0.0191781	0.0136986	0.0410959
YDR154C	-1.52649	-2.60854	0	0	350	0.0344828	0.0689655	0.0431034	0.0172414	0.0172414
YMR125W	0.0216928	0.0370696	68	142	2907	0.0603949	0.1777	0.0139373	0.0301974	0.087108
YJR031C	-0.326847	-0.55853	76	141	4226	0.0653409	0.176847	0.0177557	0.0411932	0.0703125
YCL026C-B	-0.149619	-0.255676	99	62	581	0.0725389	0.176166	0.0103627	0.0414508	0.0621762
YGR118W	-0.281484	-0.481012	23	173	756	0.151724	0.213793	0.00689655	0.0137931	0.0482759
YJL055W	0.0646883	0.110542	14	69	737	0.0734694	0.191837	0.0367347	0.0244898	0.0938776
YPR102C	-0.663381	-1.13361	41	86	524	0.0977011	0.189655	0.0229885	0.0344828	0.0574713
YGL123W	-0.953917	-1.63009	98	88	764	0.0787402	0.177165	0.00787402	0.0511811	0.0472441
YDR303C	-0.257309	-0.439701	292	115	2657	0.0723164	0.183051	0.019209	0.0508475	0.059887
YPL086C	-0.213407	-0.364679	29	119	1673	0.0754039	0.175943	0.0233393	0.0359066	0.064632
YPR153W	1.58533	2.70908	48	0	556	0.0357143	0.05	0.0428571	0.0142857	0
YKR066C	-0.187226	-0.319939	4	92	1085	0.0720222	0.157895	0.0166205	0.0304709	0.0554017
YLL003W	0.877187	1.49897	48	60	2840	0.107822	0.226216	0.0169133	0.038055	0.0803383
YLR425W	0.200776	0.343094	201	44	3923	0.0765111	0.17521	0.0153022	0.0321347	0.0665647
YDR109C	0.157278	0.268763	-9	148	2147	0.0629371	0.172028	0.0251748	0.0391608	0.0699301
YDR221W	-0.0317249	-0.0542128	0	170	2108	0.0740741	0.207977	0.014245	0.037037	0.0968661
YLR109W	-0.55797	-0.953481	37	68	530	0.0795455	0.164773	0.0170455	0.0284091	0.0568182
YKR009C	0.786128	1.34337	0	116	2702	0.0855556	0.173333	0.0133333	0.0311111	0.0566667
YMR078C	0.019081	0.0326064	7	104	2225	0.0890688	0.190283	0.0188934	0.0431849	0.0580297
YLR094C	-0.709704	-1.21277	19	119	1508	0.0856574	0.169323	0.0179283	0.0239044	0.059761
YBR037C	0.315196	0.538619	41	70	887	0.0847458	0.172881	0.0101695	0.0305085	0.0576271
YJR060W	0.348357	0.595287	122	209	1055	0.0826211	0.262108	0.019943	0.0598291	0.119658
YNL161W	0.149567	0.255586	165	89	2270	0.047619	0.228836	0.0291005	0.125661	0.0555556
YLR195C	-0.0955123	-0.163215	31	71	1367	0.105495	0.204396	0.010989	0.032967	0.0659341
YLR231C	-0.0350491	-0.0598933	27	115	1361	0.0529801	0.152318	0.01766	0.0286976	0.0706402
YKL016C	-0.248375	-0.424433	71	97	524	0.126437	0.252874	0.0229885	0.0517241	0.0747126
YPL111W	-1.59373	-2.72344	46	77	1001	0.0660661	0.138138	0.03003	0.012012	0.0600601
YKL174C	0.0726925	0.12422	86	82	1856	0.0420712	0.110032	0.0275081	0.0161812	0.0517799
YKL121W	-0.516438	-0.88251	215	120	2558	0.07277	0.147887	0.0164319	0.0258216	0.0492958
YLR380W	-0.0141923	-0.0242523	79	60	1226	0.0808824	0.20098	0.0147059	0.0514706	0.0686275
YMR012W	-0.814525	-1.39189	108	136	3833	0.0931872	0.216915	0.0156617	0.036805	0.0869225
YER093C	0.0903369	0.154371	99	58	4292	0.0769231	0.183217	0.0251748	0.0384615	0.0678322
YDL201W	-1.08183	-1.84868	68	83	860	0.108392	0.230769	0.0314685	0.0384615	0.0839161
YDR468C	0.422971	0.72279	52	123	674	0.0535714	0.241071	0.0401786	0.0848214	0.102679
YFR003C	0.180166	0.307875	55	20	467	0.0709677	0.277419	0.0322581	0.0774194	0.129032
YIL033C	-0.420891	-0.719236	108	179	1250	0.0793269	0.209135	0.0144231	0.0649038	0.0649038
YOR368W	0.636327	1.08738	31	128	1205	0.0773067	0.184539	0.0174564	0.0199501	0.0872818
YGR128C	-1.35565	-2.31659	26	82	2141	0.0743338	0.173913	0.00841515	0.0420757	0.0575035
YIL048W	-0.0557699	-0.0953019	265	123	3455	0.0590791	0.146829	0.0217202	0.0356212	0.0521286
YLR441C	-0.573849	-0.980617	28	217	767	0.133333	0.239216	0.0156863	0.0431373	0.0627451
YOL056W	0.118942	0.203252	63	173	911	0.0759076	0.217822	0.019802	0.049505	0.0924092
YFR052W	-0.237143	-0.405239	40	40	824	0.0912409	0.215328	0.0218978	0.0364964	0.0875912
YGR088W	0.20155	0.344417	-80	81	1688	0.0676157	0.188612	0.0106762	0.0587189	0.0622776
YGL073W	0.667139	1.14003	85	57	2501	0.0504202	0.142857	0.0168067	0.0372149	0.0552221
YGR106C	-0.366139	-0.625674	57	104	797	0.0490566	0.135849	0.0150943	0.0150943	0.0716981
YGL086W	0.664778	1.136	-68	65	2249	0.108144	0.275033	0.0186916	0.0694259	0.0974633
YAL044C	-0.187574	-0.320534	14	82	512	0.0529412	0.2	0.0294118	0.0470588	0.1
YPR081C	0.368862	0.630326	3	2	1856	0.0744337	0.18932	0.0291262	0.0404531	0.0744337
YDR284C	-0.0896162	-0.15314	281	87	869	0.0242215	0.0899654	0.0311419	0.0242215	0.0415225
YJL097W	0.283139	0.48384	44	73	653	0.0552995	0.110599	0.0276498	0.0368664	0.0184332
YBR193C	0.737877	1.26091	60	235	671	0.058296	0.201794	0.0179372	0.058296	0.0852018
YHR143W	0.184756	0.315718	268	240	977	0.0184615	0.0769231	0.00615385	0.0246154	0.0338462
YCL004W	0.50525	0.863393	80	77	1565	0.0806142	0.163148	0.00959693	0.0460653	0.0364683
YPL042C	0.437763	0.748068	217	108	1667	0.0738739	0.169369	0.0288288	0.0504505	0.045045
YGR193C	-0.144687	-0.247247	89	120	1232	0.109756	0.221951	0.0195122	0.0390244	0.0731707
YDR487C	-0.735172	-1.25629	79	95	626	0.0528846	0.144231	0.0384615	0.0384615	0.0528846
YPR185W	-0.176109	-0.300943	311	307	2216	0.0582656	0.195122	0.0176152	0.0826558	0.0542005
YLR077W	0.0800201	0.136742	31	157	1751	0.0874786	0.19554	0.0120069	0.0531732	0.0548885
YBR056W	-0.317337	-0.542278	125	44	1505	0.0958084	0.195609	0.0159681	0.0359281	0.0638723
YNL219C	-0.267919	-0.457831	146	159	1667	0.045045	0.104505	0.0126126	0.0216216	0.0378378
YHR034C	-0.194125	-0.331729	43	95	1034	0.0872093	0.194767	0.0174419	0.0261628	0.0813953
YBL019W	0.7186	1.22797	52	115	1562	0.0865385	0.173077	0.0211538	0.0346154	0.0519231
YOL070C	0.0326729	0.0558328	28	255	1505	0.0838323	0.213573	0.0199601	0.0339321	0.0958084
YGR150C	0.257981	0.440848	41	99	2594	0.09375	0.195602	0.0381944	0.03125	0.0706019
YNR054C	-0.563512	-0.962953	35	55	950	0.139241	0.313291	0.0158228	0.056962	0.117089
YDR130C	0.150363	0.256947	28	82	875	0.109966	0.233677	0.0274914	0.0515464	0.0721649
YIL015W	-0.38658	-0.660604	32	76	1763	0.0425894	0.131175	0.0187394	0.0306644	0.0579216
YBR291C	0.140244	0.239655	36	46	899	0.0769231	0.130435	0.0234114	0.0234114	0.0301003
YML114C	-0.0203017	-0.0346924	19	16	1532	0.0666667	0.227451	0.0215686	0.0529412	0.107843
YHR201C	-0.0289198	-0.0494193	35	66	1193	0.0806045	0.20403	0.0201511	0.0377834	0.0856423
YNL299W	-0.146448	-0.250256	95	64	1928	0.0934579	0.205607	0.0124611	0.0358255	0.076324
YGR008C	0.346455	0.592036	87	160	254	0.130952	0.27381	0.0119048	0.047619	0.0952381
YNL311C	-0.810315	-1.3847	0	64	2291	0.0668414	0.161206	0.0117955	0.034076	0.0602883
YJL030W	0.728327	1.2446	23	139	590	0.0714286	0.188776	0.00510204	0.0561224	0.0612245
YDR165W	-0.63876	-1.09154	37	64	1334	0.0945946	0.191441	0.00675676	0.0382883	0.0585586
YGR248W	0.326259	0.557524	0	97	767	0.0705882	0.180392	0.0235294	0.0313725	0.0784314
YBR074W	-0.259262	-0.443038	5	115	2930	0.0522541	0.141393	0.017418	0.0368852	0.0522541
YOR150W	-0.431722	-0.737744	27	99	491	0.116564	0.214724	0.0184049	0.0613497	0.0368098
YDR055W	-0.824713	-1.4093	61	141	1334	0.0743243	0.123874	0.00900901	0.0315315	0.018018
YML036W	0.0342729	0.058567	31	245	651	0.0828729	0.18232	0.0276243	0.0441989	0.0552486
YDL088C	-0.102762	-0.175605	128	154	1586	0.0511364	0.151515	0.0151515	0.0625	0.0378788
YLR113W	0.144004	0.246079	174	139	1307	0.0505747	0.151724	0.0229885	0.0551724	0.045977
YLL058W	-0.0251845	-0.0430363	93	84	1727	0.08	0.18087	0.0104348	0.0191304	0.0817391
YDL197C	0.325483	0.556199	14	175	1577	0.106667	0.251429	0.0133333	0.0628571	0.0819048
YER130C	-0.320241	-0.547241	67	219	1331	0.0677201	0.180587	0.013544	0.0361174	0.0767494
YER165W	-1.42785	-2.43996	150	150	1733	0.0814558	0.237435	0.0277296	0.0710572	0.084922
YMR106C	0.00444793	0.0076008	40	123	1889	0.0794913	0.205087	0.0206677	0.0429253	0.0826709
YCL059C	-0.511439	-0.873969	25	111	950	0.126582	0.259494	0.0316456	0.0348101	0.0981013
YGL112C	0.231317	0.395284	36	145	1550	0.0658915	0.180233	0.00968992	0.0484496	0.0658915
YDL008W	0.776679	1.32722	0	99	497	0.0363636	0.163636	0.0181818	0.0484848	0.0787879
YBL050W	-0.515387	-0.880715	67	67	994	0.0924658	0.226027	0.0136986	0.0513699	0.0821918
YJR086W	0.354881	0.606435	29	46	332	0.0818182	0.263636	0.0272727	0.127273	0.0545455
YJR014W	-0.0231482	-0.0395566	47	100	596	0.156566	0.308081	0.0151515	0.0252525	0.126263
YHR050W	0.0875258	0.149568	164	50	1649	0.0327869	0.105647	0.0273224	0.0255009	0.0473588
YPL018W	0.193077	0.329937	27	0	1109	0.0785908	0.184282	0.0243902	0.0487805	0.0569106
YJR041C	-0.550466	-0.94066	48	168	3524	0.076661	0.180579	0.016184	0.0349233	0.0689949
YDL248W	0.241576	0.412815	10	0	1151	0.0939948	0.198433	0.0287206	0.0339426	0.0704961
YKR028W	-0.207183	-0.354043	262	126	3101	0.0609874	0.192643	0.0212972	0.0193611	0.112294
YMR286W	0.28394	0.485208	17	128	260	0.127907	0.22093	0.0116279	0.0232558	0.0697674
YDL175C	0.312476	0.533972	24	218	1034	0.0843023	0.171512	0.00872093	0.0348837	0.0523256
YKL168C	0.120731	0.20631	28	185	2174	0.0745856	0.176796	0.0165746	0.0359116	0.0662983
YFL026W	-0.197706	-0.337849	30	265	1295	0.0394432	0.099768	0.025522	0.0324826	0.0278422
YDL102W	-0.36638	-0.626084	92	123	3293	0.0765725	0.171376	0.023701	0.0364631	0.0583409
YGL029W	-1.0891	-1.86109	38	185	362	0.225	0.408333	0.0333333	0.0333333	0.15
YDL128W	-0.191292	-0.326888	61	173	1235	0.0291971	0.0973236	0.0291971	0.0291971	0.0389294
YPL098C	-1.06386	-1.81797	57	150	341	0.0530973	0.141593	0.0619469	0.0707965	0.0176991
YMR033W	0.170767	0.291813	43	155	1489	0.0770878	0.20985	0.0107066	0.0513919	0.0813704
YPR003C	-0.0685748	-0.117183	46	180	2264	0.0437666	0.0994695	0.0251989	0.0159151	0.0397878
YGR262C	-0.31829	-0.543906	29	92	785	0.0689655	0.16092	0.0153257	0.0344828	0.0574713
YDR202C	0.008743	0.0149404	31	134	1055	0.0683761	0.196581	0.031339	0.0598291	0.0683761
YGR215W	0.254923	0.435624	51	92	332	0.181818	0.254545	0.0272727	0.0181818	0.0545455
YDR253C	-0.511642	-0.874316	-245	45	575	0.115183	0.219895	0.0052356	0.0471204	0.0575916
YCR082W	-0.0204189	-0.0348926	30	93	386	0.0703125	0.226562	0.0078125	0.0859375	0.0703125
YOR001W	-0.420391	-0.718381	12	71	2201	0.0845839	0.188267	0.0150068	0.0272851	0.0763984
YKL088W	0.248327	0.424351	29	210	1715	0.0805604	0.260946	0.0210158	0.0718039	0.108581
YLR276C	-0.558587	-0.954537	96	66	1784	0.117845	0.247475	0.0117845	0.0538721	0.0757576
YNL140C	-0.532001	-0.909106	0	0	569	0.121693	0.206349	0.0529101	0.037037	0.047619
YOL095C	-0.0256723	-0.0438699	22	69	2120	0.0849858	0.177054	0.0325779	0.0396601	0.0524079
YNR022C	0.338265	0.578042	25	113	419	0.129496	0.309353	0.0215827	0.0647482	0.115108
YDR409W	0.539654	0.922184	39	332	2714	0.0542035	0.141593	0.0176991	0.039823	0.0475664
YBR221C	-0.532211	-0.909465	203	244	1100	0.0519126	0.161202	0.0218579	0.0273224	0.0819672
YAL005C	-0.804059	-1.37401	62	146	1928	0.0825545	0.197819	0.0124611	0.0358255	0.0794393
YDR097C	-0.525933	-0.898736	38	61	3728	0.0861514	0.195652	0.0305958	0.037037	0.0724638
YJL121C	-0.538949	-0.920978	12	71	716	0.0798319	0.155462	0.0420168	0.0210084	0.0546218
YKL008C	0.244872	0.418448	124	73	1256	0.0598086	0.117225	0.0287081	0.0263158	0.0311005
YBR103W	0.815351	1.39331	160	48	1607	0.0560748	0.160748	0.0130841	0.035514	0.0691589
YPL032C	-0.494304	-0.844687	239	359	2477	0.0630303	0.195152	0.0230303	0.0775758	0.0545455
YHR064C	-0.90078	-1.53929	33	96	1616	0.0724907	0.182156	0.00557621	0.027881	0.0817844
YKL197C	-0.0682154	-0.116569	32	291	3131	0.0805369	0.186961	0.012464	0.0412272	0.0651965
YGR202C	0.273141	0.466755	0	128	1274	0.110849	0.231132	0.00943396	0.0400943	0.0801887
YDR206W	-0.329887	-0.563724	280	230	2654	0.0723982	0.173077	0.0361991	0.0588235	0.0418552
YDR377W	0.0463383	0.0791848	95	273	305	0.0990099	0.138614	0.019802	0.00990099	0.029703
YIR007W	0.308527	0.527224	0	82	2294	0.0693717	0.157068	0.0196335	0.0353403	0.052356
YPL045W	0.0515927	0.0881638	103	217	2396	0.0927318	0.205514	0.0213033	0.0463659	0.066416
YLR314C	-0.197814	-0.338032	40	83	1562	0.105769	0.280769	0.0153846	0.0673077	0.107692
YNL126W	0.211018	0.360596	63	1	2540	0.0650118	0.169031	0.0212766	0.036643	0.0673759
YOR327C	0.118853	0.2031	83	122	347	0.0608696	0.147826	0.0434783	0.0347826	0.0521739
YOL139C	-0.623684	-1.06578	48	115	641	0.084507	0.197183	0.00469484	0.028169	0.084507
YBR207W	-0.0587086	-0.100324	52	139	1397	0.0537634	0.139785	0.0193548	0.027957	0.0580645
YDR532C	0.405613	0.693128	35	62	1157	0.101299	0.272727	0.0233766	0.0519481	0.119481
YKL210W	-1.14708	-1.96017	49	92	3074	0.0771484	0.179688	0.0136719	0.0332031	0.0693359
YER146W	-0.315591	-0.539295	41	95	281	0.0537634	0.193548	0.0322581	0.0322581	0.107527
YHR159W	0.498389	0.851667	42	292	1514	0.0674603	0.198413	0.0218254	0.0615079	0.0694444
YPL132W	0.66093	1.12942	174	108	902	0.0666667	0.153333	0.0166667	0.03	0.0566667
YIL114C	-0.762255	-1.30257	31	70	845	0.0569395	0.131673	0.0142349	0.0462633	0.0284698
YMR301C	-0.173772	-0.296949	39	71	2072	0.0681159	0.149275	0.0217391	0.0391304	0.042029
YBL029W	0.551692	0.942754	0	224	1130	0.0585106	0.151596	0.0159574	0.0239362	0.0691489
YMR188C	0.257314	0.439709	23	117	713	0.109705	0.278481	0.021097	0.0801688	0.0886076
YGR154C	2.31864	3.96219	310	185	1070	0.0870787	0.179775	0.00842697	0.0224719	0.0702247
YOR389W	0.323546	0.552888	47	318	1874	0.0448718	0.139423	0.025641	0.0288462	0.0657051
YLR130C	-0.437859	-0.748231	195	68	1268	0.0331754	0.116114	0.0236967	0.0189573	0.063981
YER022W	0.231731	0.395992	36	99	2063	0.0946143	0.215429	0.0203785	0.0291121	0.0917031
YBR140C	-0.371438	-0.634728	0	111	9278	0.063066	0.145537	0.0223157	0.0268435	0.0556274
YKR070W	-0.295379	-0.504755	7	130	1058	0.0767045	0.150568	0.0113636	0.0369318	0.0369318
YMR205C	-0.89097	-1.52253	7	183	2879	0.0521376	0.142857	0.0250261	0.0281543	0.0625652
YJL185C	0.272833	0.466228	0	173	881	0.0273038	0.143345	0.00682594	0.0307167	0.0853242
YML017W	-0.120433	-0.205801	70	328	2143	0.0775717	0.163575	0.0168634	0.0337268	0.0522766
YKR087C	0.519437	0.887635	5	100	1037	0.057971	0.142029	0.0347826	0.0347826	0.0492754
YOR232W	-0.085334	-0.145822	104	155	686	0.105263	0.25	0.0219298	0.0438596	0.100877
YGR281W	-0.35549	-0.607476	181	184	4433	0.0724441	0.1652	0.0345295	0.028436	0.0643196
YKR091W	0.344081	0.58798	34	0	740	0.0731707	0.174797	0.0162602	0.0284553	0.0731707
YHL013C	0.188694	0.322449	-9	115	923	0.120521	0.312704	0.0390879	0.0814332	0.110749
YMR185W	-0.0417255	-0.0713022	58	59	2945	0.0733945	0.184506	0.0203874	0.0397554	0.0713558
YOR309C	-1.62118	-2.77034	0	0	380	0.166667	0.206349	0.047619	0.0238095	0.015873
YBR097W	0.282785	0.483234	31	79	4364	0.062586	0.156121	0.0165062	0.0350757	0.0584594
YMR227C	0.267655	0.45738	18	139	1772	0.105085	0.322034	0.0169492	0.0372881	0.179661
YPL221W	-0.581575	-0.99382	236	177	2381	0.0529634	0.127364	0.0315259	0.0327869	0.0416141
YPL274W	-0.841683	-1.4383	52	62	1763	0.044293	0.11925	0.0187394	0.0272572	0.0477002
YEL051W	-0.241462	-0.412621	47	106	770	0.0742188	0.246094	0.0234375	0.0664062	0.105469
YOL004W	-0.70127	-1.19836	195	39	4610	0.0683594	0.222005	0.015625	0.0755208	0.078125
YGR014W	-0.711638	-1.21608	256	127	3920	0.0122511	0.0980092	0.0130168	0.0520674	0.0336907
YGL050W	0.197695	0.337829	34	197	821	0.0915751	0.212454	0.018315	0.032967	0.0879121
YMR150C	-0.464276	-0.793375	40	145	572	0.0526316	0.0947368	0.0368421	0.0105263	0.0315789
YFL007W	-0.418234	-0.714696	121	77	6431	0.0648623	0.160056	0.0219319	0.0354643	0.0597294
YCR012W	-0.421067	-0.719537	40	158	1250	0.100962	0.189904	0.00961538	0.0192308	0.0697115
YPL084W	0.347384	0.593623	57	150	2534	0.0936019	0.227488	0.014218	0.0462085	0.0876777
YDR354W	-0.396754	-0.67799	126	69	1142	0.0736842	0.15	0.0157895	0.0184211	0.0578947
YDR301W	-0.440238	-0.752297	75	134	4073	0.0663228	0.162122	0.0235814	0.0346352	0.0611643
YJL053W	0.0149	0.0254618	43	190	1139	0.0712401	0.153034	0.0211082	0.0263852	0.055409
YPR104C	0.392778	0.671195	278	306	2810	0.0876068	0.226496	0.0117521	0.0555556	0.0833333
YOR133W	-1.17055	-2.00029	46	185	2528	0.0724466	0.175772	0.0273159	0.0380048	0.0653207
YML028W	-0.930409	-1.58992	29	106	590	0.0714286	0.178571	0.00510204	0.0306122	0.0765306
YLL001W	-0.292604	-0.500014	30	249	2273	0.0752972	0.18362	0.014531	0.0369881	0.0713342
YCL067C	1.21617	2.07824	-131	89	632	0.119048	0.238095	0.0190476	0.0333333	0.0857143
YLR043C	-0.78042	-1.33361	46	90	311	0.0970874	0.213592	0.038835	0.0582524	0.0582524
YJR062C	0.701076	1.19803	17	340	1373	0.0853392	0.19256	0.0218818	0.0393873	0.0678337
YBR035C	-0.613267	-1.04798	27	99	686	0.0701754	0.20614	0.00438596	0.0394737	0.0964912
YNL167C	-0.387013	-0.661344	344	217	1943	0.0602782	0.137558	0.0123648	0.0324575	0.0448223
YAL060W	-0.333691	-0.570226	48	84	1148	0.0811518	0.172775	0.0287958	0.026178	0.065445
YIL144W	0.27023	0.461781	80	28	2075	0.105644	0.264834	0.0188133	0.0622287	0.0969609
YIL133C	-0.472596	-0.807591	18	100	889	0.130653	0.201005	0.0100503	0.0201005	0.0502513
YJL166W	0.363586	0.621311	102	169	284	0.0744681	0.170213	0.0319149	0.0425532	0.0531915
YJL200C	-1.23577	-2.11173	131	147	2369	0.0773131	0.166033	0.0215463	0.0316857	0.0570342
YKL041W	0.0596074	0.10186	118	60	674	0.0848214	0.272321	0.0580357	0.0625	0.125
YNL067W	-0.368433	-0.629594	57	230	575	0.104712	0.188482	0.0209424	0.0366492	0.0471204
YDR089W	0.202486	0.346016	121	173	2609	0.0621404	0.161105	0.013809	0.0368239	0.0621404
YKL014C	-1.15825	-1.97926	30	114	5294	0.0787982	0.177438	0.0209751	0.0323129	0.0663265
YLR237W	-0.0280993	-0.0480173	67	170	1796	0.0434783	0.09699	0.0334448	0.0150502	0.0384615
YKL176C	-0.462505	-0.790348	342	92	2486	0.0591787	0.147343	0.0217391	0.0362319	0.0519324
YER091C	-1.49473	-2.55425	70	225	2303	0.0795306	0.187744	0.011734	0.0391134	0.0691004
YIR024C	0.642098	1.09724	8	66	650	0.134259	0.236111	0.0416667	0.0138889	0.087963
YJR008W	0.945915	1.61642	113	214	1016	0.0591716	0.156805	0.0325444	0.0384615	0.0591716
YDL203C	-0.29288	-0.500485	199	260	1871	0.081862	0.186196	0.0208668	0.0481541	0.0561798
YML031W	-0.247868	-0.423567	32	76	1967	0.0519084	0.128244	0.0274809	0.0335878	0.0427481
YLR215C	0.456836	0.78066	41	78	1082	0.0666667	0.197222	0.0111111	0.0388889	0.0916667
YML082W	-0.285059	-0.487121	55	60	1949	0.0662558	0.195686	0.01849	0.0308166	0.0986133
YOL054W	0.318446	0.544174	52	79	1220	0.046798	0.204433	0.0172414	0.0270936	0.130542
YFR001W	-0.230794	-0.39439	8	71	614	0.20098	0.333333	0.00980392	0.0392157	0.0931373
YKR013W	-0.237196	-0.40533	40	101	989	0.0243161	0.112462	0.00911854	0.0455927	0.0425532
YIL031W	-0.474111	-0.81018	170	137	3104	0.082205	0.17795	0.016441	0.0377176	0.0580271
YLR104W	0.521891	0.891829	40	61	395	0.0839695	0.206107	0.00763359	0.10687	0.0152672
YLR342W	-0.850882	-1.45402	257	218	5630	0.04371	0.139659	0.0293177	0.0426439	0.0533049
YLR335W	-0.229194	-0.391657	9	96	2162	0.123611	0.223611	0.0111111	0.025	0.075
YJR102C	0.734951	1.25592	68	124	608	0.0693069	0.173267	0.0247525	0.049505	0.0544554
YOR020C	-0.402336	-0.687528	38	101	320	0.103774	0.207547	0.0188679	0.0566038	0.0471698
YJR088C	-0.0590598	-0.100924	50	129	878	0.0993151	0.229452	0.0308219	0.0376712	0.0924658
YGR104C	0.626034	1.06979	68	77	923	0.0456026	0.140065	0.0325733	0.0423453	0.0521173
YLR368W	0.461542	0.788702	66	44	1796	0.0501672	0.137124	0.0183946	0.0267559	0.0602007
YBR268W	-0.157778	-0.269617	14	100	317	0.0857143	0.171429	0.00952381	0.0380952	0.047619
YGL088W	-0.171631	-0.29329	0	0	365	0.0165289	0.0661157	0.00826446	0.0165289	0.0330579
YGR173W	-0.441386	-0.754258	51	36	1106	0.0896739	0.192935	0.0163043	0.0380435	0.0652174
YDR282C	1.42172	2.4295	7	200	1244	0.0724638	0.173913	0.0217391	0.0289855	0.0724638
YJL095W	0.103485	0.176839	106	80	4436	0.0967524	0.177267	0.0182679	0.0290934	0.0514208
YBR126C	-0.121967	-0.208422	107	131	1487	0.0646465	0.171717	0.0161616	0.0363636	0.0707071
YOL149W	0.418301	0.71481	19	119	695	0.0735931	0.168831	0.012987	0.034632	0.0606061
YGL202W	-1.03265	-1.76464	129	93	1502	0.074	0.17	0.012	0.036	0.06
YOR046C	-0.112199	-0.19173	32	68	1448	0.0954357	0.213693	0.0248963	0.0539419	0.0643154
YPR187W	-0.314848	-0.538025	42	124	543	0.0709677	0.245161	0.0258065	0.0387097	0.135484
YEL018W	0.315863	0.53976	4	90	839	0.0860215	0.21147	0.0322581	0.0501792	0.0752688
YDR432W	-0.473045	-0.808359	28	108	1244	0.0193237	0.171498	0.0120773	0.0507246	0.101449
YGR195W	-0.581845	-0.994281	106	77	740	0.0609756	0.158537	0.0365854	0.0203252	0.0772358
YGL104C	-0.208062	-0.355544	16	132	1460	0.0390947	0.102881	0.0288066	0.037037	0.026749
YBL046W	0.868599	1.4843	8	182	1325	0.0725624	0.206349	0.0362812	0.0272109	0.106576
YHR036W	0.233556	0.39911	113	212	1415	0.0552017	0.199575	0.014862	0.044586	0.0997877
YOL072W	0.893939	1.5276	22	134	1367	0.043956	0.156044	0.0241758	0.0637363	0.0483516
YGL159W	0.241824	0.413239	23	153	1112	0.072973	0.175676	0.0216216	0.027027	0.0756757
YIL017C	1.10585	1.88973	70	114	2765	0.0770901	0.173724	0.0228013	0.0358306	0.0608035
YOL123W	-0.203735	-0.34815	380	139	1604	0.0636704	0.202247	0.0449438	0.0898876	0.0486891
YDR132C	1.1246	1.92177	121	37	1487	0.0868687	0.177778	0.0161616	0.030303	0.0606061
YDR185C	0.130508	0.223018	106	205	539	0.0893855	0.162011	0.0335196	0.0167598	0.0558659
YBR084C-A	-0.45561	-0.778565	50	117	1075	0.121693	0.222222	0.00529101	0.037037	0.0634921
YHR207C	0.414579	0.708449	40	114	1580	0.0874525	0.211027	0.0095057	0.0304183	0.0931559
YNL220W	0.283878	0.485103	91	93	1301	0.0854503	0.180139	0.0115473	0.0230947	0.0715935
YGR060W	-0.489339	-0.836203	46	189	929	0.0517799	0.139159	0.0355987	0.0355987	0.0517799
YNL313C	-1.29412	-2.21145	31	87	2714	0.0719027	0.198009	0.0165929	0.0431416	0.0829646
YGL031C	-0.115452	-0.19729	-464	64	467	0.193548	0.303226	0.00645161	0.0451613	0.0645161
YJL093C	0.0874563	0.149449	-51	114	2075	0.0549928	0.128799	0.0274964	0.0217077	0.0520984
YPR172W	-0.163252	-0.278972	30	68	602	0.085	0.2	0.02	0.04	0.075
YML034W	-0.0265393	-0.0453515	74	168	2630	0.0959233	0.221823	0.0179856	0.0419664	0.0839329
YPR023C	-0.484627	-0.828151	40	87	1205	0.0922693	0.204489	0.0249377	0.0448878	0.0673317
YDR003W	0.619016	1.0578	118	319	632	0.0285714	0.147619	0.0142857	0.0428571	0.0761905
YLR144C	0.14511	0.24797	20	113	2339	0.042362	0.138639	0.0256739	0.0474968	0.0487805
YEL072W	1.95058	3.33324	120	330	695	0.0995671	0.186147	0.025974	0.021645	0.0649351
YPR058W	-1.33723	-2.28511	84	83	923	0.0553746	0.140065	0.029316	0.0390879	0.0456026
YDL020C	-0.136484	-0.23323	244	46	1595	0.0640301	0.178908	0.0131827	0.0414313	0.0734463
YML061C	0.538285	0.919844	150	89	2579	0.0977881	0.222352	0.0291036	0.0465658	0.0779977
YDL191W	-0.146999	-0.251199	59	99	853	0.183333	0.341667	0.00833333	0.0916667	0.0666667
YHR101C	0.656803	1.12237	243	220	1094	0.0686567	0.21194	0.00597015	0.0656716	0.0776119
YER163C	-0.416369	-0.711508	8	43	698	0.0344828	0.159483	0.012931	0.0344828	0.0905172
YPL268W	0.826091	1.41166	56	45	2609	0.0840046	0.189873	0.0218642	0.0448792	0.0609896
YER132C	-0.239605	-0.409447	442	131	5261	0.0559042	0.143754	0.0159726	0.0365088	0.0513406
YGL110C	0.674737	1.15302	7	169	1874	0.0945513	0.227564	0.0176282	0.0384615	0.0945513
YMR242C	-0.491431	-0.839778	8	107	995	0.110465	0.209302	0.0232558	0.0406977	0.0581395
YOR236W	-0.0599194	-0.102393	14	70	635	0.0853081	0.199052	0.0331754	0.0331754	0.0805687
YPL183C	-1.13336	-1.93672	11	79	3041	0.0681145	0.146101	0.011846	0.0207305	0.0572557
YDR166C	0.126938	0.216917	73	97	2915	0.0741504	0.201854	0.0144181	0.0587024	0.069001
YPR118W	-0.00183061	-0.00312822	19	65	1235	0.0632603	0.145985	0.0121655	0.0194647	0.0632603
YHR056C	0.386559	0.660568	52	145	2651	0.0781427	0.171008	0.0260476	0.0475651	0.0453001
YJR016C	-0.754535	-1.28938	15	163	1757	0.0717949	0.160684	0.0393162	0.0273504	0.0615385
YDL100C	-0.563761	-0.963379	36	76	1064	0.0677966	0.186441	0.0367232	0.0480226	0.0706215
YMR284W	0.186166	0.318128	44	83	1808	0.0996678	0.204319	0.0232558	0.0315615	0.0730897
YGL032C	-0.649092	-1.1092	54	100	263	0.0344828	0.137931	0.0229885	0.0574713	0.045977
YMR035W	0.428231	0.731778	16	288	533	0.0734463	0.112994	0.0112994	0.0225989	0.0169492
YKR011C	-0.0120695	-0.0206249	108	111	1061	0.110482	0.23796	0.0169972	0.0509915	0.0764873
YDR107C	-0.278066	-0.475171	15	190	2018	0.0491071	0.113095	0.0208333	0.0223214	0.0416667
YNL044W	-0.169724	-0.290031	71	168	609	0.0568182	0.164773	0.0170455	0.0511364	0.0568182
YDR200C	-0.296816	-0.507212	65	132	1814	0.0778146	0.205298	0.0198675	0.057947	0.0695364
YDR255C	0.01173	0.0200447	37	259	1265	0.118765	0.239905	0.0213777	0.04038	0.0807601
YGR260W	0.135402	0.231381	-6	125	1604	0.0580524	0.129213	0.0337079	0.0224719	0.0486891
YNL011C	0.507747	0.867659	20	81	1334	0.0630631	0.175676	0.027027	0.0292793	0.0833333
YLR274W	-0.200042	-0.341839	28	132	2327	0.0477419	0.16129	0.0232258	0.0425806	0.0709677
YOR007C	-0.47159	-0.805873	5	150	1040	0.0809249	0.216763	0.0433526	0.0462428	0.0895954
YDL220C	-0.99795	-1.70534	24	0	2774	0.0670996	0.177489	0.0151515	0.0465368	0.0638528
YNL142W	-0.881762	-1.50679	272	97	1499	0.0300601	0.0701403	0.0320641	0.0140281	0.0260521
YHR019C	-0.941712	-1.60924	42	103	1664	0.0776173	0.200361	0.0198556	0.0433213	0.0794224
YAL003W	-1.51314	-2.58571	21	208	986	0.0873786	0.237864	0.0194175	0.0436893	0.106796
YGR138C	-0.560962	-0.958595	280	86	1844	0.0423453	0.125407	0.034202	0.029316	0.0537459
YIL078W	-0.302532	-0.516979	43	88	2204	0.0885559	0.212534	0.0299728	0.0367847	0.0871935
YFL024C	-0.135934	-0.23229	283	268	2498	0.0901442	0.239183	0.0144231	0.0745192	0.0745192
YJL127C	0.154064	0.263271	68	0	1922	0.06875	0.195312	0.0296875	0.0453125	0.08125
YBL092W	-0.253435	-0.433081	63	147	392	0.146154	0.192308	0.0153846	0.0153846	0.0307692
YJL158C	-0.483335	-0.825942	42	70	683	0.0396476	0.136564	0.00440529	0.061674	0.0352423
YDR375C	-0.35913	-0.613695	0	72	1370	0.0723684	0.144737	0.0350877	0.0285088	0.0438596
YKL140W	0.314967	0.538229	250	194	1646	0.060219	0.136861	0.020073	0.0291971	0.0474453
YKL195W	-0.0742477	-0.126877	44	129	1211	0.0918114	0.287841	0.0173697	0.0496278	0.146402
YNL179C	3.22863	5.51722	0	0	437	0.0482759	0.0896552	0.00689655	0.0344828	0.00689655
YDR320C	0.395128	0.675212	7	88	2006	0.0958084	0.188623	0.0209581	0.0224551	0.0703593
YPL030W	-0.698594	-1.19379	60	107	1703	0.0758377	0.183422	0.015873	0.0388007	0.0687831
YDR452W	-0.0371567	-0.0634949	138	188	2024	0.10089	0.207715	0.0281899	0.0237389	0.0830861
YLR316C	0.252829	0.432045	9	64	1092	0.0776398	0.180124	0.0279503	0.0310559	0.0714286
YFR022W	0.489239	0.836032	268	96	2201	0.0518417	0.132333	0.0136426	0.0313779	0.0491132
YNL124W	-0.535362	-0.914848	20	88	1478	0.0589431	0.227642	0.0284553	0.0853659	0.0833333
YGL225W	-0.617754	-1.05564	41	125	1013	0.0504451	0.0890208	0.0356083	0.0237389	0.0148368
YOR352W	0.314178	0.53688	75	78	1031	0.058309	0.148688	0.0116618	0.0408163	0.0495627
YOR069W	-0.0781482	-0.133543	85	115	2027	0.0874074	0.231111	0.0162963	0.04	0.103704
YGR038W	-0.078605	-0.134324	138	161	668	0.036036	0.112613	0.0225225	0.0315315	0.045045
YER140W	0.360994	0.616881	42	232	1670	0.0773381	0.160072	0.0323741	0.0305755	0.0521583
YBR104W	-0.870676	-1.48785	88	84	989	0.0607903	0.161094	0.0243161	0.0455927	0.0547112
YBR227C	-0.0406229	-0.0694182	58	58	1562	0.0961538	0.223077	0.0134615	0.0461538	0.0807692
YGL216W	0.430011	0.73482	267	50	2417	0.0596273	0.176398	0.0273292	0.042236	0.0745342
YIL116W	0.238592	0.407716	70	122	1157	0.0727273	0.155844	0.0233766	0.0233766	0.0597403
YOL100W	-0.595225	-1.01715	215	278	3245	0.111008	0.19519	0.0222017	0.0370028	0.0471785
YGR156W	0.07971	0.136212	134	53	1277	0.0494118	0.176471	0.0282353	0.08	0.0470588
YFR048W	0.192155	0.328363	66	51	1988	0.0543807	0.15861	0.021148	0.0362538	0.0679758
YGL169W	-0.000434216	-0.000742006	59	204	1280	0.0657277	0.143192	0.0117371	0.0164319	0.0610329
YMR307W	-0.566193	-0.967534	35	180	1679	0.0518784	0.103757	0.0161002	0.0125224	0.039356
YOL006C	-0.312686	-0.534331	29	130	2309	0.140442	0.30039	0.00910273	0.0507152	0.109233
YDL066W	-1.69101	-2.88967	17	98	1286	0.0957944	0.193925	0.0257009	0.0350467	0.0630841
YLR132C	0.759908	1.29856	85	112	872	0.062069	0.193103	0.0206897	0.0586207	0.0724138
YER020W	0.641035	1.09543	94	174	1349	0.0556793	0.187082	0.0222717	0.077951	0.0534521
YML011C	0.692691	1.1837	36	119	533	0.0621469	0.163842	0.039548	0.0282486	0.0734463
YNL201C	-0.255561	-0.436713	271	195	2576	0.0699301	0.185315	0.02331	0.0361305	0.0792541
YDR398W	-1.5891	-2.71552	36	106	1931	0.0637636	0.18818	0.0124417	0.0404355	0.0839813
YCR028C-A	-0.0831826	-0.142146	40	192	490	0.0740741	0.192593	0.0222222	0.0444444	0.0740741
YER075C	-0.0259751	-0.0443874	162	119	2786	0.0743534	0.167026	0.0215517	0.044181	0.0484914
YJL187C	-0.196136	-0.335165	93	183	2459	0.0732601	0.177045	0.017094	0.029304	0.0744811
YLR018C	-0.0638442	-0.1091	90	100	899	0.0769231	0.170569	0.0334448	0.0635452	0.0301003
YKR085C	0.194746	0.332789	9	91	587	0.0974359	0.205128	0.0307692	0.0615385	0.0461538
YLR063W	-0.136797	-0.233765	-76	364	1097	0.0794521	0.169863	0.0164384	0.0383562	0.0520548
YOR234C	-0.453952	-0.775732	32	78	850	0.0841121	0.149533	0.0186916	0.0280374	0.0373832
YBR289W	0.436591	0.746065	29	58	2717	0.040884	0.247514	0.0154696	0.166851	0.039779
YKR093W	-0.417378	-0.713233	94	200	1805	0.0565724	0.141431	0.0299501	0.0282862	0.0565724
YKL212W	-0.151163	-0.258314	174	263	1871	0.0642055	0.160514	0.00963082	0.0433387	0.0529695
YMR221C	-0.245966	-0.420316	1	87	1514	0.0337302	0.0952381	0.0178571	0.0297619	0.031746
Q0070	0.44362	0.758076	0	0	9349	0.0603175	0.0984127	0.0666667	0.015873	0.0222222
YOR269W	0.802653	1.37161	76	158	1484	0.0607287	0.153846	0.0161943	0.0506073	0.0425101
YOR212W	0.334319	0.571299	120	182	1271	0.0520095	0.137116	0.0260047	0.0496454	0.035461
YDR032C	-0.305878	-0.522697	69	153	596	0.0505051	0.141414	0.0151515	0.0252525	0.0656566
YGR016W	0.327087	0.55894	23	188	572	0.0736842	0.147368	0.0210526	0.0210526	0.0526316
YEL053C	-0.369953	-0.632191	46	83	2201	0.0750341	0.190996	0.0150068	0.0450205	0.0709413
YPL037C	-0.360451	-0.615953	31	52	473	0.11465	0.267516	0.0191083	0.0828025	0.0700637
YGL184C	0.413439	0.706502	0	111	1397	0.0688172	0.139785	0.0215054	0.0322581	0.0387097
YLR158C	2.09664	3.58282	0	116	1088	0.0359116	0.110497	0.0220994	0.0248619	0.0497238
YMR129W	-0.081205	-0.138766	58	152	4013	0.079282	0.175767	0.0119671	0.0329095	0.0635752
YPR106W	0.732568	1.25184	56	93	1331	0.0541761	0.133183	0.0225734	0.03386	0.0451467
YDR158W	-0.86235	-1.47362	35	123	1097	0.0739726	0.169863	0.0109589	0.030137	0.0657534
YHR065C	-1.03859	-1.77479	38	117	1505	0.0898204	0.195609	0.0379242	0.0319361	0.0738523
YOR164C	0.0815453	0.139348	20	156	938	0.0769231	0.192308	0.0192308	0.0384615	0.0769231
YPL082C	0.55475	0.947979	140	133	5603	0.0728441	0.184788	0.0262453	0.0465988	0.0653455
YDR323C	0.863767	1.47604	30	181	1547	0.0854369	0.184466	0.0213592	0.0330097	0.0660194
YGR283C	-1.14709	-1.96019	27	104	1025	0.111437	0.208211	0.0146628	0.0410557	0.0557185
YLR429W	-0.298698	-0.510427	47	115	1955	0.102919	0.233487	0.0107527	0.0368664	0.093702
YLL007C	0.726904	1.24216	76	178	1997	0.0691729	0.181955	0.0120301	0.0466165	0.0661654
YCR032W	0.726074	1.24075	129	121	6503	0.0733733	0.173512	0.0193816	0.0341486	0.0659898
YDR105C	0.14673	0.250739	51	71	1421	0.0274841	0.0909091	0.0274841	0.0295983	0.0338266
YLR045C	0.238108	0.406889	102	257	2666	0.0990991	0.224099	0.0259009	0.0394144	0.0855856
YLR098C	0.166427	0.284397	0	145	1946	0.0679012	0.177469	0.0185185	0.0354938	0.0740741
YIR038C	-0.451266	-0.771142	30	122	704	0.0811966	0.188034	0.025641	0.034188	0.0726496
YPL117C	-0.252766	-0.431937	117	182	866	0.0659722	0.197917	0.0243056	0.0347222	0.0972222
YKR058W	1.71161	2.92487	0	99	1850	0.0600649	0.214286	0.012987	0.0519481	0.102273
YDR369C	-0.242025	-0.413582	23	106	2564	0.088993	0.187354	0.0210773	0.0222482	0.0761124
YAL062W	-1.47967	-2.52852	379	71	1373	0.0678337	0.181619	0.0218818	0.0393873	0.0743982
YMR298W	0.268201	0.458313	22	114	452	0.0733333	0.166667	0.0133333	0.02	0.0733333
YDR350C	0.810705	1.38537	28	88	2054	0.0833333	0.181287	0.0204678	0.0350877	0.0628655
YNL165W	-0.315558	-0.539238	73	151	1220	0.0394089	0.125616	0.0320197	0.0320197	0.0541872
YDR261C	-0.55463	-0.947775	53	114	1688	0.0569395	0.145907	0.00711744	0.0409253	0.0480427
YIL131C	0.318648	0.544519	111	127	1454	0.0516529	0.154959	0.0206612	0.053719	0.0495868
YBR146W	0.224918	0.384349	63	222	836	0.100719	0.190647	0.0323741	0.0395683	0.0503597
YAL044W-A	-0.0657294	-0.112321	1	111	332	0.1	0.218182	0.0454545	0.0545455	0.0636364
YKL012W	0.893518	1.52688	63	141	1751	0.106346	0.248714	0.0137221	0.0497427	0.0926244
YPL115C	-0.511195	-0.873551	222	264	3386	0.0691489	0.16844	0.0132979	0.0381206	0.0611702
YJL164C	-0.307435	-0.525357	219	112	1193	0.070529	0.219144	0.0201511	0.0579345	0.0906801
YNL065W	-0.694492	-1.18678	93	107	1760	0.0546075	0.117747	0.0307167	0.0290102	0.0341297
YNL030W	0.0450211	0.076934	30	176	311	0.106796	0.165049	0.00970874	0.0194175	0.038835
YLR191W	-0.0591917	-0.101149	44	164	1160	0.0673575	0.158031	0.0336788	0.0259067	0.0647668
YJL004C	0.703359	1.20193	28	282	611	0.0394089	0.137931	0.00492611	0.0492611	0.0492611
YDR356W	0.146677	0.250647	70	327	2834	0.129237	0.301907	0.0169492	0.0423729	0.130297
YJL051W	0.286186	0.489046	75	90	2468	0.0559611	0.159367	0.0158151	0.0450122	0.0583942
YDL205C	-0.377212	-0.644595	197	246	983	0.0917431	0.198777	0.0366972	0.030581	0.0764526
YML080W	-0.273843	-0.467954	120	110	1271	0.0945626	0.20331	0.0260047	0.0401891	0.0685579
YMR016C	-1.59548	-2.72642	226	152	2357	0.0458599	0.184713	0.0280255	0.101911	0.0369427
YOL052C	-0.55282	-0.944681	73	113	1190	0.0883838	0.199495	0.0227273	0.0353535	0.0757576
YDR475C	-0.0120163	-0.020534	0	62	2630	0.0924658	0.176941	0.0159817	0.0308219	0.053653
YJR100C	0.0553772	0.0946309	77	72	983	0.0458716	0.122324	0.0336391	0.0336391	0.0428135
YLR340W	-0.800422	-1.36779	60	81	938	0.0480769	0.153846	0.0192308	0.0192308	0.0865385
YDL178W	-0.0436011	-0.0745073	17	63	1592	0.0735849	0.175472	0.0245283	0.0283019	0.0735849
YKL043W	-0.12262	-0.209538	273	159	1100	0.0491803	0.153005	0.0218579	0.0519126	0.0519126
YGR171C	-0.182385	-0.311667	23	114	1727	0.0834783	0.189565	0.0156522	0.0452174	0.0608696
YAL048C	-0.333069	-0.569163	36	185	1988	0.0755287	0.163142	0.0120846	0.0332326	0.0543807
YGL200C	-0.608445	-1.03974	24	107	611	0.044335	0.137931	0.00492611	0.0344828	0.0591133
YOR019W	0.545467	0.932116	127	0	2192	0.131507	0.217808	0.0123288	0.0342466	0.0520548
YOR044W	1.071	1.83017	299	220	473	0.0382166	0.101911	0.0254777	0.0318471	0.0318471
YBR120C	0.288352	0.492747	83	60	488	0.12963	0.222222	0.0308642	0.037037	0.0555556
YDR280W	0.164264	0.2807	130	104	917	0.0590164	0.186885	0.0262295	0.0327869	0.095082
YHR138C	0.405814	0.693471	11	115	344	0.0789474	0.166667	0.0263158	0.0263158	0.0614035
YPR189W	-0.282446	-0.482655	37	89	4298	0.0879888	0.214385	0.0153631	0.0453911	0.0810056
YOR259C	-0.255414	-0.436462	21	76	1313	0.0732265	0.224256	0.0251716	0.0480549	0.102975
YGR197C	-0.106642	-0.182234	206	66	1643	0.047532	0.117002	0.0310786	0.0274223	0.0420475
YLL024C	-0.701443	-1.19865	30	134	1919	0.0813772	0.201878	0.0125196	0.0375587	0.0829421
YDR434W	-0.310865	-0.531218	96	115	1604	0.0468165	0.155431	0.0205993	0.0449438	0.0636704
YGL106W	-0.394818	-0.674681	29	250	449	0.0939597	0.208054	0.0134228	0.0402685	0.0738255
YOR375C	-0.647504	-1.10648	57	88	1364	0.061674	0.187225	0.0176211	0.0462555	0.0792952
YOR022C	0.834453	1.42595	20	29	2147	0.0839161	0.197203	0.0153846	0.0475524	0.0657343
YHR038W	0.193629	0.330881	-8	90	692	0.152174	0.26087	0.00869565	0.0391304	0.0695652
YER074W-A	-0.0871154	-0.148866	0	73	470	0.0235294	0.117647	0.0117647	0.0470588	0.0470588
YOR099W	-0.539095	-0.921228	64	93	1181	0.0763359	0.152672	0.0203562	0.0127226	0.0636132
YNL222W	0.29163	0.49835	37	48	620	0.0728155	0.169903	0.0291262	0.0339806	0.0631068
YHR205W	-0.406237	-0.694194	445	124	2474	0.059466	0.15534	0.0242718	0.0461165	0.0497573
YOL121C	-0.360295	-0.615686	25	57	824	0.0763889	0.194444	0.0208333	0.0555556	0.0625
YMR240C	0.6561	1.12117	67	52	1310	0.116972	0.256881	0.0206422	0.0458716	0.0940367
YMR215W	0.390728	0.667692	34	128	1574	0.0534351	0.114504	0.00954198	0.0229008	0.0381679
YDR051C	-0.463954	-0.792824	46	57	1004	0.0568862	0.167665	0.0209581	0.0299401	0.0808383
YGR062C	0.440913	0.753451	8	77	950	0.0474684	0.129747	0.0316456	0.056962	0.0253165
YBR078W	-0.320623	-0.547894	176	152	1619	0.044289	0.104895	0.00932401	0.037296	0.02331
YPL240C	-0.31869	-0.544591	56	119	2129	0.108604	0.273625	0.0183357	0.0310296	0.133992
YDL022W	0.0332633	0.0568416	65	156	1175	0.056266	0.173913	0.0153453	0.0332481	0.084399
YPR021C	0.154799	0.264527	210	70	2708	0.0820399	0.174058	0.0133038	0.0421286	0.0498891
YGR244C	-0.747894	-1.27803	108	112	1283	0.088993	0.203747	0.0257611	0.0421546	0.0725995
YDR496C	-1.5861	-2.71039	28	74	1970	0.108232	0.253049	0.0106707	0.0396341	0.105183
YML032C	0.132398	0.226247	40	179	1415	0.0849257	0.191083	0.0212314	0.044586	0.0615711
YLR146C	0.180103	0.307767	30	86	902	0.0633333	0.173333	0.0233333	0.0433333	0.0666667
YDL193W	-0.0451763	-0.0771991	67	200	1127	0.088	0.192	0.0213333	0.032	0.072
YBR052C	-0.389298	-0.665249	64	57	632	0.0809524	0.171429	0.0190476	0.0142857	0.0761905
YER134C	0.0122728	0.0209723	46	251	536	0.101124	0.174157	0.011236	0.0168539	0.0561798
YNL088W	-0.341312	-0.583248	60	158	4286	0.111345	0.239496	0.0196078	0.035014	0.0931373
YER161C	0.15182	0.259436	38	271	1001	0.15015	0.297297	0.027027	0.03003	0.117117
YBR083W	-0.276073	-0.471765	47	75	1460	0.0864198	0.218107	0.0102881	0.0493827	0.0823045
YDR461C-A	0.0508039	0.0868158	76	137	242	0.0875	0.1875	0.0375	0.0125	0.0875
YBR058C-A	0.276605	0.472673	59	171	242	0.075	0.15	0.0375	0.0125	0.0625
YOR042W	-0.359343	-0.614061	11	74	1235	0.0705596	0.257908	0.00729927	0.0559611	0.131387
YCR079W	0.961662	1.64333	6	126	1328	0.0656109	0.147059	0.0158371	0.0361991	0.0452489
YDR164C	-0.21418	-0.366	52	111	2174	0.0787293	0.190608	0.0110497	0.0428177	0.0690608
YKL033W	-0.0141907	-0.0242497	6	306	3116	0.0655106	0.194605	0.0211946	0.0433526	0.0857418
YNL046W	1.17175	2.00233	-23	154	518	0.0697674	0.139535	0.0174419	0.0465116	0.0232558
YPL181W	-0.200378	-0.342415	247	123	1520	0.0632411	0.225296	0.0237154	0.0494071	0.112648
YHR054C	0.772626	1.32029	0	145	1064	0.079096	0.169492	0.0225989	0.0282486	0.0621469
YDL106C	0.0166071	0.0283788	64	128	1679	0.0465116	0.150268	0.0161002	0.0608229	0.0429338
YHR081W	0.176436	0.301501	28	223	554	0.168478	0.288043	0.0271739	0.0326087	0.0869565
YPL014W	1.39321	2.38078	18	256	1145	0.0314961	0.128609	0.0131234	0.0656168	0.0314961
YDL179W	-0.459903	-0.785901	95	152	914	0.0526316	0.138158	0.0230263	0.0427632	0.0427632
YER056C	-1.61517	-2.76008	87	121	1601	0.0337711	0.097561	0.0300188	0.0187617	0.0450281
YML063W	-0.76768	-1.31184	26	87	767	0.129412	0.231373	0.0156863	0.0392157	0.0627451
YLR417W	0.950865	1.62488	61	99	1700	0.065371	0.169611	0.0194346	0.0318021	0.0724382
YNR034W-A	0.702576	1.20059	195	120	296	0.0816327	0.163265	0.0102041	0.0102041	0.0714286
YLR084C	-0.305318	-0.52174	41	74	3662	0.0336066	0.113115	0.0139344	0.0368852	0.042623
YMR080C	-0.50464	-0.86235	70	381	2915	0.061792	0.181256	0.0144181	0.0514933	0.0679712
YMR037C	-0.299398	-0.511624	429	273	2114	0.0440341	0.119318	0.0255682	0.0426136	0.0326705
YGL025C	0.0589328	0.100707	38	85	1193	0.0453401	0.176322	0.0503778	0.103275	0.0277078
YML121W	0.522482	0.892839	60	186	932	0.0903226	0.193548	0.0451613	0.0387097	0.0645161
YMR117C	0.400849	0.684987	28	164	641	0.112676	0.262911	0.0140845	0.0234742	0.126761
YDL124W	-0.358562	-0.612726	45	72	938	0.0897436	0.224359	0.0128205	0.0576923	0.0769231
YDR257C	0.282225	0.482278	4	304	1484	0.0890688	0.234818	0.0222672	0.0303644	0.115385
YGR266W	0.0547594	0.093575	64	244	2105	0.0784593	0.179743	0.0228245	0.0299572	0.0713267
YHR163W	-0.37823	-0.646335	6	87	749	0.0763052	0.184739	0.0120482	0.0401606	0.0682731
YJR106W	-0.0364866	-0.0623498	138	150	2177	0.0358621	0.103448	0.0344828	0.0275862	0.04
YLR272C	-0.0991954	-0.169509	92	81	3530	0.0790816	0.209184	0.0263605	0.0467687	0.0833333
YOR005C	0.144169	0.246361	0	116	2834	0.0836864	0.182203	0.0137712	0.0275424	0.0709746
YDL226C	-0.391289	-0.668651	23	230	1058	0.0795455	0.224432	0.0113636	0.0625	0.0823864
YKL059C	-0.0323804	-0.055333	70	93	1325	0.0793651	0.204082	0.0272109	0.047619	0.0770975
YGL092W	-0.259731	-0.443839	93	38	3953	0.0690964	0.173121	0.0144267	0.040243	0.0637813
YCL039W	-0.103229	-0.176402	20	42	2237	0.0563758	0.15302	0.0201342	0.0496644	0.0469799
YGR136W	0.0203193	0.0347224	17	249	725	0.0539419	0.20332	0.00829876	0.0954357	0.0539419
YDR513W	0.384928	0.657781	22	82	431	0.0979021	0.216783	0.020979	0.041958	0.0769231
YGL047W	0.0218733	0.0373779	87	31	608	0.049505	0.178218	0.019802	0.0643564	0.0643564
YKL084W	0.347302	0.593484	42	210	350	0.0603448	0.137931	0.0258621	0.0258621	0.0517241
YNL079C	-0.296473	-0.506624	40	178	599	0.135678	0.437186	0.00502513	0.0753769	0.226131
YJL125C	-0.913764	-1.56148	52	96	1151	0.075718	0.182768	0.0182768	0.0287206	0.078329
YBL090W	0.00482628	0.00824735	31	119	533	0.101695	0.20339	0.0508475	0.0451977	0.0564972
YKL142W	0.0711553	0.121593	49	140	659	0.105023	0.260274	0.00456621	0.0410959	0.114155
YPL049C	0.296359	0.506431	70	173	1358	0.0619469	0.165929	0.0309735	0.0420354	0.0619469
YNL122C	0.310527	0.53064	-28	131	347	0.130435	0.156522	0.026087	0.026087	0
YJL070C	0.116048	0.198308	12	74	2666	0.0743243	0.189189	0.0168919	0.0427928	0.0720721
YPL036W	0.141787	0.242292	571	0	2843	0.0485744	0.140444	0.0232313	0.0274551	0.0644139
YIR003W	-0.0219643	-0.0375335	48	70	2039	0.0824742	0.265096	0.017673	0.0544919	0.12813
YDR322W	-0.0230891	-0.0394557	11	94	1103	0.0817439	0.177112	0.0163488	0.0408719	0.0544959
YGL227W	-0.351698	-0.600996	42	211	2876	0.059499	0.167015	0.0208768	0.0323591	0.0751566
YOR350C	0.0464218	0.0793276	36	57	1991	0.0829563	0.193062	0.0211161	0.0542986	0.0558069
YHL024W	0.0499221	0.085309	167	307	2141	0.0490884	0.145863	0.0308555	0.0336606	0.0631136
YER142C	-0.719678	-1.22982	62	87	890	0.128378	0.25	0.0337838	0.0168919	0.10473
YGR036C	0.761759	1.30173	165	0	719	0.041841	0.0962343	0.0251046	0.0251046	0.0292887
YAL001C	0.120102	0.205236	38	55	3572	0.107759	0.202586	0.0146552	0.0318966	0.062931
YAL054C	0.332658	0.56846	0	163	2141	0.0659187	0.15007	0.0112202	0.0308555	0.0532959
YHR155W	0.00022974	0.000392589	97	348	3686	0.0846906	0.187296	0.019544	0.0374593	0.0651466
YOL102C	-0.396874	-0.678195	19	109	692	0.0869565	0.195652	0.0217391	0.0478261	0.0608696
YBR252W	-0.325524	-0.556268	18	73	443	0.0544218	0.129252	0.0204082	0.047619	0.0272109
YBR225W	0.123595	0.211204	135	256	2702	0.08	0.165556	0.0144444	0.0311111	0.0544444
YIL110W	0.0794393	0.135749	31	124	1133	0.0557029	0.169761	0.00530504	0.0318302	0.0822281
YBR169C	-0.291503	-0.498133	0	176	2081	0.0909091	0.194805	0.01443	0.024531	0.0793651
YMR305C	-0.609472	-1.04149	92	188	1169	0.0411311	0.128535	0.00514139	0.0437018	0.0437018
YJL085W	-0.0263065	-0.0449536	80	119	1871	0.0882825	0.216693	0.0224719	0.0513644	0.0770465
YDR224C	0.0908073	0.155175	34	127	395	0.152672	0.244275	0.0152672	0.0305344	0.0610687
YEL055C	-0.568173	-0.970917	55	190	3068	0.0968689	0.213307	0.0244618	0.0293542	0.0870841
YML013W	0.126023	0.215353	29	225	1754	0.0719178	0.200342	0.0188356	0.0376712	0.0907534
YPL077C	1.46641	2.50586	28	350	722	0.0416667	0.166667	0.0208333	0.0583333	0.0666667
YNL207W	-0.567418	-0.969627	97	159	1277	0.0729412	0.181176	0.04	0.0282353	0.08
YDR428C	0.175366	0.299673	28	107	785	0.0536398	0.164751	0.0306513	0.0498084	0.0613027
YJL181W	0.615127	1.05115	22	84	1835	0.0490998	0.1473	0.01473	0.0376432	0.0605565
YOR210W	0.373041	0.637467	57	291	212	0.0714286	0.171429	0.0285714	0.0142857	0.0857143
YBL034C	-0.445017	-0.760463	-174	150	4541	0.0865829	0.192333	0.0290813	0.0383344	0.0674157
YOL008W	0.40946	0.699702	39	153	623	0.0772947	0.140097	0.0289855	0.0193237	0.0434783
YER077C	0.667747	1.14107	-17	79	2066	0.110465	0.219477	0.0203488	0.0421512	0.0668605
YBR089C-A	0.564844	0.96523	0	175	299	0.141414	0.292929	0.020202	0.040404	0.111111
YKR083C	0.268567	0.458938	68	177	401	0.075188	0.278195	0.037594	0.075188	0.12782
YMR209C	0.289667	0.494996	34	169	1373	0.0700219	0.175055	0.0153173	0.0393873	0.0656455
YER128W	-0.114752	-0.196093	62	240	611	0.1133	0.251232	0.0197044	0.0541872	0.0837438
YLR061W	-0.755595	-1.29119	22	91	754	0.107438	0.22314	0.00826446	0.0247934	0.0909091
YKL214C	-0.0142649	-0.0243765	56	59	611	0.08867	0.206897	0.0197044	0.0246305	0.0935961
YOL088C	0.00697396	0.0119174	33	161	833	0.0866426	0.205776	0.0144404	0.032491	0.0866426
YKR095W	-0.230504	-0.393895	174	187	5627	0.1216	0.336	0.0133333	0.0682667	0.146133
YMR223W	0.287558	0.49139	203	337	1415	0.0806794	0.18259	0.0212314	0.0530786	0.0488323
YGR010W	0.32544	0.556126	117	260	1187	0.0481013	0.15443	0.0329114	0.0405063	0.0658228
YEL020C	0.242023	0.413579	0	108	1682	0.0535714	0.146429	0.0178571	0.05	0.0428571
YCR016W	0.0137175	0.023441	26	156	872	0.165517	0.341379	0.00689655	0.0517241	0.124138
YMR154C	1.09932	1.87857	36	0	2183	0.0618982	0.167813	0.0137552	0.0371389	0.0687758
YGL186C	0.321829	0.549954	25	42	1739	0.0483592	0.103627	0.0276339	0.015544	0.0397237
YGL131C	0.312085	0.533304	72	218	4211	0.0962224	0.199572	0.0213828	0.0320741	0.0712758
YGL206C	-0.790642	-1.35108	72	274	4961	0.0713854	0.192982	0.0127042	0.0447671	0.07683
YGL091C	0.300487	0.513485	21	92	986	0.0670732	0.155488	0.0304878	0.0152439	0.0731707
YML079W	-0.0347777	-0.0594296	9	69	605	0.0696517	0.199005	0.0199005	0.0447761	0.0845771
YMR049C	-1.60044	-2.73489	44	60	2423	0.0855019	0.200743	0.016109	0.023544	0.0916976
YOR166C	0.293542	0.501617	38	173	1376	0.0720524	0.176856	0.0152838	0.0349345	0.069869
YGR285C	-0.477118	-0.815318	32	66	1301	0.12933	0.249423	0.00692841	0.0230947	0.0969977
YDR374W-A	0.410794	0.701981	0	245	269	0.0449438	0.247191	0.011236	0.0898876	0.11236
YCR030C	-0.0870304	-0.148721	59	173	2612	0.0632184	0.18046	0.0103448	0.0528736	0.0643678
YMR176W	0.0217277	0.0371293	108	58	4235	0.0857548	0.183558	0.0148831	0.0283487	0.0694543
YCL063W	0.326543	0.55801	16	132	1271	0.0614657	0.193853	0.0189125	0.0661939	0.0661939
YER048C	-0.19343	-0.330542	67	121	1175	0.130435	0.294118	0.0383632	0.0306905	0.132992
YBR031W	-1.25884	-2.15116	16	93	1088	0.0883978	0.165746	0.00828729	0.0331492	0.0441989
YOR148C	0.106653	0.182253	22	77	557	0.178378	0.286486	0.0162162	0.0324324	0.0756757
YLR047C	0.445193	0.760764	236	0	2060	0.048105	0.109329	0.0145773	0.0233236	0.0379009
YDL147W	-0.0434882	-0.0743144	51	146	1337	0.103371	0.258427	0.0179775	0.0539326	0.101124
YMR014W	-0.987356	-1.68724	26	119	1559	0.140655	0.292871	0.0154143	0.0404624	0.111753
YIL137C	-0.633149	-1.08195	49	84	2840	0.0750529	0.187104	0.0190275	0.051797	0.0602537
YBR119W	0.745362	1.2737	40	144	985	0.11745	0.244966	0.0268456	0.0604027	0.0671141
YFL016C	-0.244327	-0.417516	90	103	1535	0.0939335	0.178082	0.0195695	0.0430528	0.0410959
YJL162C	0.199033	0.340116	56	166	1751	0.109777	0.271012	0.0205832	0.0737564	0.0874786
YDR085C	-0.0892756	-0.152558	-875	88	1862	0.0903226	0.185484	0.0225806	0.0274194	0.0677419
YNL032W	-0.161652	-0.276237	140	62	845	0.0782918	0.217082	0.0177936	0.0391459	0.0996441
YGR227W	-0.125644	-0.214706	68	164	1577	0.047619	0.104762	0.0247619	0.0247619	0.032381
YDR070C	0.581639	0.993928	0	153	281	0.11828	0.236559	0.0322581	0.0537634	0.0645161
YJL006C	0.308724	0.527561	38	57	971	0.0681115	0.173375	0.00928793	0.0371517	0.0681115
YOR281C	-0.0541266	-0.0924938	28	103	860	0.0769231	0.248252	0.020979	0.034965	0.136364
YHR023W	0.00204453	0.00349377	18	102	5786	0.107884	0.270747	0.0145228	0.0570539	0.105809
YER095W	0.25102	0.428953	67	235	1202	0.0425	0.17	0.0325	0.0525	0.075
YLR170C	0.0490647	0.0838437	25	233	470	0.0833333	0.166667	0.0576923	0.0128205	0.0705128
YML086C	-0.110384	-0.188629	156	116	1580	0.0665399	0.153992	0.0190114	0.0285171	0.0589354
YKR030W	-0.0246424	-0.04211	52	110	821	0.03663	0.0989011	0.025641	0.047619	0.014652
YDL207W	0.303413	0.518485	38	80	1616	0.098513	0.263941	0.0185874	0.0613383	0.104089
YLR211C	1.28144	2.18978	50	361	739	0.106195	0.274336	0.0265487	0.0663717	0.10177
YHR182W	0.634085	1.08355	35	52	2357	0.0840764	0.203822	0.0127389	0.0458599	0.0738854
YBR122C	-0.186492	-0.318686	33	196	533	0.118644	0.225989	0.0169492	0.0451977	0.0621469
YHR001W	0.255272	0.436219	23	71	1313	0.0915332	0.212815	0.020595	0.0434783	0.0778032
YDR477W	-0.202697	-0.346378	294	128	1901	0.0758294	0.180095	0.0300158	0.0379147	0.0663507
YBR199W	0.39119	0.668482	93	128	1394	0.0625	0.18319	0.0237069	0.0323276	0.0883621
YIL042C	0.273346	0.467105	38	133	1184	0.0736041	0.182741	0.0304569	0.0532995	0.0558376
YIL035C	0.054	0.0922773	110	112	1118	0.102151	0.196237	0.0322581	0.0268817	0.0672043
YIL159W	0.671136	1.14687	48	113	4127	0.0967273	0.208	0.0189091	0.0421818	0.0690909
YNR061C	0.382536	0.653693	86	319	659	0.0410959	0.136986	0.0182648	0.0228311	0.0730594
YKL010C	-0.146569	-0.250464	104	59	4451	0.0532704	0.165206	0.0222522	0.0256237	0.0863115
YDR427W	-0.120374	-0.2057	32	82	1181	0.0890585	0.193384	0.0203562	0.0458015	0.0585242
YGR177C	-0.658019	-1.12445	63	216	1607	0.0616822	0.162617	0.0168224	0.035514	0.0654206
YKL045W	0.4357	0.744543	67	103	1586	0.0795455	0.236742	0.0132576	0.0681818	0.0890152
YJR022W	0.724462	1.23799	28	126	329	0.12844	0.220183	0.0183486	0.00917431	0.0825688
YKL185W	-0.18727	-0.320015	348	113	1766	0.0731293	0.141156	0.0136054	0.0306122	0.037415
YLR364W	0.0842608	0.143988	0	72	329	0.0825688	0.211009	0.0183486	0.0458716	0.0825688
YJR124C	-0.156664	-0.267713	39	195	1346	0.0424107	0.0959821	0.0446429	0.0178571	0.0357143
YLL026W	-0.0500321	-0.0854969	50	85	2726	0.0770925	0.22467	0.0165198	0.0572687	0.0903084
YCL002C	0.739083	1.26298	27	262	867	0.0494297	0.102662	0.0228137	0.0380228	0.0152091
YGL108C	-0.0542064	-0.0926301	37	190	422	0.192857	0.35	0.0285714	0.05	0.107143
YDR388W	-0.229787	-0.392669	26	121	1448	0.0684647	0.211618	0.0186722	0.0705394	0.0726141
YGR199W	0.117934	0.201531	28	80	2279	0.0487484	0.126482	0.027668	0.0329381	0.0447958
YGR082W	-0.108568	-0.185526	47	148	551	0.0710383	0.218579	0.0273224	0.0601093	0.0874317
YDR436W	0.0170588	0.0291507	245	162	2132	0.0605634	0.119718	0.0197183	0.0211268	0.0380282
YER087W	0.156462	0.267369	75	68	1730	0.0868056	0.189236	0.0277778	0.0381944	0.0642361
YKL116C	0.158516	0.270878	182	145	1556	0.0579151	0.158301	0.0212355	0.034749	0.0656371
YOR319W	0.565353	0.966099	4	132	641	0.103286	0.187793	0.0187793	0.0422535	0.0422535
YGR119C	-0.181042	-0.309372	109	81	1625	0.0628466	0.216266	0.012939	0.110906	0.0425139
YDR181C	0.624836	1.06775	59	142	1445	0.112266	0.243243	0.031185	0.035343	0.0956341
YOL127W	-0.363581	-0.621302	21	79	842	0.15493	0.211268	0.0211268	0.0211268	0.0352113
YNL224C	-0.093934	-0.160518	92	157	2303	0.0886571	0.208605	0.0195567	0.0260756	0.0938722
YAL020C	0.252841	0.432066	15	77	1001	0.03003	0.138138	0.018018	0.0660661	0.042042
YBR275C	0.22259	0.380371	114	140	5750	0.0793319	0.195198	0.0213987	0.0401879	0.0756785
YOR187W	-0.405532	-0.69299	84	120	1313	0.0503432	0.153318	0.0411899	0.02746	0.0755149
YOR292C	0.468594	0.800752	60	61	929	0.02589	0.100324	0.0291262	0.0485437	0.02589
YMR217W	-1.1487	-1.96294	126	82	1577	0.072381	0.175238	0.0228571	0.0304762	0.072381
YGL035C	-0.0924622	-0.158003	105	131	1514	0.0515873	0.170635	0.0277778	0.0813492	0.0376984
YCR024C-A	0.064282	0.109848	191	314	122	0.025	0.1	0.025	0.075	0
YDR494W	0.219763	0.37554	64	77	1085	0.108033	0.238227	0.0304709	0.0692521	0.0609418
YGR246C	-0.260657	-0.445421	29	162	1790	0.0922819	0.224832	0.0151007	0.0352349	0.0973154
YPL242C	0.305451	0.521968	62	151	4487	0.0876254	0.192642	0.0167224	0.0381271	0.0668896
YMR239C	-0.609758	-1.04198	58	153	1415	0.116773	0.248408	0.0191083	0.0424628	0.089172
YLR028C	-0.15979	-0.273057	153	83	1775	0.071066	0.170897	0.0152284	0.0406091	0.0592217
YBR081C	0.193786	0.331149	146	148	3998	0.0968468	0.243994	0.021021	0.0427928	0.104354
YDR028C	-0.397709	-0.679621	480	278	3044	0.0680473	0.168639	0.0157791	0.0345168	0.066075
YNL180C	0.223098	0.381238	192	77	995	0.102719	0.217523	0.0060423	0.0543807	0.060423
YDR162C	0.563802	0.963448	132	211	710	0.0508475	0.20339	0.0211864	0.0338983	0.118644
YJL101C	0.177942	0.304074	143	143	2036	0.0722714	0.162242	0.0221239	0.0265487	0.0634218
YBL069W	-0.294146	-0.502649	72	81	1289	0.0955711	0.174825	0.025641	0.027972	0.0512821
YNL040W	0.457627	0.782012	0	137	1370	0.0811404	0.210526	0.0175439	0.0460526	0.0833333
YJL049W	0.828875	1.41642	27	77	1352	0.08	0.237778	0.0155556	0.0355556	0.122222
YOR129C	0.262774	0.449039	48	180	2681	0.0582307	0.157895	0.0145577	0.0447928	0.0548712
YBR010W	0.114421	0.195527	28	161	410	0.117647	0.227941	0.00735294	0.0588235	0.0514706
YHR083W	-0.210775	-0.360181	7	85	989	0.0668693	0.194529	0.0243161	0.0638298	0.0638298
YKL119C	-0.172123	-0.294132	43	141	647	0.134884	0.269767	0.0139535	0.0418605	0.0930233
YPL016W	-0.352968	-0.603167	385	108	3944	0.0601218	0.183409	0.0129376	0.0844749	0.0388128
YHR042W	-0.964486	-1.64815	40	219	2075	0.0636758	0.156295	0.0188133	0.0318379	0.0607815
YLR086W	0.00833222	0.0142384	56	329	4256	0.106488	0.268688	0.0232722	0.0500705	0.11213
YER054C	0.871665	1.48954	0	180	1646	0.0912409	0.182482	0.0164234	0.0273723	0.0638686
YML030W	0.384119	0.656399	23	236	479	0.113208	0.283019	0.0314465	0.0377358	0.132075
YML065W	0.228767	0.390927	94	129	2744	0.0940919	0.21663	0.0229759	0.0317287	0.0908096
YER001W	0.234677	0.401026	49	104	2288	0.0853018	0.186352	0.0144357	0.0328084	0.0682415
YGL023C	-0.669067	-1.14333	38	116	1907	0.0740157	0.182677	0.0125984	0.0456693	0.0629921
YPR009W	0.580363	0.991749	94	68	806	0.0970149	0.171642	0.0223881	0.0447761	0.0298507
YMR115W	0.500352	0.855022	54	119	1505	0.103792	0.241517	0.0299401	0.0419162	0.0958084
YDL126C	-0.766885	-1.31049	50	76	2507	0.0586826	0.17006	0.0275449	0.0239521	0.0874251
YGR264C	-0.630734	-1.07782	51	201	2255	0.0825566	0.186418	0.0133156	0.0359521	0.0679095
YIL129C	-0.881009	-1.5055	108	142	7130	0.0652357	0.167088	0.0244108	0.0353535	0.0664983
YPL169C	-0.252306	-0.431151	22	179	1799	0.0601002	0.176962	0.0350584	0.0701169	0.0467446
YHR161C	0.448406	0.766255	128	91	1913	0.0470958	0.207221	0.0204082	0.1146	0.0455259
[truncated: 2,897 more rows]
